# Supplementary material for: Exploring the metabolic burden of surfactin biosynthesis and the metabolic costs of srfA operon expression in Bacillus subtilis
Source: Microb Cell Fact. 2026 Jun 19;25:145. doi: 10.1186/s12934-026-03047-1 (PMC13289377; doi:10.1186/s12934-026-03047-1)
Supplement: Supplementary file 1 — Supplementary Material 1. [file 12934_2026_3047_MOESM1_ESM.xlsx]

## Sheet: Information
	Exploring the metabolic burden of surfactin biosynthesis and the metabolic costs of srfA operon expression in Bacillus subtilis
	Elvio Henrique Benatto Perino1 +, Eric Hiller1 + *, Maliheh Vahidinasab1, Sandra Moneta1, Bahar Abrishamchi1, Kowsala Nagendran1, Philipp Hubel2, Jens Pfannstiel2, Rudolf Hausmann1
	+Contributed equally*
	*Corresponding authors: eperino@uni-hohenheim.de and eric.hiller@uni-hohenheim.de
	1Department of Bioprocess Engineering (150k), Institute of Food Science and Biotechnology, University of Hohenheim, Fruwirthstrasse 12, 70599 Stuttgart, Germany
	2Core Facility Hohenheim, Mass Spectrometry Unit, University of Hohenheim, August-von-Hartmann-Str. 3, 70599 Stuttgart, Germany

## Sheet: Shake flask cultivations
	BMV9
	Process Time (h)	OD600 1 (-)	OD600 2 (-)	OD600 3 (-)	OD600 Mean (-)	STABW	CDW 1 (g/L)	CDW 2 (g/L)	CDW 3 (g/L)	CDW Mean (g/L)	STABW	Glucose 1 (g/L)	Glucose 2 (g/L)	Glucose 3 (g/L)	Glucose Mean (g/L)	STABW	Surfactin 1 (g/L)	Surfactin 2 (g/L)	Surfactin 3 (g/L)	Surfactin Mean (g/L)	STABW
	0	0.11	0.11	0.1	0.106667	0.0057735	0.025522	0.025522	0.0232019	0.0247486	0.00133956	8.37	8.39	8.39	8.38333	0.011547	0	0	0	0	0
	1	0.11	0.1	0.1	0.103333	0.0057735	0.025522	0.0232019	0.0232019	0.0239753	0.00133956	8.13	8.06	8.18	8.12333	0.0602771	0	0.01	0.01	0.00666667	0.0057735
	2	0.25	0.24	0.25	0.246667	0.0057735	0.0580046	0.0556845	0.0580046	0.0572312	0.00133956	8.04	8.04	8.01	8.03	0.0173205	0	0	0	0	0
	3	0.42	0.41	0.43	0.42	0.01	0.0974478	0.0951276	0.099768	0.0974478	0.00232019	7.94	7.83	7.76	7.84333	0.0907377	0	0	0	0	0
	4	0.73	0.69	0.71	0.71	0.02	0.169374	0.160093	0.164733	0.164733	0.00464037	5.85	5.64	5.54	5.67667	0.158219	0.04	0.04	0.04	0.04	0
	5	1.6	1.8	1.7	1.7	0.1	0.37123	0.417633	0.394432	0.394432	0.0232019	4.74	4.55	4.41	4.56667	0.16563	0.11	0.1	0.11	0.106667	0.0057735
	6	2.3	2.4	2.6	2.43333	0.152753	0.533643	0.556845	0.603248	0.564578	0.0354414	4.18	4.09	4.28	4.18333	0.0950438	0.33	0.23	0.35	0.303333	0.064291
	7	3.3	3.1	3.1	3.16667	0.11547	0.765661	0.719258	0.719258	0.734725	0.0267912	3.05	3.08	3.15	3.09333	0.051316	0.55	0.47	0.61	0.543333	0.0702377
	8	4.5	4.4	4.2	4.36667	0.152753	1.04408	1.02088	0.974478	1.01315	0.0354414	2.13	2.12	2.08	2.11	0.0264575	1.43	0.75	0.75	0.976667	0.392598
	9	5.1	5.8	5.8	5.56667	0.404145	1.18329	1.34571	1.34571	1.29157	0.0937692	1.63	1.53	1.55	1.57	0.052915	0.2	1.04	1.07	0.77	0.493862
	10	6.9	7.2	7.3	7.13333	0.208167	1.60093	1.67053	1.69374	1.65507	0.0482985	0.3	0.39	0.39	0.36	0.0519615	1.25	1.16	1.04	1.15	0.105357
	BMV12
	Process Time (h)	OD600 1 (-)	OD600 2 (-)	OD600 3 (-)	OD600 Mean (-)	STABW	CDW 1 (g/L)	CDW 2 (g/L)	CDW 3 (g/L)	CDW Mean (g/L)	STABW	Glucose 1 (g/L)	Glucose 2 (g/L)	Glucose 3 (g/L)	Glucose Mean (g/L)	STABW
	0	0.09	0.1	0.09	0.0933333	0.0057735	0.0208817	0.0232019	0.0208817	0.0216551	0.00133956	8.27	8.27	8.34	8.29333	0.0404145
	1	0.1	0.1	0.1	0.1	1.69967e-17	0.0232019	0.0232019	0.0232019	0.0232019	0	8.17	8.07	7.98	8.07333	0.0950438
	2	0.28	0.28	0.27	0.276667	0.0057735	0.0649652	0.0649652	0.062645	0.0641918	0.00133956	7.06	7.03	7.05	7.04667	0.0152753
	3	0.51	0.51	0.48	0.5	0.0173205	0.118329	0.118329	0.111369	0.116009	0.00401868	5.96	7.13	7.01	6.7	0.643661
	4	0.99	0.98	0.95	0.973333	0.0208167	0.229698	0.227378	0.220418	0.225831	0.00482985	7.1	6.02	5.96	6.36	0.641561
	5	2.7	2.6	2.4	2.56667	0.152753	0.62645	0.603248	0.556845	0.595514	0.0354414	5.48	5.51	5.39	5.46	0.06245
	6	4.5	4.8	4.5	4.6	0.173205	1.04408	1.11369	1.04408	1.06729	0.0401868	5.12	5.07	5.28	5.15667	0.109697
	7	7	7.2	7.1	7.1	0.1	1.62413	1.67053	1.64733	1.64733	0.0232019	2.33	2.87	2.87	2.69	0.311769
	8	9.6	9.8	9.4	9.6	0.2	2.22738	2.27378	2.18097	2.22738	0.0464037	0.27	0	0	0.09	0.155885
	9	9.4	9.4	9.4	9.4	0	2.18097	2.18097	2.18097	2.18097	0	0	0	0	0	0
	10	9.2	8.9	8.9	9	0.173205	2.13457	2.06497	2.06497	2.08817	0.0401868	0	0	0	0	0
	BMV33
	Process Time (h)	OD600 1 (-)	OD600 2 (-)	OD600 3 (-)	OD600 Mean (-)	STABW	CDW 1 (g/L)	CDW 2 (g/L)	CDW 3 (g/L)	CDW Mean (g/L)	STABW	Glucose 1 (g/L)	Glucose 2 (g/L)	Glucose 3 (g/L)	Glucose Mean (g/L)	STABW
	0	0.11	0.12	0.13	0.12	0.01	0.025522	0.0278422	0.0301624	0.0278422	0.00232019	8.31	8.46	8.24	8.33667	0.112398
	1	0.11	0.12	0.13	0.12	0.01	0.025522	0.0278422	0.0301624	0.0278422	0.00232019	8.29	8.2	8.39	8.29333	0.0950438
	2	0.26	0.25	0.26	0.256667	0.0057735	0.0603248	0.0580046	0.0603248	0.0595514	0.00133956	8	7.79	7.86	7.88333	0.106927
	3	0.47	0.46	0.44	0.456667	0.0152753	0.109049	0.106729	0.102088	0.105955	0.00354414	7.39	7.5	7.34	7.41	0.0818535
	4	0.87	0.84	0.85	0.853333	0.0152753	0.201856	0.194896	0.197216	0.197989	0.00354414	6.91	6.89	6.87	6.89	0.02
	5	2	2.1	2	2.03333	0.057735	0.464037	0.487239	0.464037	0.471771	0.0133956	4.85	4.75	4.78	4.79333	0.051316
	6	3.3	3.1	3.3	3.23333	0.11547	0.765661	0.719258	0.765661	0.750193	0.0267912	3.01	3.16	3.14	3.10333	0.0814453
	7	4.6	4.7	4.6	4.63333	0.057735	1.06729	1.09049	1.06729	1.07502	0.0133956	2.69	2.61	2.75	2.68333	0.0702377
	8	6.4	6.5	6.5	6.46667	0.057735	1.48492	1.50812	1.50812	1.50039	0.0133956	1.66	1.69	1.69	1.68	0.0173205
	9	7.6	7.7	7.8	7.7	0.1	1.76334	1.78654	1.80974	1.78654	0.0232019	1.17	1.23	1.28	1.22667	0.0550757
	10	7.9	8.2	8	8.03333	0.152753	1.83295	1.90255	1.85615	1.86388	0.0354414	0.93	0.88	0.78	0.863333	0.0763763

## Sheet: Modeling data
	BMV9										BMV12								BMV33
	Time t (s)	Time t (h)	Biomass X (g/L)	Substrate S (g/L)	Product P (g/L)			RMSE			Time t (s)	Time t (h)	Biomass X (g/L)	Substrate S (g/L)			RMSE		Time t (s)	Time t (h)	Biomass X (g/L)	Substrate S (g/L)			RMSE
	0	0	0.0247486	8.38333	0		Biomass X	0.184			0	0	0.0216551	8.29333		Biomass X	0.0749		0	0	0.0278422	8.33667		Biomass X	0.1061
	90.045	0.0250125	0.0247486	8.3833	0		Susbtrate S	1.11			90.045	0.0250125	0.0216551	8.29331		Susbtrate S	0.686		90.045	0.0250125	0.0278422	8.33663		Susbtrate S	0.993
	180.09	0.050025	0.0247486	8.38327	0		Product P	0.1031			180.09	0.050025	0.0218796	8.29244					180.09	0.050025	0.0278422	8.3366
	270.135	0.0750375	0.0247486	8.38324	0						270.135	0.0750375	0.0222232	8.29114					270.135	0.0750375	0.0280578	8.33548
	360.18	0.10005	0.0247486	8.38321	0						360.18	0.10005	0.0225722	8.28981					360.18	0.10005	0.0284465	8.33349
	450.225	0.125063	0.0248524	8.38238	8.70614e-05						450.225	0.125063	0.0229267	8.28847					450.225	0.125063	0.0288405	8.33148
	540.27	0.150075	0.0251639	8.37996	0.000348312						540.27	0.150075	0.0232868	8.2871					540.27	0.150075	0.0292401	8.32944
	630.315	0.175088	0.0254793	8.37751	0.000612834						630.315	0.175088	0.0236525	8.28571					630.315	0.175088	0.0296451	8.32737
	720.36	0.2001	0.0257986	8.37503	0.00088067						720.36	0.2001	0.024024	8.2843					720.36	0.2001	0.0300558	8.32527
	810.405	0.225113	0.0261219	8.37251	0.00115186						810.405	0.225113	0.0244013	8.28287					810.405	0.225113	0.0304721	8.32314
	900.45	0.250125	0.0264492	8.36997	0.00142645						900.45	0.250125	0.0247845	8.28141					900.45	0.250125	0.0308942	8.32098
	990.495	0.275138	0.0267807	8.36739	0.00170448						990.495	0.275138	0.0251737	8.27993					990.495	0.275138	0.0313222	8.31879
	1080.54	0.30015	0.0271163	8.36478	0.00198599						1080.54	0.30015	0.0255691	8.27843					1080.54	0.30015	0.0317561	8.31657
	1170.59	0.325163	0.0274561	8.36214	0.00227103						1170.59	0.325163	0.0259707	8.27691					1170.59	0.325163	0.032196	8.31433
	1260.63	0.350175	0.0278002	8.35946	0.00255964						1260.63	0.350175	0.0263785	8.27536					1260.63	0.350175	0.0326419	8.31205
	1350.68	0.375188	0.0281486	8.35675	0.00285187						1350.68	0.375188	0.0267928	8.27379					1350.68	0.375188	0.0330941	8.30974
	1440.72	0.4002	0.0285013	8.35401	0.00314776						1440.72	0.4002	0.0272136	8.27219					1440.72	0.4002	0.0335525	8.30739
	1530.77	0.425213	0.0288585	8.35123	0.00344736						1530.77	0.425213	0.027641	8.27056					1530.77	0.425213	0.0340173	8.30502
	1620.81	0.450225	0.0292201	8.34842	0.00375071						1620.81	0.450225	0.0280751	8.26892					1620.81	0.450225	0.0344885	8.30261
	1710.86	0.475238	0.0295863	8.34557	0.00405786						1710.86	0.475238	0.028516	8.26724					1710.86	0.475238	0.0349663	8.30016
	1800.9	0.50025	0.0299571	8.34269	0.00436886						1800.9	0.50025	0.0289638	8.26554					1800.9	0.50025	0.0354506	8.29769
	1890.95	0.525263	0.0303325	8.33977	0.00468376						1890.95	0.525263	0.0294187	8.26381					1890.95	0.525263	0.0359417	8.29518
	1980.99	0.550275	0.0307126	8.33682	0.0050026						1980.99	0.550275	0.0298807	8.26206					1980.99	0.550275	0.0364396	8.29263
	2071.04	0.575288	0.0310975	8.33382	0.00532544						2071.04	0.575288	0.03035	8.26028					2071.04	0.575288	0.0369443	8.29005
	2161.08	0.6003	0.0314872	8.33079	0.00565232						2161.08	0.6003	0.0308266	8.25847					2161.08	0.6003	0.0374561	8.28744
	2251.13	0.625313	0.0318818	8.32773	0.0059833						2251.13	0.625313	0.0313108	8.25663					2251.13	0.625313	0.0379749	8.28479
	2341.17	0.650325	0.0322813	8.32462	0.00631842						2341.17	0.650325	0.0318025	8.25476					2341.17	0.650325	0.038501	8.2821
	2431.22	0.675338	0.0326858	8.32147	0.00665775						2431.22	0.675338	0.032302	8.25286					2431.22	0.675338	0.0390343	8.27937
	2521.26	0.70035	0.0330954	8.31829	0.00700132						2521.26	0.70035	0.0328093	8.25094					2521.26	0.70035	0.039575	8.27661
	2611.31	0.725363	0.0335102	8.31506	0.0073492						2611.31	0.725363	0.0333245	8.24898					2611.31	0.725363	0.0401232	8.2738
	2701.35	0.750375	0.0339301	8.3118	0.00770144						2701.35	0.750375	0.0338479	8.24699					2701.35	0.750375	0.0406789	8.27096
	2791.4	0.775388	0.0343553	8.30849	0.00805809						2791.4	0.775388	0.0343795	8.24497					2791.4	0.775388	0.0412424	8.26808
	2881.44	0.8004	0.0347858	8.30514	0.00841921						2881.44	0.8004	0.0349194	8.24292					2881.44	0.8004	0.0418137	8.26516
	2971.49	0.825413	0.0352217	8.30176	0.00878486						2971.49	0.825413	0.0354678	8.24084					2971.49	0.825413	0.0423929	8.2622
	3061.53	0.850425	0.0356631	8.29832	0.00915508						3061.53	0.850425	0.0360248	8.23872					3061.53	0.850425	0.0429801	8.2592
	3151.58	0.875438	0.03611	8.29485	0.00952994						3151.58	0.875438	0.0365906	8.23658					3151.58	0.875438	0.0435755	8.25616
	3241.62	0.90045	0.0365625	8.29133	0.0099095						3241.62	0.90045	0.0371652	8.23439					3241.62	0.90045	0.0441791	8.25307
	3331.67	0.925463	0.0370207	8.28777	0.0102938						3331.67	0.925463	0.0377489	8.23218					3331.67	0.925463	0.044791	8.24994
	3421.71	0.950475	0.0374846	8.28416	0.0106829						3421.71	0.950475	0.0383418	8.22993					3421.71	0.950475	0.0454114	8.24677
	3511.76	0.975488	0.0379543	8.28051	0.011077						3511.76	0.975488	0.0389439	8.22764					3511.76	0.975488	0.0460405	8.24356
	3601.8	1.0005	0.0384299	8.27681	0.0114759						3601.8	1.0005	0.0395555	8.22532					3601.8	1.0005	0.0466782	8.2403
	3691.85	1.02551	0.0389115	8.27307	0.0118798						3691.85	1.02551	0.0401767	8.22296					3691.85	1.02551	0.0473248	8.23699
	3781.89	1.05053	0.0393991	8.26927	0.0122888						3781.89	1.05053	0.0408077	8.22056					3781.89	1.05053	0.0479803	8.23364
	3871.94	1.07554	0.0398928	8.26544	0.012703						3871.94	1.07554	0.0414486	8.21813					3871.94	1.07554	0.0486449	8.23024
	3961.98	1.10055	0.0403927	8.26155	0.0131223						3961.98	1.10055	0.0420995	8.21565					3961.98	1.10055	0.0493187	8.2268
	4052.03	1.12556	0.0408988	8.25761	0.0135468						4052.03	1.12556	0.0427607	8.21314					4052.03	1.12556	0.0500018	8.22331
	4142.07	1.15058	0.0414113	8.25363	0.0139767						4142.07	1.15058	0.0434322	8.21059					4142.07	1.15058	0.0506944	8.21977
	4232.12	1.17559	0.0419303	8.24959	0.014412						4232.12	1.17559	0.0441143	8.208					4232.12	1.17559	0.0513966	8.21618
	4322.16	1.2006	0.0424557	8.24551	0.0148527						4322.16	1.2006	0.0448071	8.20537					4322.16	1.2006	0.0521085	8.21254
	4412.21	1.22561	0.0429877	8.24137	0.015299						4412.21	1.22561	0.0455108	8.2027					4412.21	1.22561	0.0528303	8.20885
	4502.25	1.25063	0.0435263	8.23718	0.0157508						4502.25	1.25063	0.0462256	8.19998					4502.25	1.25063	0.053562	8.20511
	4592.3	1.27564	0.0440718	8.23294	0.0162083						4592.3	1.27564	0.0469515	8.19723					4592.3	1.27564	0.0543039	8.20131
	4682.34	1.30065	0.044624	8.22865	0.0166715						4682.34	1.30065	0.0476889	8.19443					4682.34	1.30065	0.0550561	8.19747
	4772.39	1.32566	0.0451832	8.2243	0.0171406						4772.39	1.32566	0.0484379	8.19158					4772.39	1.32566	0.0558187	8.19357
	4862.43	1.35068	0.0457493	8.2199	0.0176155						4862.43	1.35068	0.0491986	8.18869					4862.43	1.35068	0.0565918	8.18962
	4952.48	1.37569	0.0463226	8.21544	0.0180963						4952.48	1.37569	0.0499712	8.18576					4952.48	1.37569	0.0573757	8.18561
	5042.52	1.4007	0.046903	8.21093	0.0185832						5042.52	1.4007	0.050756	8.18278					5042.52	1.4007	0.0581704	8.18155
	5132.57	1.42571	0.0474908	8.20636	0.0190762						5132.57	1.42571	0.0515531	8.17975					5132.57	1.42571	0.0589761	8.17743
	5222.61	1.45073	0.0480858	8.20173	0.0195753						5222.61	1.45073	0.0523627	8.17668					5222.61	1.45073	0.059793	8.17325
	5312.66	1.47574	0.0486884	8.19704	0.0200807						5312.66	1.47574	0.0531851	8.17355					5312.66	1.47574	0.0606212	8.16902
	5402.7	1.50075	0.0492984	8.1923	0.0205925						5402.7	1.50075	0.0540204	8.17038					5402.7	1.50075	0.0614608	8.16473
	5492.75	1.52576	0.0499162	8.1875	0.0211106						5492.75	1.52576	0.0548687	8.16716					5492.75	1.52576	0.0623121	8.16038
	5582.79	1.55078	0.0505416	8.18263	0.0216352						5582.79	1.55078	0.0557304	8.16389					5582.79	1.55078	0.0631751	8.15597
	5672.84	1.57579	0.0511749	8.17771	0.0221665						5672.84	1.57579	0.0566057	8.16056					5672.84	1.57579	0.0640502	8.15149
	5762.88	1.6008	0.0518161	8.17272	0.0227043						5762.88	1.6008	0.0574946	8.15719					5762.88	1.6008	0.0649373	8.14696
	5852.93	1.62581	0.0524654	8.16768	0.0232489						5852.93	1.62581	0.0583976	8.15376					5852.93	1.62581	0.0658367	8.14236
	5942.97	1.65083	0.0531228	8.16256	0.0238003						5942.97	1.65083	0.0593147	8.15028					5942.97	1.65083	0.0667486	8.1377
	6033.02	1.67584	0.0537884	8.15739	0.0243587						6033.02	1.67584	0.0602462	8.14674					6033.02	1.67584	0.0676731	8.13297
	6123.06	1.70085	0.0544624	8.15215	0.024924						6123.06	1.70085	0.0611924	8.14314					6123.06	1.70085	0.0686104	8.12818
	6213.11	1.72586	0.0551448	8.14684	0.0254964						6213.11	1.72586	0.0621534	8.1395					6213.11	1.72586	0.0695607	8.12332
	6303.15	1.75088	0.0558357	8.14147	0.026076						6303.15	1.75088	0.0631295	8.13579					6303.15	1.75088	0.0705241	8.1184
	6393.2	1.77589	0.0565353	8.13603	0.0266628						6393.2	1.77589	0.0641209	8.13202					6393.2	1.77589	0.0715009	8.11341
	6483.24	1.8009	0.0572437	8.13052	0.027257						6483.24	1.8009	0.0651279	8.1282					6483.24	1.8009	0.0724912	8.10834
	6573.29	1.82591	0.057961	8.12495	0.0278586						6573.29	1.82591	0.0661508	8.12431					6573.29	1.82591	0.0734952	8.10321
	6663.33	1.85093	0.0586872	8.1193	0.0284678						6663.33	1.85093	0.0671896	8.12037					6663.33	1.85093	0.0745131	8.09801
	6753.38	1.87594	0.0594225	8.11358	0.0290846						6753.38	1.87594	0.0682448	8.11636					6753.38	1.87594	0.0755451	8.09273
	6843.42	1.90095	0.060167	8.10779	0.0297091						6843.42	1.90095	0.0693166	8.11229					6843.42	1.90095	0.0765914	8.08738
	6933.47	1.92596	0.0609209	8.10193	0.0303414						6933.47	1.92596	0.0704052	8.10816					6933.47	1.92596	0.0776522	8.08196
	7023.51	1.95098	0.0616842	8.09599	0.0309817						7023.51	1.95098	0.0715109	8.10396					7023.51	1.95098	0.0787277	8.07646
	7113.56	1.97599	0.0624571	8.08999	0.03163						7113.56	1.97599	0.0726339	8.09969					7113.56	1.97599	0.079818	8.07089
	7203.6	2.001	0.0632396	8.0839	0.0322864						7203.6	2.001	0.0737746	8.09536					7203.6	2.001	0.0809235	8.06524
	7293.65	2.02601	0.0640319	8.07774	0.032951						7293.65	2.02601	0.0749332	8.09096					7293.65	2.02601	0.0820443	8.05951
	7383.69	2.05103	0.0648342	8.0715	0.0336239						7383.69	2.05103	0.0761101	8.08649					7383.69	2.05103	0.0831805	8.0537
	7473.74	2.07604	0.0656465	8.06519	0.0343053						7473.74	2.07604	0.0773053	8.08195					7473.74	2.07604	0.0843326	8.04781
	7563.78	2.10105	0.066469	8.05879	0.0349952						7563.78	2.10105	0.0785194	8.07734					7563.78	2.10105	0.0855005	8.04184
	7653.83	2.12606	0.0673018	8.05231	0.0356937						7653.83	2.12606	0.0797525	8.07266					7653.83	2.12606	0.0866846	8.03579
	7743.87	2.15108	0.068145	8.04576	0.036401						7743.87	2.15108	0.081005	8.0679					7743.87	2.15108	0.0878852	8.02965
	7833.92	2.17609	0.0689988	8.03912	0.0371172						7833.92	2.17609	0.0822772	8.06307					7833.92	2.17609	0.0891023	8.02343
	7923.96	2.2011	0.0698633	8.0324	0.0378423						7923.96	2.2011	0.0835693	8.05816					7923.96	2.2011	0.0903363	8.01712
	8014.01	2.22611	0.0707386	8.02559	0.0385765						8014.01	2.22611	0.0848817	8.05318					8014.01	2.22611	0.0915874	8.01073
	8104.05	2.25113	0.0716248	8.0187	0.0393199						8104.05	2.25113	0.0862148	8.04812					8104.05	2.25113	0.0928558	8.00424
	8194.1	2.27614	0.0725222	8.01172	0.0400726						8194.1	2.27614	0.0875687	8.04297					8194.1	2.27614	0.0941418	7.99767
	8284.14	2.30115	0.0734308	8.00466	0.0408347						8284.14	2.30115	0.088944	8.03775					8284.14	2.30115	0.0954455	7.991
	8374.19	2.32616	0.0743507	7.99751	0.0416064						8374.19	2.32616	0.0903408	8.03245					8374.19	2.32616	0.0967674	7.98425
	8464.23	2.35118	0.0752822	7.99026	0.0423878						8464.23	2.35118	0.0917596	8.02706					8464.23	2.35118	0.0981075	7.9774
	8554.28	2.37619	0.0762254	7.98293	0.0431789						8554.28	2.37619	0.0932006	8.02159					8554.28	2.37619	0.0994661	7.97045
	8644.32	2.4012	0.0771804	7.9755	0.0439799						8644.32	2.4012	0.0946643	8.01603					8644.32	2.4012	0.100844	7.96341
	8734.37	2.42621	0.0781473	7.96799	0.044791						8734.37	2.42621	0.096151	8.01038					8734.37	2.42621	0.10224	7.95627
	8824.41	2.45123	0.0791263	7.96037	0.0456122						8824.41	2.45123	0.097661	8.00465					8824.41	2.45123	0.103656	7.94903
	8914.46	2.47624	0.0801176	7.95266	0.0464437						8914.46	2.47624	0.0991947	7.99882					8914.46	2.47624	0.105091	7.9417
	9004.5	2.50125	0.0811213	7.94486	0.0472856						9004.5	2.50125	0.100753	7.99291					9004.5	2.50125	0.106547	7.93426
	9094.55	2.52626	0.0821376	7.93696	0.0481381						9094.55	2.52626	0.102335	7.9869					9094.55	2.52626	0.108022	7.92671
	9184.59	2.55128	0.0831666	7.92896	0.0490012						9184.59	2.55128	0.103942	7.98079					9184.59	2.55128	0.109518	7.91907
	9274.64	2.57629	0.0842085	7.92086	0.0498751						9274.64	2.57629	0.105574	7.97459					9274.64	2.57629	0.111035	7.91131
	9364.68	2.6013	0.0852634	7.91265	0.05076						9364.68	2.6013	0.107232	7.9683					9364.68	2.6013	0.112572	7.90345
	9454.73	2.62631	0.0863315	7.90435	0.051656						9454.73	2.62631	0.108916	7.9619					9454.73	2.62631	0.114131	7.89549
	9544.77	2.65133	0.0874131	7.89594	0.0525631						9544.77	2.65133	0.110627	7.95541					9544.77	2.65133	0.115712	7.88741
	9634.82	2.67634	0.0885081	7.88742	0.0534817						9634.82	2.67634	0.112364	7.94881					9634.82	2.67634	0.117314	7.87922
	9724.86	2.70135	0.0896169	7.8788	0.0544117						9724.86	2.70135	0.114129	7.94211					9724.86	2.70135	0.118939	7.87091
	9814.91	2.72636	0.0907395	7.87007	0.0553534						9814.91	2.72636	0.115921	7.9353					9814.91	2.72636	0.120586	7.86249
	9904.95	2.75138	0.0918762	7.86124	0.0563069						9904.95	2.75138	0.117742	7.92839					9904.95	2.75138	0.122256	7.85396
	9995	2.77639	0.0930271	7.85229	0.0572723						9995	2.77639	0.119591	7.92136					9995	2.77639	0.123948	7.8453
	10085	2.8014	0.0941925	7.84322	0.0582498						10085	2.8014	0.121469	7.91423					10085	2.8014	0.125665	7.83653
	10175.1	2.82641	0.0953724	7.83405	0.0592395						10175.1	2.82641	0.123376	7.90699					10175.1	2.82641	0.127405	7.82763
	10265.1	2.85143	0.0965671	7.82476	0.0602416						10265.1	2.85143	0.125314	7.89963					10265.1	2.85143	0.129169	7.81861
	10355.2	2.87644	0.0977768	7.81535	0.0612563						10355.2	2.87644	0.127282	7.89215					10355.2	2.87644	0.130958	7.80947
	10445.2	2.90145	0.0990016	7.80583	0.0622836						10445.2	2.90145	0.129281	7.88456					10445.2	2.90145	0.132771	7.8002
	10535.3	2.92646	0.100242	7.79619	0.0633239						10535.3	2.92646	0.131311	7.87685					10535.3	2.92646	0.134609	7.7908
	10625.3	2.95148	0.101497	7.78642	0.0643771						10625.3	2.95148	0.133373	7.86902					10625.3	2.95148	0.136473	7.78128
	10715.4	2.97649	0.102769	7.77654	0.0654436						10715.4	2.97649	0.135468	7.86107					10715.4	2.97649	0.138363	7.77162
	10805.4	3.0015	0.104056	7.76653	0.0665234						10805.4	3.0015	0.137595	7.85299					10805.4	3.0015	0.140279	7.76182
	10895.4	3.02651	0.105359	7.7564	0.0676167						10895.4	3.02651	0.139756	7.84478					10895.4	3.02651	0.142221	7.75189
	10985.5	3.05153	0.106679	7.74613	0.0687236						10985.5	3.05153	0.141951	7.83645					10985.5	3.05153	0.14419	7.74183
	11075.5	3.07654	0.108015	7.73574	0.0698445						11075.5	3.07654	0.14418	7.82798					11075.5	3.07654	0.146187	7.73162
	11165.6	3.10155	0.109368	7.72522	0.0709794						11165.6	3.10155	0.146444	7.81938					11165.6	3.10155	0.148211	7.72128
	11255.6	3.12656	0.110738	7.71457	0.0721284						11255.6	3.12656	0.148744	7.81065					11255.6	3.12656	0.150263	7.71078
	11345.7	3.15158	0.112125	7.70379	0.0732919						11345.7	3.15158	0.15108	7.80177					11345.7	3.15158	0.152344	7.70015
	11435.7	3.17659	0.11353	7.69287	0.0744699						11435.7	3.17659	0.153453	7.79276					11435.7	3.17659	0.154453	7.68937
	11525.8	3.2016	0.114952	7.68181	0.0756627						11525.8	3.2016	0.155863	7.78361					11525.8	3.2016	0.156591	7.67844
	11615.8	3.22661	0.116392	7.67061	0.0768704						11615.8	3.22661	0.15831	7.77432					11615.8	3.22661	0.158759	7.66735
	11705.9	3.25163	0.117849	7.65928	0.0780932						11705.9	3.25163	0.160796	7.76487					11705.9	3.25163	0.160957	7.65612
	11795.9	3.27664	0.119325	7.6478	0.0793313						11795.9	3.27664	0.163322	7.75528					11795.9	3.27664	0.163186	7.64473
	11885.9	3.30165	0.12082	7.63618	0.0805849						11885.9	3.30165	0.165887	7.74554					11885.9	3.30165	0.165445	7.63318
	11976	3.32666	0.122333	7.62441	0.0818542						11976	3.32666	0.168492	7.73565					11976	3.32666	0.167736	7.62147
	12066	3.35168	0.123865	7.6125	0.0831394						12066	3.35168	0.171138	7.7256					12066	3.35168	0.170058	7.6096
	12156.1	3.37669	0.125417	7.60044	0.0844407						12156.1	3.37669	0.173825	7.71539					12156.1	3.37669	0.172412	7.59756
	12246.1	3.4017	0.126987	7.58823	0.0857582						12246.1	3.4017	0.176555	7.70503					12246.1	3.4017	0.174799	7.58536
	12336.2	3.42671	0.128578	7.57586	0.0870923						12336.2	3.42671	0.179328	7.6945					12336.2	3.42671	0.177219	7.57299
	12426.2	3.45173	0.130188	7.56334	0.088443						12426.2	3.45173	0.182144	7.6838					12426.2	3.45173	0.179673	7.56045
	12516.3	3.47674	0.131819	7.55066	0.0898106						12516.3	3.47674	0.185004	7.67294					12516.3	3.47674	0.18216	7.54773
	12606.3	3.50175	0.133469	7.53782	0.0911954						12606.3	3.50175	0.18791	7.66191					12606.3	3.50175	0.184682	7.53484
	12696.3	3.52676	0.135141	7.52483	0.0925974						12696.3	3.52676	0.190861	7.6507					12696.3	3.52676	0.187239	7.52177
	12786.4	3.55178	0.136833	7.51167	0.094017						12786.4	3.55178	0.193858	7.63932					12786.4	3.55178	0.189831	7.50852
	12876.4	3.57679	0.138547	7.49834	0.0954544						12876.4	3.57679	0.196902	7.62775					12876.4	3.57679	0.192458	7.49509
	12966.5	3.6018	0.140282	7.48485	0.0969098						12966.5	3.6018	0.199994	7.61601					12966.5	3.6018	0.195123	7.48147
	13056.5	3.62681	0.142039	7.47119	0.0983833						13056.5	3.62681	0.203135	7.60408					13056.5	3.62681	0.197824	7.46766
	13146.6	3.65183	0.143817	7.45736	0.0998753						13146.6	3.65183	0.206325	7.59197					13146.6	3.65183	0.200562	7.45366
	13236.6	3.67684	0.145618	7.44336	0.101386						13236.6	3.67684	0.209565	7.57966					13236.6	3.67684	0.203338	7.43947
	13326.7	3.70185	0.147442	7.42918	0.102916						13326.7	3.70185	0.212856	7.56716					13326.7	3.70185	0.206153	7.42508
	13416.7	3.72686	0.149288	7.41482	0.104464						13416.7	3.72686	0.216199	7.55447					13416.7	3.72686	0.209007	7.41049
	13506.8	3.75188	0.151158	7.40029	0.106032						13506.8	3.75188	0.219594	7.54158					13506.8	3.75188	0.2119	7.39571
	13596.8	3.77689	0.15305	7.38557	0.10762						13596.8	3.77689	0.223043	7.52848					13596.8	3.77689	0.214833	7.38071
	13686.8	3.8019	0.154967	7.37067	0.109228						13686.8	3.8019	0.226545	7.51518					13686.8	3.8019	0.217807	7.36551
	13776.9	3.82691	0.156907	7.35558	0.110855						13776.9	3.82691	0.230103	7.50167					13776.9	3.82691	0.220821	7.3501
	13866.9	3.85193	0.158872	7.3403	0.112503						13866.9	3.85193	0.233717	7.48794					13866.9	3.85193	0.223878	7.33448
	13957	3.87694	0.160861	7.32483	0.114172						13957	3.87694	0.237387	7.474					13957	3.87694	0.226976	7.31863
	14047	3.90195	0.162875	7.30917	0.115861						14047	3.90195	0.241115	7.45985					14047	3.90195	0.230118	7.30258
	14137.1	3.92696	0.164915	7.29332	0.117572						14137.1	3.92696	0.244901	7.44547					14137.1	3.92696	0.233303	7.28629
	14227.1	3.95198	0.16698	7.27726	0.119304						14227.1	3.95198	0.248747	7.43086					14227.1	3.95198	0.236532	7.26979
	14317.2	3.97699	0.16907	7.261	0.121058						14317.2	3.97699	0.252653	7.41603					14317.2	3.97699	0.239806	7.25305
	14407.2	4.002	0.171187	7.24454	0.122833						14407.2	4.002	0.256621	7.40096					14407.2	4.002	0.243125	7.23609
	14497.2	4.02701	0.17333	7.22788	0.124631						14497.2	4.02701	0.260651	7.38565					14497.2	4.02701	0.246489	7.21889
	14587.3	4.05203	0.175501	7.21101	0.126451						14587.3	4.05203	0.264744	7.37011					14587.3	4.05203	0.249901	7.20145
	14677.3	4.07704	0.177698	7.19392	0.128294						14677.3	4.07704	0.268902	7.35432					14677.3	4.07704	0.253359	7.18377
	14767.4	4.10205	0.179922	7.17662	0.13016						14767.4	4.10205	0.273124	7.33828					14767.4	4.10205	0.256865	7.16585
	14857.4	4.12706	0.182175	7.15911	0.13205						14857.4	4.12706	0.277413	7.32199					14857.4	4.12706	0.26042	7.14767
	14947.5	4.15208	0.184456	7.14137	0.133963						14947.5	4.15208	0.28177	7.30545					14947.5	4.15208	0.264024	7.12925
	15037.5	4.17709	0.186765	7.12342	0.1359						15037.5	4.17709	0.286195	7.28865					15037.5	4.17709	0.267678	7.11057
	15127.6	4.2021	0.189103	7.10524	0.137861						15127.6	4.2021	0.290689	7.27158					15127.6	4.2021	0.271382	7.09164
	15217.6	4.22711	0.19147	7.08683	0.139847						15217.6	4.22711	0.295254	7.25424					15217.6	4.22711	0.275137	7.07244
	15307.7	4.25213	0.193867	7.06819	0.141857						15307.7	4.25213	0.29989	7.23663					15307.7	4.25213	0.278944	7.05298
	15397.7	4.27714	0.196294	7.04932	0.143893						15397.7	4.27714	0.3046	7.21875					15397.7	4.27714	0.282804	7.03325
	15487.7	4.30215	0.198751	7.03022	0.145954						15487.7	4.30215	0.309383	7.20058					15487.7	4.30215	0.286717	7.01325
	15577.8	4.32716	0.201239	7.01087	0.148041						15577.8	4.32716	0.314241	7.18213					15577.8	4.32716	0.290684	6.99297
	15667.8	4.35218	0.203758	6.99129	0.150154						15667.8	4.35218	0.319176	7.16339					15667.8	4.35218	0.294706	6.9724
	15757.9	4.37719	0.206308	6.97146	0.152293						15757.9	4.37719	0.324188	7.14436					15757.9	4.37719	0.298784	6.95156
	15847.9	4.4022	0.208891	6.95138	0.154459						15847.9	4.4022	0.329279	7.12502					15847.9	4.4022	0.302918	6.93043
	15938	4.42721	0.211505	6.93105	0.156652						15938	4.42721	0.33445	7.10538					15938	4.42721	0.307109	6.909
	16028	4.45223	0.214152	6.91046	0.158873						16028	4.45223	0.339702	7.08544					16028	4.45223	0.311358	6.88728
	16118.1	4.47724	0.216833	6.88962	0.161121						16118.1	4.47724	0.345036	7.06518					16118.1	4.47724	0.315666	6.86526
	16208.1	4.50225	0.219547	6.86852	0.163397						16208.1	4.50225	0.350454	7.0446					16208.1	4.50225	0.320033	6.84294
	16298.1	4.52726	0.222294	6.84715	0.165702						16298.1	4.52726	0.355958	7.0237					16298.1	4.52726	0.32446	6.82031
	16388.2	4.55228	0.225076	6.82552	0.168036						16388.2	4.55228	0.361547	7.00247					16388.2	4.55228	0.328949	6.79736
	16478.2	4.57729	0.227893	6.80362	0.170398						16478.2	4.57729	0.367225	6.98091					16478.2	4.57729	0.333499	6.7741
	16568.3	4.6023	0.230745	6.78144	0.172791						16568.3	4.6023	0.372991	6.95901					16568.3	4.6023	0.338112	6.75052
	16658.3	4.62731	0.233633	6.75899	0.175213						16658.3	4.62731	0.378848	6.93677					16658.3	4.62731	0.342789	6.72661
	16748.4	4.65233	0.236556	6.73626	0.177665						16748.4	4.65233	0.384798	6.91418					16748.4	4.65233	0.347531	6.70237
	16838.4	4.67734	0.239516	6.71324	0.180148						16838.4	4.67734	0.39084	6.89123					16838.4	4.67734	0.352338	6.67779
	16928.5	4.70235	0.242514	6.68994	0.182662						16928.5	4.70235	0.396977	6.86792					16928.5	4.70235	0.357212	6.65288
	17018.5	4.72736	0.245548	6.66634	0.185207						17018.5	4.72736	0.403211	6.84425					17018.5	4.72736	0.362152	6.62763
	17108.6	4.75238	0.248621	6.64245	0.187785						17108.6	4.75238	0.409543	6.8202					17108.6	4.75238	0.367161	6.60202
	17198.6	4.77739	0.251731	6.61826	0.190394						17198.6	4.77739	0.415974	6.79578					17198.6	4.77739	0.372239	6.57606
	17288.6	4.8024	0.254881	6.59377	0.193036						17288.6	4.8024	0.422506	6.77097					17288.6	4.8024	0.377387	6.54974
	17378.7	4.82741	0.25807	6.56897	0.195711						17378.7	4.82741	0.42914	6.74577					17378.7	4.82741	0.382606	6.52306
	17468.7	4.85243	0.261299	6.54387	0.198419						17468.7	4.85243	0.435879	6.72018					17468.7	4.85243	0.387898	6.49602
	17558.8	4.87744	0.264568	6.51845	0.201161						17558.8	4.87744	0.442723	6.69419					17558.8	4.87744	0.393262	6.46859
	17648.8	4.90245	0.267878	6.49271	0.203938						17648.8	4.90245	0.449675	6.66779					17648.8	4.90245	0.3987	6.44079
	17738.9	4.92746	0.271229	6.46665	0.206749						17738.9	4.92746	0.456736	6.64097					17738.9	4.92746	0.404213	6.41261
	17828.9	4.95248	0.274622	6.44027	0.209595						17828.9	4.95248	0.463908	6.61373					17828.9	4.95248	0.409802	6.38404
	17919	4.97749	0.278057	6.41356	0.212476						17919	4.97749	0.471193	6.58607					17919	4.97749	0.415469	6.35507
	18009	5.0025	0.281535	6.38651	0.215394						18009	5.0025	0.478592	6.55797					18009	5.0025	0.421213	6.32571
	18099	5.02751	0.285057	6.35913	0.218348						18099	5.02751	0.486107	6.52943					18099	5.02751	0.427037	6.29594
	18189.1	5.05253	0.288622	6.33141	0.221338						18189.1	5.05253	0.49374	6.50044					18189.1	5.05253	0.432941	6.26576
	18279.1	5.07754	0.292232	6.30334	0.224366						18279.1	5.07754	0.501492	6.471					18279.1	5.07754	0.438926	6.23516
	18369.2	5.10255	0.295887	6.27492	0.227432						18369.2	5.10255	0.509367	6.44109					18369.2	5.10255	0.444994	6.20414
	18459.2	5.12756	0.299588	6.24614	0.230536						18459.2	5.12756	0.517365	6.41072					18459.2	5.12756	0.451145	6.17269
	18549.3	5.15258	0.303335	6.21701	0.233679						18549.3	5.15258	0.525489	6.37987					18549.3	5.15258	0.457381	6.14082
	18639.3	5.17759	0.307128	6.18751	0.236861						18639.3	5.17759	0.53374	6.34853					18639.3	5.17759	0.463704	6.1085
	18729.4	5.2026	0.310969	6.15765	0.240083						18729.4	5.2026	0.542121	6.3167					18729.4	5.2026	0.470113	6.07573
	18819.4	5.22761	0.314857	6.12741	0.243344						18819.4	5.22761	0.550633	6.28437					18819.4	5.22761	0.47661	6.04252
	18909.5	5.25263	0.318794	6.0968	0.246647						18909.5	5.25263	0.559279	6.25154					18909.5	5.25263	0.483198	6.00884
	18999.5	5.27764	0.322781	6.0658	0.24999						18999.5	5.27764	0.568061	6.21819					18999.5	5.27764	0.489875	5.97471
	19089.5	5.30265	0.326816	6.03442	0.253376						19089.5	5.30265	0.57698	6.18431					19089.5	5.30265	0.496645	5.9401
	19179.6	5.32766	0.330903	6.00265	0.256803						19179.6	5.32766	0.58604	6.14991					19179.6	5.32766	0.503508	5.90501
	19269.6	5.35268	0.335039	5.97048	0.260273						19269.6	5.35268	0.595242	6.11496					19269.6	5.35268	0.510466	5.86945
	19359.7	5.37769	0.339228	5.93791	0.263786						19359.7	5.37769	0.604588	6.07947					19359.7	5.37769	0.517519	5.83339
	19449.7	5.4027	0.343469	5.90494	0.267344						19449.7	5.4027	0.614081	6.04342					19449.7	5.4027	0.524669	5.79684
	19539.8	5.42771	0.347762	5.87155	0.270945						19539.8	5.42771	0.623723	6.0068					19539.8	5.42771	0.531918	5.75978
	19629.8	5.45273	0.352109	5.83775	0.274591						19629.8	5.45273	0.633516	5.96961					19629.8	5.45273	0.539266	5.72222
	19719.9	5.47774	0.35651	5.80353	0.278283						19719.9	5.47774	0.643463	5.93183					19719.9	5.47774	0.546716	5.68413
	19809.9	5.50275	0.360966	5.76888	0.28202						19809.9	5.50275	0.653566	5.89346					19809.9	5.50275	0.554268	5.64553
	19899.9	5.52776	0.365477	5.7338	0.285805						19899.9	5.52776	0.663828	5.85449					19899.9	5.52776	0.561924	5.60639
	19990	5.55278	0.370045	5.69828	0.289636						19990	5.55278	0.67425	5.81491					19990	5.55278	0.569685	5.56671
	20080	5.57779	0.374669	5.66233	0.293515						20080	5.57779	0.684837	5.7747					20080	5.57779	0.577553	5.52649
	20170.1	5.6028	0.379351	5.62592	0.297442						20170.1	5.6028	0.695589	5.73387					20170.1	5.6028	0.585529	5.48572
	20260.1	5.62781	0.384091	5.58906	0.301418						20260.1	5.62781	0.70651	5.69239					20260.1	5.62781	0.593614	5.44438
	20350.2	5.65283	0.38889	5.55175	0.305443						20350.2	5.65283	0.717603	5.65027					20350.2	5.65283	0.601811	5.40248
	20440.2	5.67784	0.393749	5.51397	0.309518						20440.2	5.67784	0.728869	5.60748					20440.2	5.67784	0.61012	5.36
	20530.3	5.70285	0.398668	5.47572	0.313645						20530.3	5.70285	0.740313	5.56402					20530.3	5.70285	0.618543	5.31694
	20620.3	5.72786	0.403648	5.43699	0.317822						20620.3	5.72786	0.751936	5.51988					20620.3	5.72786	0.627082	5.27329
	20710.4	5.75288	0.40869	5.39779	0.322051						20710.4	5.75288	0.763741	5.47504					20710.4	5.75288	0.635738	5.22904
	20800.4	5.77789	0.413794	5.35809	0.326333						20800.4	5.77789	0.775732	5.4295					20800.4	5.77789	0.644513	5.18418
	20890.4	5.8029	0.418962	5.31791	0.330668						20890.4	5.8029	0.787911	5.38325					20890.4	5.8029	0.653408	5.13871
	20980.5	5.82791	0.424195	5.27722	0.335057						20980.5	5.82791	0.800281	5.33627					20980.5	5.82791	0.662426	5.09261
	21070.5	5.85293	0.429492	5.23603	0.3395						21070.5	5.85293	0.812845	5.28856					21070.5	5.85293	0.671567	5.04588
	21160.6	5.87794	0.434855	5.19433	0.343999						21160.6	5.87794	0.825606	5.24009					21160.6	5.87794	0.680833	4.99851
	21250.6	5.90295	0.440284	5.15211	0.348553						21250.6	5.90295	0.838568	5.19087					21250.6	5.90295	0.690226	4.95049
	21340.7	5.92796	0.445781	5.10937	0.353164						21340.7	5.92796	0.851733	5.14087					21340.7	5.92796	0.699748	4.90181
	21430.7	5.95298	0.451346	5.0661	0.357832						21430.7	5.95298	0.865104	5.09009					21430.7	5.95298	0.7094	4.85247
	21520.8	5.97799	0.45698	5.02229	0.362558						21520.8	5.97799	0.878685	5.03851					21520.8	5.97799	0.719184	4.80245
	21610.8	6.003	0.462684	4.97793	0.367342						21610.8	6.003	0.892479	4.98613					21610.8	6.003	0.729102	4.75175
	21700.9	6.02801	0.468459	4.93303	0.372186						21700.9	6.02801	0.90649	4.93292					21700.9	6.02801	0.739156	4.70035
	21790.9	6.05303	0.474305	4.88757	0.377089						21790.9	6.05303	0.92072	4.87887					21790.9	6.05303	0.749347	4.64825
	21880.9	6.07804	0.480223	4.84155	0.382054						21880.9	6.07804	0.935174	4.82398					21880.9	6.07804	0.759678	4.59544
	21971	6.10305	0.486215	4.79496	0.38708						21971	6.10305	0.949854	4.76823					21971	6.10305	0.770149	4.5419
	22061	6.12806	0.492281	4.74779	0.392168						22061	6.12806	0.964765	4.7116					22061	6.12806	0.780764	4.48764
	22151.1	6.15308	0.498422	4.70004	0.397319						22151.1	6.15308	0.979909	4.65409					22151.1	6.15308	0.791523	4.43263
	22241.1	6.17809	0.504638	4.6517	0.402533						22241.1	6.17809	0.995291	4.59567					22241.1	6.17809	0.802429	4.37688
	22331.2	6.2031	0.510932	4.60276	0.407812						22331.2	6.2031	1.01091	4.53634					22331.2	6.2031	0.813484	4.32036
	22421.2	6.22811	0.517303	4.55321	0.413157						22421.2	6.22811	1.02678	4.47607					22421.2	6.22811	0.82469	4.26308
	22511.3	6.25313	0.523754	4.50306	0.418567						22511.3	6.25313	1.0429	4.41486					22511.3	6.25313	0.836048	4.20501
	22601.3	6.27814	0.530283	4.45228	0.424044						22601.3	6.27814	1.05927	4.35269					22601.3	6.27814	0.84756	4.14615
	22691.3	6.30315	0.536893	4.40088	0.429589						22691.3	6.30315	1.0759	4.28955					22691.3	6.30315	0.859229	4.0865
	22781.4	6.32816	0.543585	4.34885	0.435202						22781.4	6.32816	1.09278	4.22542					22781.4	6.32816	0.871057	4.02603
	22871.4	6.35318	0.550359	4.29617	0.440884						22871.4	6.35318	1.10994	4.16028					22871.4	6.35318	0.883045	3.96474
	22961.5	6.37819	0.557217	4.24284	0.446637						22961.5	6.37819	1.12736	4.09412					22961.5	6.37819	0.895196	3.90262
	23051.5	6.4032	0.564159	4.18886	0.45246						23051.5	6.4032	1.14505	4.02692					23051.5	6.4032	0.907511	3.83966
	23141.6	6.42821	0.571187	4.13421	0.458354						23141.6	6.42821	1.16302	3.95867					23141.6	6.42821	0.919993	3.77585
	23231.6	6.45323	0.578301	4.07889	0.464322						23231.6	6.45323	1.18127	3.88935					23231.6	6.45323	0.932644	3.71117
	23321.7	6.47824	0.585502	4.0229	0.470362						23321.7	6.47824	1.19981	3.81894					23321.7	6.47824	0.945466	3.64561
	23411.7	6.50325	0.592792	3.96621	0.476477						23411.7	6.50325	1.21864	3.74743					23411.7	6.50325	0.958461	3.57918
	23501.8	6.52826	0.600171	3.90883	0.482666						23501.8	6.52826	1.23777	3.6748					23501.8	6.52826	0.971631	3.51184
	23591.8	6.55328	0.60764	3.85074	0.488932						23591.8	6.55328	1.25719	3.60103					23591.8	6.55328	0.984979	3.4436
	23681.8	6.57829	0.615202	3.79195	0.495274						23681.8	6.57829	1.27692	3.52611					23681.8	6.57829	0.998506	3.37444
	23771.9	6.6033	0.622855	3.73243	0.501694						23771.9	6.6033	1.29696	3.45001					23771.9	6.6033	1.01221	3.30436
	23861.9	6.62831	0.630602	3.67218	0.508192						23861.9	6.62831	1.31731	3.37272					23861.9	6.62831	1.02611	3.23333
	23952	6.65333	0.638444	3.6112	0.51477						23952	6.65333	1.33798	3.29422					23952	6.65333	1.04019	3.16135
	24042	6.67834	0.646382	3.54948	0.521428						24042	6.67834	1.35897	3.2145					24042	6.67834	1.05445	3.08841
	24132.1	6.70335	0.654416	3.487	0.528167						24132.1	6.70335	1.38029	3.13352					24132.1	6.70335	1.06891	3.0145
	24222.1	6.72836	0.662548	3.42377	0.534988						24222.1	6.72836	1.40195	3.05128					24222.1	6.72836	1.08356	2.9396
	24312.2	6.75338	0.670778	3.35976	0.541892						24312.2	6.75338	1.42394	2.96775					24312.2	6.75338	1.0984	2.86371
	24402.2	6.77839	0.679109	3.29498	0.54888						24402.2	6.77839	1.44628	2.88291					24402.2	6.77839	1.11344	2.78682
	24492.2	6.8034	0.687541	3.22941	0.555953						24492.2	6.8034	1.46897	2.79675					24492.2	6.8034	1.12868	2.70891
	24582.3	6.82841	0.696074	3.16305	0.563111						24582.3	6.82841	1.49201	2.70924					24582.3	6.82841	1.14412	2.62997
	24672.3	6.85343	0.704711	3.09588	0.570355						24672.3	6.85343	1.51541	2.62037					24672.3	6.85343	1.15976	2.55
	24762.4	6.87844	0.713452	3.02791	0.577687						24762.4	6.87844	1.53918	2.5301					24762.4	6.87844	1.1756	2.46899
	24852.4	6.90345	0.722298	2.95912	0.585107						24852.4	6.90345	1.56331	2.43843					24852.4	6.90345	1.19165	2.38692
	24942.5	6.92846	0.73125	2.8895	0.592616						24942.5	6.92846	1.58783	2.34532					24942.5	6.92846	1.20791	2.30379
	25032.5	6.95348	0.740309	2.81905	0.600215						25032.5	6.95348	1.61273	2.25077					25032.5	6.95348	1.22438	2.21959
	25122.6	6.97849	0.749477	2.74776	0.607905						25122.6	6.97849	1.63801	2.15474					25122.6	6.97849	1.24105	2.13431
	25212.6	7.0035	0.758753	2.67561	0.615686						25212.6	7.0035	1.66369	2.05721					25212.6	7.0035	1.25794	2.04795
	25302.7	7.02851	0.76814	2.60261	0.62356						25302.7	7.02851	1.68977	1.95817					25302.7	7.02851	1.27504	1.9605
	25392.7	7.05353	0.777638	2.52875	0.631527						25392.7	7.05353	1.71625	1.85758					25392.7	7.05353	1.29236	1.87196
	25482.7	7.07854	0.787248	2.45402	0.639587						25482.7	7.07854	1.74315	1.75544					25482.7	7.07854	1.30989	1.78233
	25572.8	7.10355	0.79697	2.3784	0.647743						25572.8	7.10355	1.77046	1.65171					25572.8	7.10355	1.32763	1.69161
	25662.8	7.12856	0.806806	2.30191	0.655993						25662.8	7.12856	1.7982	1.54638					25662.8	7.12856	1.34558	1.5998
	25752.9	7.15358	0.816757	2.22452	0.664339						25752.9	7.15358	1.82636	1.43942					25752.9	7.15358	1.36374	1.50691
	25842.9	7.17859	0.826822	2.14624	0.672782						25842.9	7.17859	1.85495	1.33081					25842.9	7.17859	1.38211	1.41295
	25933	7.2036	0.837003	2.06706	0.681322						25933	7.2036	1.88399	1.22053					25933	7.2036	1.40069	1.31794
	26023	7.22861	0.847299	1.98698	0.689959						26023	7.22861	1.91347	1.10857					26023	7.22861	1.41947	1.2219
	26113.1	7.25363	0.857712	1.906	0.698693						26113.1	7.25363	1.94339	0.994915					26113.1	7.25363	1.43843	1.12488
	26203.1	7.27864	0.868242	1.8241	0.707525						26203.1	7.27864	1.97377	0.879544					26203.1	7.27864	1.45758	1.02692
	26293.1	7.30365	0.878887	1.74131	0.716455						26293.1	7.30365	2.0046	0.762457					26293.1	7.30365	1.4769	0.928095
	26383.2	7.32866	0.889649	1.6576	0.725482						26383.2	7.32866	2.03587	0.643661					26383.2	7.32866	1.49637	0.828501
	26473.2	7.35368	0.900526	1.573	0.734605						26473.2	7.35368	2.06759	0.523184					26473.2	7.35368	1.51595	0.728281
	26563.3	7.37869	0.911518	1.48751	0.743825						26563.3	7.37869	2.09973	0.401104					26563.3	7.37869	1.53561	0.627643
	26653.3	7.4037	0.922622	1.40113	0.75314						26653.3	7.4037	2.13224	0.277609					26653.3	7.4037	1.55529	0.526898
	26743.4	7.42871	0.933838	1.31388	0.762548						26743.4	7.42871	2.16496	0.153286					26743.4	7.42871	1.57489	0.426541
	26833.4	7.45373	0.945163	1.22579	0.772047						26833.4	7.45373	2.1969	0.0318144					26833.4	7.45373	1.59424	0.327407
	26923.5	7.47874	0.956591	1.13689	0.781633						26923.5	7.47874	2.20512	-5.12533e-08					26923.5	7.47874	1.61304	0.231031
	27013.5	7.50375	0.96812	1.0472	0.791303						27013.5	7.50375	2.20512	-5.12541e-08					27013.5	7.50375	1.63065	0.140573
	27103.6	7.52876	0.979741	0.956787	0.801052						27103.6	7.52876	2.20512	-5.12542e-08					27103.6	7.52876	1.64561	0.0634036
	27193.6	7.55378	0.991446	0.865717	0.81087						27193.6	7.55378	2.20512	-5.12543e-08					27193.6	7.55378	1.65483	0.0150708
	27283.6	7.57879	1.00322	0.774087	0.820748						27283.6	7.57879	2.20512	-5.12543e-08					27283.6	7.57879	1.6572	0.00106858
	27373.7	7.6038	1.01505	0.682033	0.83067						27373.7	7.6038	2.20512	-5.12543e-08					27373.7	7.6038	1.65727	-4.4359e-09
	27463.7	7.62881	1.02691	0.589751	0.840616						27463.7	7.62881	2.20512	-5.12543e-08					27463.7	7.62881	1.65727	-4.43593e-09
	27553.8	7.65383	1.03876	0.497528	0.850554						27553.8	7.65383	2.20512	-5.12543e-08					27553.8	7.65383	1.65727	-4.43595e-09
	27643.8	7.67884	1.05054	0.405813	0.860434						27643.8	7.67884	2.20512	-5.12543e-08					27643.8	7.67884	1.65727	-4.43597e-09
	27733.9	7.70385	1.06215	0.315343	0.870177						27733.9	7.70385	2.20512	-5.12543e-08					27733.9	7.70385	1.65727	-4.43599e-09
	27823.9	7.72886	1.07343	0.227423	0.87964						27823.9	7.72886	2.20512	-5.12543e-08					27823.9	7.72886	1.65727	-4.43601e-09
	27914	7.75388	1.08405	0.144607	0.888543						27914	7.75388	2.20512	-5.12543e-08					27914	7.75388	1.65727	-4.43603e-09
	28004	7.77889	1.09327	0.0724459	0.896281						28004	7.77889	2.20512	-5.12543e-08					28004	7.77889	1.65727	-4.43604e-09
	28094	7.8039	1.09961	0.0224602	0.901594						28094	7.8039	2.20512	-5.12543e-08					28094	7.8039	1.65727	-4.43606e-09
	28184.1	7.82891	1.10193	0.0032402	0.903544						28184.1	7.82891	2.20512	-5.12543e-08					28184.1	7.82891	1.65727	-4.43608e-09
	28274.1	7.85393	1.1022	-4.63655e-08	0.903769						28274.1	7.85393	2.20512	-5.12543e-08					28274.1	7.85393	1.65727	-4.4361e-09
	28364.2	7.87894	1.1022	-4.62531e-08	0.903769						28364.2	7.87894	2.20512	-5.12543e-08					28364.2	7.87894	1.65727	-4.43612e-09
	28454.2	7.90395	1.1022	-4.55307e-08	0.903769						28454.2	7.90395	2.20512	-5.12543e-08					28454.2	7.90395	1.65727	-4.43613e-09
	28544.3	7.92896	1.1022	-4.53531e-08	0.903769						28544.3	7.92896	2.20512	-5.12543e-08					28544.3	7.92896	1.65727	-4.43615e-09
	28634.3	7.95398	1.1022	-4.52704e-08	0.903769						28634.3	7.95398	2.20512	-5.12543e-08					28634.3	7.95398	1.65727	-4.43617e-09
	28724.4	7.97899	1.1022	-4.51877e-08	0.903769						28724.4	7.97899	2.20512	-5.12543e-08					28724.4	7.97899	1.65727	-4.43619e-09
	28814.4	8.004	1.1022	-4.5105e-08	0.903769						28814.4	8.004	2.20512	-5.12543e-08					28814.4	8.004	1.65727	-4.4362e-09
	28904.5	8.02901	1.1022	-4.50223e-08	0.903769						28904.5	8.02901	2.20512	-5.12543e-08					28904.5	8.02901	1.65727	-4.43622e-09
	28994.5	8.05403	1.1022	-4.49664e-08	0.903769						28994.5	8.05403	2.20512	-5.12543e-08					28994.5	8.05403	1.65727	-4.43624e-09
	29084.5	8.07904	1.1022	-4.49535e-08	0.903769						29084.5	8.07904	2.20512	-5.12543e-08					29084.5	8.07904	1.65727	-4.43625e-09
	29174.6	8.10405	1.1022	-4.49406e-08	0.903769						29174.6	8.10405	2.20512	-5.12543e-08					29174.6	8.10405	1.65727	-4.43627e-09
	29264.6	8.12906	1.1022	-4.49277e-08	0.903769						29264.6	8.12906	2.20512	-5.12543e-08					29264.6	8.12906	1.65727	-4.43629e-09
	29354.7	8.15408	1.1022	-4.49148e-08	0.903769						29354.7	8.15408	2.20512	-5.12543e-08					29354.7	8.15408	1.65727	-4.43631e-09
	29444.7	8.17909	1.1022	-4.4902e-08	0.903769						29444.7	8.17909	2.20512	-5.12543e-08					29444.7	8.17909	1.65727	-4.43632e-09
	29534.8	8.2041	1.1022	-4.49e-08	0.903769						29534.8	8.2041	2.20512	-5.12543e-08					29534.8	8.2041	1.65727	-4.43634e-09
	29624.8	8.22911	1.1022	-4.4898e-08	0.903769						29624.8	8.22911	2.20512	-5.12543e-08					29624.8	8.22911	1.65727	-4.43635e-09
	29714.9	8.25413	1.1022	-4.4896e-08	0.903769						29714.9	8.25413	2.20512	-5.12543e-08					29714.9	8.25413	1.65727	-4.43637e-09
	29804.9	8.27914	1.1022	-4.4894e-08	0.903769						29804.9	8.27914	2.20512	-5.12543e-08					29804.9	8.27914	1.65727	-4.43639e-09
	29894.9	8.30415	1.1022	-4.4892e-08	0.903769						29894.9	8.30415	2.20512	-5.12543e-08					29894.9	8.30415	1.65727	-4.4364e-09
	29985	8.32916	1.1022	-4.48911e-08	0.903769						29985	8.32916	2.20512	-5.12543e-08					29985	8.32916	1.65727	-4.43642e-09
	30075	8.35418	1.1022	-4.48907e-08	0.903769						30075	8.35418	2.20512	-5.12543e-08					30075	8.35418	1.65727	-4.43644e-09
	30165.1	8.37919	1.1022	-4.48904e-08	0.903769						30165.1	8.37919	2.20512	-5.12543e-08					30165.1	8.37919	1.65727	-4.43645e-09
	30255.1	8.4042	1.1022	-4.48901e-08	0.903769						30255.1	8.4042	2.20512	-5.12543e-08					30255.1	8.4042	1.65727	-4.43647e-09
	30345.2	8.42921	1.1022	-4.48898e-08	0.903769						30345.2	8.42921	2.20512	-5.12543e-08					30345.2	8.42921	1.65727	-4.43649e-09
	30435.2	8.45423	1.1022	-4.48895e-08	0.903769						30435.2	8.45423	2.20512	-5.12543e-08					30435.2	8.45423	1.65727	-4.4365e-09
	30525.3	8.47924	1.1022	-4.48892e-08	0.903769						30525.3	8.47924	2.20512	-5.12543e-08					30525.3	8.47924	1.65727	-4.43652e-09
	30615.3	8.50425	1.1022	-4.48888e-08	0.903769						30615.3	8.50425	2.20512	-5.12543e-08					30615.3	8.50425	1.65727	-4.43654e-09
	30705.4	8.52926	1.1022	-4.48885e-08	0.903769						30705.4	8.52926	2.20512	-5.12543e-08					30705.4	8.52926	1.65727	-4.43655e-09
	30795.4	8.55428	1.1022	-4.48882e-08	0.903769						30795.4	8.55428	2.20512	-5.12543e-08					30795.4	8.55428	1.65727	-4.43657e-09
	30885.4	8.57929	1.1022	-4.48879e-08	0.903769						30885.4	8.57929	2.20512	-5.12543e-08					30885.4	8.57929	1.65727	-4.43658e-09
	30975.5	8.6043	1.1022	-4.48876e-08	0.903769						30975.5	8.6043	2.20512	-5.12543e-08					30975.5	8.6043	1.65727	-4.4366e-09
	31065.5	8.62931	1.1022	-4.48873e-08	0.903769						31065.5	8.62931	2.20512	-5.12543e-08					31065.5	8.62931	1.65727	-4.43662e-09
	31155.6	8.65433	1.1022	-4.4887e-08	0.903769						31155.6	8.65433	2.20512	-5.12543e-08					31155.6	8.65433	1.65727	-4.43663e-09
	31245.6	8.67934	1.1022	-4.48866e-08	0.903769						31245.6	8.67934	2.20512	-5.12543e-08					31245.6	8.67934	1.65727	-4.43665e-09
	31335.7	8.70435	1.1022	-4.48863e-08	0.903769						31335.7	8.70435	2.20512	-5.12543e-08					31335.7	8.70435	1.65727	-4.43667e-09
	31425.7	8.72936	1.1022	-4.4886e-08	0.903769						31425.7	8.72936	2.20512	-5.12543e-08					31425.7	8.72936	1.65727	-4.43668e-09
	31515.8	8.75438	1.1022	-4.48857e-08	0.903769						31515.8	8.75438	2.20512	-5.12543e-08					31515.8	8.75438	1.65727	-4.4367e-09
	31605.8	8.77939	1.1022	-4.48854e-08	0.903769						31605.8	8.77939	2.20512	-5.12543e-08					31605.8	8.77939	1.65727	-4.43672e-09
	31695.8	8.8044	1.1022	-4.48851e-08	0.903769						31695.8	8.8044	2.20512	-5.12543e-08					31695.8	8.8044	1.65727	-4.43673e-09
	31785.9	8.82941	1.1022	-4.48848e-08	0.903769						31785.9	8.82941	2.20512	-5.12543e-08					31785.9	8.82941	1.65727	-4.43675e-09
	31875.9	8.85443	1.1022	-4.48844e-08	0.903769						31875.9	8.85443	2.20512	-5.12543e-08					31875.9	8.85443	1.65727	-4.43676e-09
	31966	8.87944	1.1022	-4.48841e-08	0.903769						31966	8.87944	2.20512	-5.12543e-08					31966	8.87944	1.65727	-4.43678e-09
	32056	8.90445	1.1022	-4.48838e-08	0.903769						32056	8.90445	2.20512	-5.12543e-08					32056	8.90445	1.65727	-4.4368e-09
	32146.1	8.92946	1.1022	-4.48835e-08	0.903769						32146.1	8.92946	2.20512	-5.12543e-08					32146.1	8.92946	1.65727	-4.43681e-09
	32236.1	8.95448	1.1022	-4.48832e-08	0.903769						32236.1	8.95448	2.20512	-5.12543e-08					32236.1	8.95448	1.65727	-4.43683e-09
	32326.2	8.97949	1.1022	-4.48829e-08	0.903769						32326.2	8.97949	2.20512	-5.12543e-08					32326.2	8.97949	1.65727	-4.43685e-09
	32416.2	9.0045	1.1022	-4.48826e-08	0.903769						32416.2	9.0045	2.20512	-5.12543e-08					32416.2	9.0045	1.65727	-4.43686e-09
	32506.3	9.02951	1.1022	-4.48822e-08	0.903769						32506.3	9.02951	2.20512	-5.12543e-08					32506.3	9.02951	1.65727	-4.43688e-09
	32596.3	9.05453	1.1022	-4.48819e-08	0.903769						32596.3	9.05453	2.20512	-5.12543e-08					32596.3	9.05453	1.65727	-4.43689e-09
	32686.3	9.07954	1.1022	-4.48816e-08	0.903769						32686.3	9.07954	2.20512	-5.12543e-08					32686.3	9.07954	1.65727	-4.43691e-09
	32776.4	9.10455	1.1022	-4.48813e-08	0.903769						32776.4	9.10455	2.20512	-5.12543e-08					32776.4	9.10455	1.65727	-4.43693e-09
	32866.4	9.12956	1.1022	-4.4881e-08	0.903769						32866.4	9.12956	2.20512	-5.12543e-08					32866.4	9.12956	1.65727	-4.43694e-09
	32956.5	9.15458	1.1022	-4.48807e-08	0.903769						32956.5	9.15458	2.20512	-5.12543e-08					32956.5	9.15458	1.65727	-4.43696e-09
	33046.5	9.17959	1.1022	-4.48804e-08	0.903769						33046.5	9.17959	2.20512	-5.12543e-08					33046.5	9.17959	1.65727	-4.43698e-09
	33136.6	9.2046	1.1022	-4.488e-08	0.903769						33136.6	9.2046	2.20512	-5.12543e-08					33136.6	9.2046	1.65727	-4.43699e-09
	33226.6	9.22961	1.1022	-4.48797e-08	0.903769						33226.6	9.22961	2.20512	-5.12543e-08					33226.6	9.22961	1.65727	-4.43701e-09
	33316.7	9.25463	1.1022	-4.48794e-08	0.903769						33316.7	9.25463	2.20512	-5.12543e-08					33316.7	9.25463	1.65727	-4.43703e-09
	33406.7	9.27964	1.1022	-4.48791e-08	0.903769						33406.7	9.27964	2.20512	-5.12543e-08					33406.7	9.27964	1.65727	-4.43704e-09
	33496.7	9.30465	1.1022	-4.48788e-08	0.903769						33496.7	9.30465	2.20512	-5.12543e-08					33496.7	9.30465	1.65727	-4.43706e-09
	33586.8	9.32966	1.1022	-4.48785e-08	0.903769						33586.8	9.32966	2.20512	-5.12543e-08					33586.8	9.32966	1.65727	-4.43707e-09
	33676.8	9.35468	1.1022	-4.48781e-08	0.903769						33676.8	9.35468	2.20512	-5.12543e-08					33676.8	9.35468	1.65727	-4.43709e-09
	33766.9	9.37969	1.1022	-4.48778e-08	0.903769						33766.9	9.37969	2.20512	-5.12543e-08					33766.9	9.37969	1.65727	-4.43711e-09
	33856.9	9.4047	1.1022	-4.48775e-08	0.903769						33856.9	9.4047	2.20512	-5.12543e-08					33856.9	9.4047	1.65727	-4.43712e-09
	33947	9.42971	1.1022	-4.48772e-08	0.903769						33947	9.42971	2.20512	-5.12543e-08					33947	9.42971	1.65727	-4.43714e-09
	34037	9.45473	1.1022	-4.48769e-08	0.903769						34037	9.45473	2.20512	-5.12543e-08					34037	9.45473	1.65727	-4.43716e-09
	34127.1	9.47974	1.1022	-4.48766e-08	0.903769						34127.1	9.47974	2.20512	-5.12543e-08					34127.1	9.47974	1.65727	-4.43717e-09
	34217.1	9.50475	1.1022	-4.48763e-08	0.903769						34217.1	9.50475	2.20512	-5.12543e-08					34217.1	9.50475	1.65727	-4.43719e-09
	34307.2	9.52976	1.1022	-4.48759e-08	0.903769						34307.2	9.52976	2.20512	-5.12543e-08					34307.2	9.52976	1.65727	-4.43721e-09
	34397.2	9.55478	1.1022	-4.48756e-08	0.903769						34397.2	9.55478	2.20512	-5.12543e-08					34397.2	9.55478	1.65727	-4.43722e-09
	34487.2	9.57979	1.1022	-4.48753e-08	0.903769						34487.2	9.57979	2.20512	-5.12543e-08					34487.2	9.57979	1.65727	-4.43724e-09
	34577.3	9.6048	1.1022	-4.4875e-08	0.903769						34577.3	9.6048	2.20512	-5.12543e-08					34577.3	9.6048	1.65727	-4.43725e-09
	34667.3	9.62981	1.1022	-4.48747e-08	0.903769						34667.3	9.62981	2.20512	-5.12543e-08					34667.3	9.62981	1.65727	-4.43727e-09
	34757.4	9.65483	1.1022	-4.48744e-08	0.903769						34757.4	9.65483	2.20512	-5.12543e-08					34757.4	9.65483	1.65727	-4.43729e-09
	34847.4	9.67984	1.1022	-4.48743e-08	0.903769						34847.4	9.67984	2.20512	-5.12543e-08					34847.4	9.67984	1.65727	-4.4373e-09
	34937.5	9.70485	1.1022	-4.48743e-08	0.903769						34937.5	9.70485	2.20512	-5.12543e-08					34937.5	9.70485	1.65727	-4.43732e-09
	35027.5	9.72986	1.1022	-4.48742e-08	0.903769						35027.5	9.72986	2.20512	-5.12543e-08					35027.5	9.72986	1.65727	-4.43734e-09
	35117.6	9.75488	1.1022	-4.48742e-08	0.903769						35117.6	9.75488	2.20512	-5.12543e-08					35117.6	9.75488	1.65727	-4.43735e-09
	35207.6	9.77989	1.1022	-4.48741e-08	0.903769						35207.6	9.77989	2.20512	-5.12543e-08					35207.6	9.77989	1.65727	-4.43737e-09
	35297.6	9.8049	1.1022	-4.48741e-08	0.903769						35297.6	9.8049	2.20512	-5.12543e-08					35297.6	9.8049	1.65727	-4.43739e-09
	35387.7	9.82991	1.1022	-4.4874e-08	0.903769						35387.7	9.82991	2.20512	-5.12543e-08					35387.7	9.82991	1.65727	-4.4374e-09
	35477.7	9.85493	1.1022	-4.4874e-08	0.903769						35477.7	9.85493	2.20512	-5.12543e-08					35477.7	9.85493	1.65727	-4.43742e-09
	35567.8	9.87994	1.1022	-4.48739e-08	0.903769						35567.8	9.87994	2.20512	-5.12543e-08					35567.8	9.87994	1.65727	-4.43743e-09
	35657.8	9.90495	1.1022	-4.48739e-08	0.903769						35657.8	9.90495	2.20512	-5.12543e-08					35657.8	9.90495	1.65727	-4.43745e-09
	35747.9	9.92996	1.1022	-4.48738e-08	0.903769						35747.9	9.92996	2.20512	-5.12543e-08					35747.9	9.92996	1.65727	-4.43747e-09
	35837.9	9.95498	1.1022	-4.48738e-08	0.903769						35837.9	9.95498	2.20512	-5.12543e-08					35837.9	9.95498	1.65727	-4.43748e-09
	35928	9.97999	1.1022	-4.48737e-08	0.903769						35928	9.97999	2.20512	-5.12543e-08					35928	9.97999	1.65727	-4.4375e-09
	36000	10	1.1022	-4.48737e-08	0.903769						36000	10	2.20512	-5.12543e-08					36000	10	1.65727	-4.43751e-09
