# Supplementary material for: Exploring the metabolic burden of surfactin biosynthesis and the metabolic costs of srfA operon expression in Bacillus subtilis
Source: Microb Cell Fact. 2026 Jun 19;25:145. doi: 10.1186/s12934-026-03047-1 (PMC13289377; doi:10.1186/s12934-026-03047-1)
Supplement: Supplementary file 3 — Supplementary Material 3. [file 12934_2026_3047_MOESM3_ESM.xlsx]

## Sheet: Information
	Exploring the metabolic burden of surfactin biosynthesis and the metabolic costs of srfA operon expression in Bacillus subtilis
	Elvio Henrique Benatto Perino1 +, Eric Hiller1 + *, Maliheh Vahidinasab1, Sandra Moneta1, Bahar Abrishamchi1, Kowsala Nagendran1, Philipp Hubel2, Jens Pfannstiel2, Rudolf Hausmann1
	+Contributed equally*
	*Corresponding authors: eperino@uni-hohenheim.de and eric.hiller@uni-hohenheim.de
	1Department of Bioprocess Engineering (150k), Institute of Food Science and Biotechnology, University of Hohenheim, Fruwirthstrasse 12, 70599 Stuttgart, Germany
	2Core Facility Hohenheim, Mass Spectrometry Unit, University of Hohenheim, August-von-Hartmann-Str. 3, 70599 Stuttgart, Germany

## Sheet: Proteomics
Identifier			QC values and Scores						Fold Change [log2]				X		Y
Gene names	Protein IDs	Protein names	Q-value	Score	Unique peptides	Sequence coverage [%]	BMV12_vs_BMV9	BMV33_vs_BMV9	BMV12_14h_vs_BMV9_14h	BMV33_14h_vs_BMV9_14h	BMV12_20h_vs_BMV9_20h	BMV33_20h_vs_BMV9_20h	BMV12_vs_BMV9	BMV33_vs_BMV9	BMV12_vs_BMV9	BMV33_vs_BMV9	Sample Number 4	Sample Number 5	Sample Number 6	Sample Number 7	Sample Number 8	Sample Number 9	Sample Number 13	Sample Number 14	Sample Number 15	Sample Number 4	Sample Number 5	Sample Number 6	Sample Number 7	Sample Number 8	Sample Number 9	Sample Number 13	Sample Number 14	Sample Number 15	Sample Number 4	Sample Number 5	Sample Number 6	Sample Number 7	Sample Number 8	Sample Number 9	Sample Number 13	Sample Number 14	Sample Number 15	Sample Number 4	Sample Number 5	Sample Number 6	Sample Number 7	Sample Number 8	Sample Number 9
																	BMV9			BMV12			BMV33			BMV9			BMV12			BMV33			BMV9			BMV12			BMV33			BMV9			BMV12
0	0	0	0	0	0	0	0	0	0	0	0	0	0	0	0	0	0	0	0	0	0	0	0	0	0	0	0	0	0	0	0	0	0	0	0	0	0	0	0	0	0	0	0	0	0	0	0	0	0
yuzK	C0H3Q9	Uncharacterized protein YuzK	0	114.52	4	68.9	+	+	10.309	8.75458	9.68542	6.99428	9.74574	8.19135	2.41477	2.10785	22.2559	22.107	19.87	30.7599	31.4924	31.2178	29.4384	29.5603	29.8082	22.2559	22.107	19.87	30.7599	31.4924	31.2178	29.4384	29.5603	29.8082	By MS/MS	By MS/MS	By matching	By MS/MS	By MS/MS	By MS/MS	By MS/MS	By MS/MS	By MS/MS	33.3	33.3	33.3	66.7	68.9	66.7
ybzH	C0H3S9	Uncharacterized HTH-type transcriptional regulator YbzH	0	21.428	3	31	+	+	-1.245	-0.164687	-2.27893	-4.34819	-3.57065	-2.49034	1.24477	2.91639	22.7802	23.2506	23.3108	20.304	20.6245	17.7011	21.0686	20.3828	20.4191	22.7802	23.2506	23.3108	20.304	20.6245	NaN	21.0686	NaN	20.4191	By MS/MS	By MS/MS	By MS/MS	By MS/MS	By MS/MS		By MS/MS		By matching	31	31	31	8	8	0
bsdD	C0H3U9	Phenolic acid decarboxylase subunit D	0	45.309	2	34.7		+	0	5.99673	2.23575	9.65541	0	7.1446	NaN	2.81041	18.7895	18.9052	17.8615	19.4082	18.2101	21.1644	25.5387	25.7012	25.7502	NaN	NaN	NaN	NaN	NaN	NaN	25.5387	25.7012	25.7502							By MS/MS	By MS/MS	By MS/MS	0	0	0	0	0	0
yezG	C0H3X4	Probable antitoxin YezG	0	54.837	3	25.8		+	-1.04901	-4.50712	-6.60892	-3.97316	-1.63194	-5.09006	0.516554	1.39335	23.0789	24.0201	23.9351	23.2585	19.652	23.2277	19.4624	16.3001	20.0014	23.0789	24.0201	23.9351	23.2585	NaN	23.2277	NaN	NaN	NaN	By MS/MS	By MS/MS	By MS/MS	By MS/MS		By MS/MS				25.8	25.8	21.2	25.8	0	4.6
yoyE	C0H432	Uncharacterized protein YoyE	0.0025826	2.0033	1	26.8	+		4.9757	0	5.91229	4.48539	4.65754	0	3.36366	NaN	18.6167	19.7008	19.1741	23.3169	23.7875	24.3598	18.6397	19.2046	21.1256	NaN	NaN	NaN	23.3169	23.7875	24.3598	NaN	NaN	NaN				By MS/MS	By matching	By MS/MS				0	0	0	26.8	26.8	26.8
ypzJ	C0H447	Uncharacterized protein YpzJ	0	14.276	4	52.9		+	0.342539	0.267675	0.700784	0.348187	0.725168	0.650304	0.713927	1.0349	27.2408	26.7539	26.7798	26.9047	27.8415	28.2039	27.2754	28.0373	27.4127	27.2408	26.7539	26.7798	26.9047	27.8415	28.2039	27.2754	28.0373	27.4127	By MS/MS	By MS/MS	By MS/MS	By MS/MS	By MS/MS	By MS/MS	By MS/MS	By MS/MS	By MS/MS	42.6	42.6	52.9	27.9	27.9	27.9
ydfM	C0SP78	Uncharacterized transporter YdfM	0.0020768	2.0537	1	2.4		+	-1.51726	-4.59447	0.327501	-1.72747	-0.96445	-4.04166	0.282483	1.31237	23.5014	23.8341	23.5515	24.0398	23.7881	20.1658	19.7555	21.1281	17.8784	23.5014	23.8341	23.5515	24.0398	23.7881	NaN	NaN	NaN	NaN	By MS/MS	By matching	By MS/MS	By matching	By MS/MS					2.4	2.4	2.4	2.4	2.4	0
yoaE	C0SP82	Probable oxidoreductase YoaE	0	19.314	9	13.2			0.653947	0.476474	0.311604	-0.232987	-0.0291106	-0.206584	0.0315011	0.38037	24.1581	23.7533	23.6869	23.5445	23.5935	24.3729	23.3235	23.9021	23.7529	24.1581	23.7533	23.6869	23.5445	23.5935	24.3729	23.3235	23.9021	23.7529	By MS/MS	By MS/MS	By MS/MS	By MS/MS	By MS/MS	By MS/MS	By MS/MS	By MS/MS	By MS/MS	11.6	10.6	9.4	5.4	3.2	1.2
yukE	C0SP85	Uncharacterized protein YukE	0	40.851	2	22.7	+		3.93464	1.01672	1.12204	-4.12706	4.67447	1.75655	1.2502	0.338404	19.3369	23.8994	21.8519	26.7758	25.3426	26.9932	25.1107	20.1018	25.1453	NaN	23.8994	21.8519	26.7758	25.3426	26.9932	25.1107	NaN	25.1453	By MS/MS	By MS/MS	By MS/MS	By MS/MS	By MS/MS	By MS/MS	By MS/MS	By MS/MS	By MS/MS	7.2	22.7	7.2	22.7	7.2	7.2
sftA	C0SP86	DNA translocase SftA	0	14.126	4	4.7	+	+	3.61254	2.90411	4.64979	4.04387	4.26758	3.55916	2.35914	2.89844	20.114	19.9703	20.0122	23.8223	24.2142	24.8627	23.8176	23.6901	23.2663	20.114	19.9703	20.0122	23.8223	24.2142	24.8627	23.8176	23.6901	23.2663	By MS/MS	By MS/MS	By MS/MS	By MS/MS	By MS/MS	By MS/MS	By MS/MS	By MS/MS	By MS/MS	3.6	3.5	3.5	2.3	3.6	2.3
yoaH	C0SP89	Putative methyl-accepting chemotaxis protein YoaH	0	12.353	6	10.3		+	-3.88441	-2.59929	-1.85445	-4.30605	-3.95039	-2.66528	0.827546	2.16659	22.1002	22.0074	21.9159	21.0137	18.1126	15.046	19.8241	19.2283	18.9752	22.1002	22.0074	21.9159	21.0137	NaN	NaN	NaN	NaN	NaN	By MS/MS	By MS/MS	By MS/MS	By matching						7.5	5.9	4.6	2	0	0
accD	C0SP93	Acetyl-coenzyme A carboxylase carboxyl transferase subunit beta	0	173.03	12	43.8			0.00864855	-0.0582193	0.0906289	0.0414925	-0.0269642	-0.093832	0.0544325	0.229642	26.4132	26.0734	26.5458	26.5011	26.2594	26.1909	26.1237	26.3013	26.3258	26.4132	26.0734	26.5458	26.5011	26.2594	26.1909	26.1237	26.3013	26.3258	By MS/MS	By MS/MS	By MS/MS	By MS/MS	By MS/MS	By MS/MS	By MS/MS	By MS/MS	By MS/MS	43.8	43.8	43.8	35.5	35.5	31
yhfQ	C0SP94	Putative ABC transporter substrate-binding lipoprotein YhfQ	0	149.8	10	40.9		+	-0.1907	0.265729	-0.00793775	0.862818	-0.0789255	0.377504	0.348039	1.58781	26.4083	26.1235	26.2121	26.1941	26.1776	26.1355	26.5926	26.7414	26.5425	26.4083	26.1235	26.2121	26.1941	26.1776	26.1355	26.5926	26.7414	26.5425	By MS/MS	By MS/MS	By MS/MS	By MS/MS	By MS/MS	By MS/MS	By MS/MS	By MS/MS	By MS/MS	40.9	40.9	38.4	26.3	26.3	19.5
ycnJ	C0SP95	Copper transport protein YcnJ	0	84.079	7	17.9		+	-2.03053	-2.25496	-1.08415	-3.51965	-2.90836	-3.1328	0.797147	1.2645	22.3594	23.5533	24.4224	22.5105	21.241	17.8585	18.4842	21.2542	21.1984	22.3594	23.5533	24.4224	22.5105	21.241	NaN	NaN	21.2542	NaN	By MS/MS	By MS/MS	By MS/MS	By MS/MS	By MS/MS			By matching		12.4	16.5	13.9	12.4	7.9	0
ykfD	C0SP98	Putative oligopeptide transport ATP-binding protein YkfD	0	88.567	13	42.9	+	+	-3.65275	-3.83941	-2.50075	-2.39765	-3.54699	-3.73365	2.39558	1.6965	24.8318	24.7831	24.8816	21.3062	21.6858	20.8636	22.1722	20.6768	20.4465	24.8318	24.7831	24.8816	21.3062	21.6858	20.8636	22.1722	20.6768	NaN	By MS/MS	By MS/MS	By MS/MS	By MS/MS	By MS/MS	By MS/MS	By MS/MS	By MS/MS	By MS/MS	42.9	42.9	42.9	9.4	12.5	9.4
yciB	C0SP99	Putative L,D-transpeptidase YciB	0	19.545	8	34.5			0.286605	0.0720514	-1.2324	-1.0116	0.0989901	-0.115564	0.0901343	0.131284	24.8746	25.5778	25.828	25.0741	25.5049	25.9984	25.1871	25.5756	25.1711	24.8746	25.5778	25.828	25.0741	25.5049	25.9984	25.1871	25.5756	25.1711	By MS/MS	By MS/MS	By MS/MS	By MS/MS	By MS/MS	By MS/MS	By MS/MS	By MS/MS	By MS/MS	34.5	34.5	34.5	26.3	30.9	17.5
yukB	C0SPA7	Ftsk domain-containing protein YukB	0	8.5817	8	7.1			0.17562	-3.10302	0.575272	-0.78009	0.532602	-2.74604	0.933321	0.628565	21.8718	21.5349	21.5194	22.31	22.4627	21.7511	15.8343	21.4357	19.4179	21.8718	21.5349	21.5194	22.31	22.4627	21.7511	NaN	NaN	NaN	By MS/MS	By MS/MS	By MS/MS	By MS/MS	By matching	By matching				3.8	4.3	4.9	1.9	1.1	1.1
ytcI	C0SPB0	Uncharacterized acyl--CoA ligase YtcI	0	102.67	19	39.7		+	-0.605317	-0.847039	-0.221966	-0.38201	-0.348064	-0.589785	0.663168	1.05918	24.6874	25.2997	25.2704	24.8519	24.7184	24.6431	24.5215	24.3816	24.5851	24.6874	25.2997	25.2704	24.8519	24.7184	24.6431	24.5215	24.3816	24.5851	By MS/MS	By MS/MS	By MS/MS	By MS/MS	By MS/MS	By MS/MS	By MS/MS	By MS/MS	By MS/MS	33.3	35.9	30.1	14.2	14.4	3.2
yukJ	C0SPB1	Uncharacterized protein YukJ	0	49.247	10	41.8		+	-1.28998	-0.983271	-0.311534	-0.759596	0.342504	0.649215	0.495339	1.02291	26.3132	26.1365	25.6931	26.0583	26.2662	26.8459	26.2897	27.0818	26.7189	26.3132	26.1365	25.6931	26.0583	26.2662	26.8459	26.2897	27.0818	26.7189	By MS/MS	By MS/MS	By MS/MS	By MS/MS	By MS/MS	By MS/MS	By MS/MS	By MS/MS	By MS/MS	37.8	41.3	41.3	26.2	26.2	26.7
yhaQ	C0SPB4	Uncharacterized ABC transporter ATP-binding protein YhaQ	0	6.4166	5	16.1			1.23368	1.27996	-0.354003	-0.225883	0.494442	0.540719	0.800261	0.670342	22.5013	22.1668	22.9775	23.2713	22.9063	22.9513	22.612	23.0809	23.5748	22.5013	22.1668	22.9775	23.2713	22.9063	22.9513	22.612	23.0809	23.5748	By MS/MS	By MS/MS	By MS/MS	By matching	By MS/MS	By matching	By matching	By matching	By MS/MS	10.4	10.4	16.1	6	3	3
yclD	C0SPB5	Uncharacterized protein YclD	0	6.3513	3	18.8		+	0	3.89907	0	5.48464	0	3.95651	NaN	3.20216	19.5532	18.9702	18.5371	20.2775	18.9178	20.6844	22.6117	22.9449	23.3735	NaN	NaN	NaN	NaN	NaN	NaN	22.6117	22.9449	23.3735							By MS/MS	By MS/MS	By MS/MS	0	0	0	0	0	0
ssbB	C0SPB6	Single-stranded DNA-binding protein B	0	323.31	7	73.5	+		-5.89698	0.012797	-4.7874	0.796934	-5.64957	0.260211	1.68166	0.306897	29.0273	28.5131	27.9648	21.5302	22.2651	24.7612	28.6553	28.9819	28.6485	29.0273	28.5131	27.9648	21.5302	22.2651	24.7612	28.6553	28.9819	28.6485	By MS/MS	By MS/MS	By MS/MS	By matching	By MS/MS	By MS/MS	By MS/MS	By MS/MS	By MS/MS	73.5	73.5	73.5	15	15	23.9
yjhB	C0SPC3	Putative ADP-ribose pyrophosphatase YjhB	0.00054615	2.8622	3	13.9	+	+	-2.83295	-1.69384	-1.63912	-2.92158	-3.73726	-2.59815	1.71325	0.883346	21.837	22.4494	22.534	18.1783	17.6487	19.7817	20.5142	20.9622	17.5496	21.837	22.4494	22.534	NaN	NaN	NaN	NaN	NaN	NaN	By MS/MS	By MS/MS	By MS/MS							13.9	13.9	13.9	0	0	0
BSU18596	L8E9J0		0	26.765	2	52.5	+	+	6.97666	7.85877	8.13957	9.15236	7.58796	8.47007	2.3169	2.24713	19.8348	17.1735	17.8572	25.409	25.7031	26.5174	27.1818	26.4232	26.6709	NaN	NaN	NaN	25.409	25.7031	26.5174	27.1818	26.4232	26.6709				By MS/MS	By MS/MS	By MS/MS	By MS/MS	By MS/MS	By MS/MS	0	0	0	52.5	27.5	52.5
BSU27786	L8EAY3		0	15.07	2	42.5	+	+	2.14687	1.09557	4.84283	4.28666	4.54224	3.49095	3.07524	2.27263	21.5265	20.9647	22.1729	25.4124	26.2313	26.6471	24.8079	25.1324	25.1965	21.5265	20.9647	22.1729	25.4124	26.2313	26.6471	24.8079	25.1324	25.1965	By matching	By MS/MS	By matching	By MS/MS	By MS/MS	By MS/MS	By MS/MS	By MS/MS	By MS/MS	17.5	17.5	42.5	42.5	42.5	42.5
fbpA	L8ECQ9		0	5.6817	3	40.7	+	+	7.0923	6.12722	7.90077	7.34019	8.46874	7.50366	2.57357	2.16191	16.8047	19.237	18.3008	26.0977	26.5412	27.1099	25.6131	25.3667	25.8737	NaN	NaN	NaN	26.0977	26.5412	27.1099	25.6131	25.3667	25.8737				By MS/MS	By MS/MS	By MS/MS	By MS/MS	By MS/MS	By MS/MS	0	0	0	40.7	40.7	40.7
ywrF	O05220	Uncharacterized protein YwrF	0	16.676	3	21.5		+	-1.24615	-2.30192	-3.6311	-4.23581	-3.06785	-4.12363	0.834079	1.81505	22.9277	23.8607	23.3471	22.668	17.9865	20.2774	20.2868	17.9902	19.4876	22.9277	23.8607	23.3471	22.668	NaN	NaN	NaN	NaN	NaN	By MS/MS	By MS/MS	By MS/MS	By MS/MS						21.5	21.5	21.5	6.3	0	0
yugG	O05236	Uncharacterized HTH-type transcriptional regulator YugG	0	77.67	11	62.7	+		-0.110834	0.588137	-1.11147	-2.25221	-1.0984	-0.399427	1.34479	0.415807	26.0714	26.4986	27.0533	25.2226	25.477	25.6285	25.6069	26.6197	26.1984	26.0714	26.4986	27.0533	25.2226	25.477	25.6285	25.6069	26.6197	26.1984	By MS/MS	By MS/MS	By MS/MS	By MS/MS	By MS/MS	By MS/MS	By MS/MS	By MS/MS	By MS/MS	47.6	55.4	62.7	32.5	28.3	22.3
yugJ	O05239	Probable NADH-dependent butanol dehydrogenase 1	0	244.44	12	36.7	+	+	-0.367963	-0.971693	-0.657392	-1.54756	-0.634959	-1.23869	1.19181	3.42266	25.9705	26.1325	26.05	25.6683	25.5144	25.0654	24.8477	24.6715	24.9178	25.9705	26.1325	26.05	25.6683	25.5144	25.0654	24.8477	24.6715	24.9178	By MS/MS	By MS/MS	By MS/MS	By MS/MS	By MS/MS	By MS/MS	By MS/MS	By MS/MS	By MS/MS	36.7	36.7	36.7	26.6	27.6	20.9
yugK	O05240	Probable NADH-dependent butanol dehydrogenase 2	0	13.229	5	14.9			0.621839	0.327643	-0.641434	-2.87311	-0.375187	-0.669383	0.19477	0.614731	22.2675	22.4423	21.5335	22.3945	22.3281	20.3951	22.1801	20.9009	21.1541	22.2675	22.4423	21.5335	22.3945	22.3281	20.3951	22.1801	20.9009	21.1541	By MS/MS	By MS/MS	By MS/MS	By MS/MS	By MS/MS	By matching	By MS/MS	By matching	By MS/MS	14.9	14.9	7.9	9.2	9.2	6.4
yugP	O05248	Putative membrane protease YugP	0	72.63	4	25.8			0.0332197	-0.285935	1.24986	1.04179	0.616819	0.297664	0.843049	0.265681	22.9952	23.1057	23.7216	23.406	24.0131	24.2539	24.2122	22.9096	23.5938	22.9952	23.1057	23.7216	23.406	24.0131	24.2539	24.2122	22.9096	23.5938	By MS/MS	By MS/MS	By MS/MS	By MS/MS	By MS/MS	By MS/MS	By MS/MS	By MS/MS	By MS/MS	17.3	17.3	9.3	13.3	13.3	13.3
malK	O05250	Sensor histidine kinase MalK	0	23.897	3	6.8		+	-0.873938	-3.64914	-0.0462672	-0.12966	-0.225917	-3.00112	0.859497	1.25168	22.1328	21.8176	21.8932	21.8297	21.756	21.5802	17.8113	20.3811	18.6478	22.1328	21.8176	21.8932	21.8297	21.756	21.5802	NaN	NaN	NaN	By MS/MS	By MS/MS	By MS/MS	By MS/MS	By MS/MS	By matching				4.7	4.7	4.7	4.7	2.6	2.1
malR	O05251	Transcriptional regulatory protein MalR	0	22.802	6	23.4	+	+	-0.619445	-1.4397	-0.947071	-1.2984	-1.08609	-1.90635	1.4642	3.55589	24.1133	24.0103	24.3919	23.5217	23.0933	22.6424	22.3132	22.0544	22.429	24.1133	24.0103	24.3919	23.5217	23.0933	22.6424	22.3132	22.0544	22.429	By MS/MS	By MS/MS	By MS/MS	By MS/MS	By MS/MS	By MS/MS	By MS/MS	By MS/MS	By MS/MS	20.9	23.4	23.4	16.6	12.3	12.3
yufN	O05252	Uncharacterized lipoprotein YufN	0	303.57	16	44.6	+	+	-4.36024	-4.51297	-4.84806	-7.20502	-5.48879	-5.64152	1.05385	2.14182	25.9116	25.7979	26.3491	22.2654	22.3245	17.0023	20.9801	20.9632	19.1907	25.9116	25.7979	26.3491	22.2654	22.3245	NaN	20.9801	NaN	NaN	By MS/MS	By MS/MS	By MS/MS	By MS/MS	By MS/MS	By MS/MS	By MS/MS			40.1	40.1	42.1	10.3	15.9	2.5
yufO	O05253	Uncharacterized ABC transporter ATP-binding protein YufO	0	15.141	11	25.5	+	+	4.1186	4.50066	2.66108	2.94545	4.05355	4.43562	2.071	2.20368	18.1466	18.8236	19.7373	22.941	22.7342	23.193	23.0546	23.4016	23.5581	NaN	NaN	NaN	22.941	22.7342	23.193	23.0546	23.4016	23.5581	By MS/MS	By MS/MS	By MS/MS	By MS/MS	By MS/MS	By matching	By MS/MS	By MS/MS	By MS/MS	17.1	17.8	18.4	2	2	2
yufQ	O05255	Uncharacterized ABC transporter permease protein YufQ	0.0015699	2.189	1	3.8			-0.183046	-1.14309	0.0852534	-1.51267	-0.579171	-1.53922	0.63555	0.373632	19.9542	20.5054	20.622	19.1318	19.9443	20.2681	20.7608	15.7806	19.9226	19.9542	20.5054	20.622	NaN	NaN	NaN	NaN	NaN	NaN	By MS/MS	By MS/MS	By MS/MS							3.8	3.8	3.8	0	0	0
maeN	O05256	Na(+)-malate symporter	0	2.9046	2	4.5		+	0.631419	2.78755	4.60377	4.75274	1.30755	3.46367	0.238792	1.12528	19.0575	19.7107	18.8695	19.9964	17.3907	24.1732	20.5584	23.8133	23.657	NaN	NaN	NaN	NaN	NaN	24.1732	NaN	23.8133	23.657						By MS/MS		By matching	By MS/MS	0	0	0	0	0	2.7
yulF	O05265	Uncharacterized oxidoreductase YulF	0	47.239	6	23.8		+	0.322378	-1.74327	0.396964	-3.48452	-0.232365	-2.29801	0.0745666	1.23992	25.8717	25.2781	25.289	25.8769	23.2549	26.6098	22.6926	24.4382	22.414	25.8717	25.2781	25.289	25.8769	23.2549	26.6098	22.6926	24.4382	22.414	By MS/MS	By MS/MS	By MS/MS	By MS/MS	By MS/MS	By MS/MS	By MS/MS	By MS/MS	By MS/MS	15.5	15.5	23.8	7	6.1	5.8
yumB	O05267	NADH dehydrogenase-like protein YumB	0	6.7817	1	4.4	+	+	0	0	-2.1586	-1.01409	-2.46294	-2.5138	1.25518	1.15828	22.0219	21.3794	21.6496	20.3964	19.1498	18.1159	19.5519	17.7362	20.2215	22.0219	21.3794	21.6496	NaN	NaN	NaN	NaN	NaN	NaN	By MS/MS	By MS/MS	By MS/MS							4.4	4.4	4.4	0	0	0
yumC	O05268	Ferredoxin--NADP reductase 2	0	310.19	13	44.3		+	0.281898	-0.0536658	0.160527	-0.17941	0.204816	-0.130749	0.502203	0.977467	28.3205	28.3944	28.268	28.7446	28.6207	28.2321	28.2368	28.2547	28.0992	28.3205	28.3944	28.268	28.7446	28.6207	28.2321	28.2368	28.2547	28.0992	By MS/MS	By MS/MS	By MS/MS	By MS/MS	By MS/MS	By MS/MS	By MS/MS	By MS/MS	By MS/MS	44.3	44.3	44.3	30.4	30.4	28
guaC	O05269	GMP reductase	0	57.347	9	30.7	+	+	1.50599	0.842979	1.44404	0.995398	1.10865	0.445641	1.13362	1.5983	24.945	25.0354	25.1328	26.5923	26.3385	25.5082	25.2902	25.578	25.5818	24.945	25.0354	25.1328	26.5923	26.3385	25.5082	25.2902	25.578	25.5818	By MS/MS	By MS/MS	By MS/MS	By MS/MS	By MS/MS	By MS/MS	By MS/MS	By MS/MS	By MS/MS	27.9	27.9	27.9	22.1	22.1	10.7
yrbE	O05389	Uncharacterized oxidoreductase YrbE	0	7.6787	5	16.7	+	+	-3.49474	-2.27966	-2.67887	-1.45107	-3.85302	-2.63794	1.3337	1.67002	21.3854	22.2815	22.1958	18.7765	19.3075	16.2197	20.212	18.3676	19.3692	21.3854	22.2815	22.1958	NaN	NaN	NaN	NaN	NaN	NaN	By MS/MS	By MS/MS	By MS/MS							5.3	10.9	5.3	0	0	0
ruvA	O05392	Holliday junction ATP-dependent DNA helicase RuvA	0	13.692	5	27.9			-0.0538076	-0.289102	-0.620501	-2.54883	-0.489226	-0.72452	0.868286	0.443059	22.733	23.4308	22.9686	22.4967	22.6253	22.5428	23.0075	21.0963	22.8551	22.733	23.4308	22.9686	22.4967	22.6253	22.5428	23.0075	NaN	22.8551	By MS/MS	By MS/MS	By MS/MS	By MS/MS	By MS/MS	By matching	By MS/MS	By MS/MS	By MS/MS	14.4	27.9	27.9	10.9	14.4	6
mccB	O05394	Cystathionine gamma-lyase	0	32.537	9	33.2	+		0.675013	-1.99844	0.724105	-0.233327	0.675943	-1.99751	1.13247	0.756112	24.7161	25.0848	25.0776	26.014	25.65	25.2424	21.0142	23.8414	24.0304	24.7161	25.0848	25.0776	26.014	25.65	25.2424	NaN	23.8414	24.0304	By MS/MS	By MS/MS	By MS/MS	By MS/MS	By MS/MS	By MS/MS		By MS/MS	By MS/MS	33.2	33.2	30.1	30.1	12.9	7.4
yrhD	O05396	Uncharacterized protein YrhD	0	4.0494	3	16.2		+	0.901559	1.70994	0.351176	-0.251485	0.197868	1.00625	0.127358	1.00475	21.4749	22.0164	20.7468	20.757	22.1704	21.9043	22.6292	22.4419	22.1857	21.4749	22.0164	20.7468	20.757	22.1704	21.9043	22.6292	22.4419	22.1857	By MS/MS	By MS/MS	By MS/MS	By MS/MS	By MS/MS	By MS/MS	By MS/MS	By MS/MS	By MS/MS	11.2	11.2	11.2	11.2	16.2	6.2
yrhF	O05398	Uncharacterized protein YrhF	0	3.4978	2	18	+		-4.7723	-1.60903	-3.47403	-3.12975	-5.61302	-2.44976	1.05734	0.555264	22.9895	23.5404	23.2404	18.5654	20.1862	14.1797	19.2291	19.0569	24.135	22.9895	23.5404	23.2404	NaN	NaN	NaN	NaN	NaN	24.135	By MS/MS	By MS/MS	By MS/MS						By MS/MS	18	18	18	0	0	0
yrhO	O05405	Uncharacterized protein YrhO	0	15.098	2	13.5	+	+	0	0	-4.06571	-1.0484	-5.08485	-3.40781	2.25833	0.977362	21.5778	21.7155	21.842	16.3914	17.4444	16.0449	16.6856	17.5613	20.665	21.5778	21.7155	21.842	NaN	NaN	NaN	NaN	NaN	NaN	By MS/MS	By MS/MS	By MS/MS							6.5	13.5	13.5	0	0	0
yrpE	O05410	Probable metal-binding protein YrpE	0	147.42	8	36.7	+	+	-0.571187	-0.855585	-1.7154	-2.05362	-1.42467	-1.70907	2.97766	2.37687	26.3198	26.1063	26.1116	24.7788	24.709	24.7758	24.6248	24.6551	24.1306	26.3198	26.1063	26.1116	24.7788	24.709	24.7758	24.6248	24.6551	24.1306	By MS/MS	By MS/MS	By MS/MS	By MS/MS	By MS/MS	By MS/MS	By MS/MS	By MS/MS	By MS/MS	36.7	36.7	36.7	30.3	22.3	22.3
yrpD	O05411	Uncharacterized protein YrpD	0	258.77	10	54.5			-0.346036	-1.338	-1.84455	-8.22883	-0.0310847	-1.02305	0.0191496	0.822907	27.4681	25.9112	26.2461	26.0658	26.6013	26.865	25.1117	25.9012	25.5433	27.4681	25.9112	26.2461	26.0658	26.6013	26.865	25.1117	25.9012	25.5433	By MS/MS	By MS/MS	By MS/MS	By MS/MS	By MS/MS	By MS/MS	By MS/MS	By MS/MS	By MS/MS	54.5	48.5	54.5	48.1	48.5	28.9
yrpB	O05413	Probable nitronate monooxygenase	0	47.221	9	33.4	+	+	-0.835946	-1.13159	-4.85087	-3.44223	-1.95867	-2.25432	2.71534	1.56134	23.7706	24.457	24.1987	22.0371	22.0226	22.4905	20.9421	22.4175	22.3037	23.7706	24.457	24.1987	22.0371	22.0226	22.4905	20.9421	22.4175	22.3037	By MS/MS	By MS/MS	By MS/MS	By MS/MS	By matching	By MS/MS	By matching	By MS/MS	By matching	33.4	33.4	25.1	2.3	4.9	2.3
ydhC	O05494	Uncharacterized HTH-type transcriptional regulator YdhC	0	5.1737	4	20.1	+	+	-3.27519	-2.33017	-1.00878	-3.37687	-3.26567	-2.32065	1.63846	1.23363	22.727	22.5115	22.4597	20.282	18.4714	19.1478	20.6298	21.0382	19.0683	22.727	22.5115	22.4597	NaN	NaN	NaN	NaN	NaN	NaN	By MS/MS	By MS/MS	By MS/MS		By MS/MS					20.1	20.1	12.9	0	3.6	0
ydhE	O05496	Uncharacterized UDP-glucosyltransferase YdhE	0	36.742	12	31.9	+	+	-3.36788	-2.90897	-2.77201	-4.33513	-4.83103	-4.37212	1.51727	0.954402	22.5116	23.7884	23.5046	19.7296	19.1819	16.3999	21.0126	20.0329	15.6426	22.5116	23.7884	23.5046	NaN	NaN	NaN	NaN	NaN	NaN	By MS/MS	By MS/MS	By MS/MS							18.2	31.9	29.6	0	0	0
ydhI	O05501	Uncharacterized protein YdhI	0	14.365	5	41.9	+		-1.36956	-2.95925	-3.57178	-3.27098	-2.55608	-4.14577	1.91477	0.867061	22.0595	23.2136	22.7707	19.9476	20.2573	20.1707	15.2835	19.0753	21.2477	22.0595	23.2136	22.7707	NaN	20.2573	NaN	NaN	NaN	NaN	By MS/MS	By MS/MS	By MS/MS		By matching					32.5	41.9	32.5	0	8.8	0
gmuR	O05509	HTH-type transcriptional regulator GmuR	0	7.2321	4	17.7			-2.80968	-0.875097	-1.90889	-0.857698	-2.37966	-0.445075	1.00174	0.385046	21.0689	22.0015	21.7276	17.9777	18.7945	20.8868	20.9177	21.9209	20.6242	21.0689	22.0015	21.7276	NaN	NaN	NaN	NaN	21.9209	NaN	By MS/MS	By MS/MS	By MS/MS					By MS/MS		13.9	17.7	13.9	0	0	0
tsaB	O05516	tRNA threonylcarbamoyladenosine biosynthesis protein TsaB	0	4.9813	6	30.1		+	-1.42152	0.11768	0.755164	-0.191948	-0.792369	0.746834	0.186843	2.2305	22.2656	22.2324	22.2589	22.8317	18.4609	23.0872	23.0077	23.1029	22.8868	22.2656	22.2324	22.2589	22.8317	NaN	23.0872	23.0077	23.1029	22.8868	By MS/MS	By MS/MS	By MS/MS	By MS/MS		By matching	By matching	By matching	By matching	20.1	21.8	21.8	13.1	0	5.2
rimI	O05517	Putative ribosomal-protein-alanine acetyltransferase	0.0075339	1.5453	2	13.9			0.340075	-0.130589	-0.850233	-0.779079	0.162961	-0.307702	0.208012	0.518491	24.6121	24.0423	24.0434	24.837	24.0346	24.3151	24.2333	23.6154	23.9261	24.6121	24.0423	24.0434	24.837	24.0346	24.3151	24.2333	23.6154	23.9261	By MS/MS	By MS/MS	By MS/MS	By MS/MS	By MS/MS	By MS/MS	By matching	By MS/MS	By MS/MS	13.9	13.9	13.9	13.9	6.6	13.9
tsaD	O05518	tRNA N6-adenosine threonylcarbamoyltransferase	0	4.1877	3	11		+	-0.608431	-0.815748	-1.17167	-2.30696	-0.921892	-1.12921	0.242958	0.926931	21.8328	21.5103	21.595	22.426	21.7409	18.0055	19.6667	21.1413	20.7425	21.8328	21.5103	21.595	22.426	21.7409	NaN	NaN	NaN	NaN	By MS/MS	By matching	By MS/MS	By MS/MS	By matching					11	6.9	6.9	3.8	3.8	0
ydiF	O05519	Uncharacterized ABC transporter ATP-binding protein YdiF	0	47.945	13	26.3	+	+	-0.508103	-1.36401	-0.708939	-1.30983	-0.820813	-1.67672	1.43152	2.91323	23.3342	23.8443	23.5244	23.0322	22.8636	22.3446	21.9381	21.6849	22.0498	23.3342	23.8443	23.5244	23.0322	22.8636	22.3446	21.9381	21.6849	22.0498	By MS/MS	By MS/MS	By MS/MS	By MS/MS	By MS/MS	By MS/MS	By MS/MS	By MS/MS	By matching	23.7	23.5	25.2	6.5	6.5	3.1
moaC	O05520	Cyclic pyranopterin monophosphate synthase accessory protein	0	5.9205	2	13.5		+	-0.0221125	-0.681995	-0.247211	-0.636946	-0.225665	-0.885548	0.172939	0.991664	23.8376	24.0955	22.9804	23.3752	24.055	22.8063	22.6176	23.14	22.4991	23.8376	24.0955	22.9804	23.3752	24.055	22.8063	22.6176	23.14	22.4991	By MS/MS	By MS/MS	By MS/MS	By MS/MS	By MS/MS	By MS/MS	By MS/MS	By MS/MS	By MS/MS	13.5	13.5	13.5	13.5	13.5	13.5
rex	O05521	Redox-sensing transcriptional repressor Rex	0	14.813	7	34	+		-0.281226	-0.833334	0.684799	0.406537	0.674974	0.122866	1.34515	0.594217	23.6464	23.5913	23.6059	24.1296	24.1473	24.5916	23.5933	23.8626	23.7562	23.6464	23.5913	23.6059	24.1296	24.1473	24.5916	23.5933	23.8626	23.7562	By MS/MS	By MS/MS	By MS/MS	By MS/MS	By MS/MS	By MS/MS	By MS/MS	By MS/MS	By MS/MS	20	24.2	30.2	19.5	15.3	12.1
tatAy	O05522	Sec-independent protein translocase protein TatAy	0	5.6874	4	47.4	+	+	3.79045	4.60084	5.4435	6.00892	5.51338	6.32378	1.46352	4.46018	23.1008	23.6038	22.8601	29.1612	26.5822	30.3614	29.2334	29.8257	29.4769	23.1008	23.6038	22.8601	29.1612	26.5822	30.3614	29.2334	29.8257	29.4769	By MS/MS	By MS/MS	By MS/MS	By MS/MS	By MS/MS	By MS/MS	By MS/MS	By MS/MS	By MS/MS	28.1	28.1	28.1	29.8	29.8	29.8
yraA	O06006	Putative cysteine protease YraA	0	260.23	8	53.3	+	+	-0.300725	-0.535898	0.587109	-0.27731	0.978125	0.742952	1.26752	1.28019	27.1541	27.0692	27.12	27.636	28.1906	28.451	27.5085	28.1188	27.9449	27.1541	27.0692	27.12	27.636	28.1906	28.451	27.5085	28.1188	27.9449	By MS/MS	By MS/MS	By MS/MS	By MS/MS	By MS/MS	By MS/MS	By MS/MS	By MS/MS	By MS/MS	53.3	53.3	53.3	30.2	30.2	30.2
adhR	O06008	HTH-type transcriptional regulator AdhR	0	5.0011	1	7.9	+	+	2.17061	1.4987	3.28423	2.42796	2.58922	1.9173	2.14613	2.85625	20.3461	20.2493	20.8065	22.6872	22.7381	23.7443	22.3994	22.5767	22.1778	20.3461	20.2493	20.8065	22.6872	22.7381	23.7443	22.3994	22.5767	22.1778	By MS/MS	By MS/MS	By MS/MS	By MS/MS	By MS/MS	By MS/MS	By MS/MS	By MS/MS	By MS/MS	7.9	7.9	7.9	7.9	7.9	7.9
yfmP	O06474	HTH-type transcriptional regulator YfmP	0	5.2814	3	21.4		+	1.08103	2.23408	2.21402	1.90278	2.93601	4.08906	0.998795	2.1717	17.5	19.3248	19.2621	22.422	23.0332	19.4397	23.6806	22.1418	22.5318	NaN	NaN	NaN	22.422	23.0332	NaN	23.6806	22.1418	22.5318	By MS/MS			By MS/MS	By MS/MS		By MS/MS	By MS/MS	By MS/MS	7.1	0	0	8.6	8.6	0
yfmQ	O06475	Uncharacterized protein YfmQ	0	24.857	5	39.9		+	1.05662	-6.5458	0.503635	-8.6831	0.312034	-7.29038	0.261252	3.61752	27.0675	28.2995	28.4076	28.0292	28.4372	28.2443	20.7409	21.2019	19.9608	27.0675	28.2995	28.4076	28.0292	28.4372	28.2443	NaN	NaN	NaN	By MS/MS	By MS/MS	By MS/MS	By MS/MS	By MS/MS	By MS/MS				14.9	39.9	39.9	11.5	11.5	11.5
yfmR	O06476	Uncharacterized ABC transporter ATP-binding protein YfmR	0	63.356	12	22.7	+	+	-0.42605	-1.61266	-0.658369	-0.584588	-0.475522	-1.66213	1.15076	1.33182	24.7717	24.7834	25.1124	24.5782	24.1103	24.5524	22.4156	23.6831	23.5823	24.7717	24.7834	25.1124	24.5782	24.1103	24.5524	22.4156	23.6831	23.5823	By MS/MS	By MS/MS	By MS/MS	By MS/MS	By MS/MS	By MS/MS	By matching	By MS/MS	By MS/MS	19.9	18.6	19.9	8.7	10.3	5.9
yfmS	O06477	Putative sensory transducer protein YfmS	0	39.963	9	33.6		+	1.74905	2.01236	-3.20826	-2.12204	-1.40755	-1.14424	0.813807	1.19626	26.3268	26.1213	25.1778	25.6809	23.425	24.2974	25.0888	24.454	24.6504	26.3268	26.1213	25.1778	25.6809	23.425	24.2974	25.0888	24.454	24.6504	By MS/MS	By MS/MS	By MS/MS	By MS/MS	By MS/MS	By MS/MS	By MS/MS	By MS/MS	By MS/MS	33.2	33.6	23.1	15.4	9.1	6.6
yfmT	O06478	Putative aldehyde dehydrogenase YfmT	0	222.17	23	50.3			-0.501239	-0.577396	0.237584	0.231923	0.0673434	-0.00881386	0.364387	0.0434791	26.3709	26.5293	26.3134	26.5055	26.5158	26.3943	26.3757	26.3952	26.4163	26.3709	26.5293	26.3134	26.5055	26.5158	26.3943	26.3757	26.3952	26.4163	By MS/MS	By MS/MS	By MS/MS	By MS/MS	By MS/MS	By MS/MS	By MS/MS	By MS/MS	By MS/MS	43.7	47.4	43.9	28.9	28.7	28.9
gatA	O06491	Glutamyl-tRNA(Gln) amidotransferase subunit A	0	323.31	24	67.4	+	+	-0.314409	-0.594925	-0.402619	-0.558323	-0.468301	-0.748817	1.46034	2.95648	27.5973	27.7077	27.4829	27.3231	27.1329	26.9269	26.946	26.7369	26.8585	27.5973	27.7077	27.4829	27.3231	27.1329	26.9269	26.946	26.7369	26.8585	By MS/MS	By MS/MS	By MS/MS	By MS/MS	By MS/MS	By MS/MS	By MS/MS	By MS/MS	By MS/MS	54.8	60	50.9	20	16.7	18.1
sbcC	O06714	Nuclease SbcCD subunit C	0	45.302	19	18.1	+	+	-1.68542	-2.1817	-2.79486	-2.56282	-2.07886	-2.57515	2.19024	1.11762	23.9344	24.4067	24.0777	22.5948	21.8686	21.7187	21.9343	22.6903	20.0687	23.9344	24.4067	24.0777	22.5948	21.8686	21.7187	21.9343	22.6903	NaN	By MS/MS	By MS/MS	By MS/MS	By MS/MS	By MS/MS	By MS/MS	By MS/MS	By matching		15.3	15.1	14.2	4.2	2.8	1.2
yisK	O06724	Uncharacterized protein YisK	0	55.579	5	20.3		+	-0.436939	-0.927171	-0.37543	-0.746325	-0.43574	-0.925971	0.720496	1.48482	25.3555	25.5268	24.9021	25.1765	24.8301	24.4705	24.143	24.7682	24.0951	25.3555	25.5268	24.9021	25.1765	24.8301	24.4705	24.143	24.7682	24.0951	By MS/MS	By MS/MS	By MS/MS	By MS/MS	By MS/MS	By MS/MS	By matching	By MS/MS	By matching	20.3	15.3	17.3	6.6	6.6	6.6
yisP	O06728	Putative phytoene/squalene synthase YisP	0	3.9392	3	12.4			-0.985041	-0.653247	0.109861	1.08303	-0.0952854	0.236508	0.0174751	0.0425999	16.4361	19.4912	22.089	19.9336	17.9741	19.8228	18.2683	19.1946	21.263	NaN	NaN	22.089	NaN	NaN	NaN	NaN	NaN	NaN	By MS/MS	By MS/MS	By MS/MS							5.6	3.7	5.6	0	0	0
yitH	O06743	Uncharacterized N-acetyltransferase YitH	0	3.1801	2	6.4	+	+	-3.71238	-4.08152	-3.71621	-2.67842	-3.36218	-3.73131	1.36542	1.10103	21.8984	22.1195	21.2388	17.9068	17.2845	19.979	19.8474	15.8412	18.3743	21.8984	22.1195	21.2388	NaN	NaN	NaN	NaN	NaN	NaN	By MS/MS	By MS/MS	By MS/MS							6.4	3.9	6.4	0	0	0
yitI	O06744	Uncharacterized N-acetyltransferase YitI	0	11.052	4	34.2			-0.622451	-0.580062	0.0824509	0.327344	-0.101067	-0.0586783	0.150492	0.0988332	23.0381	23.6736	23.4057	23.1309	23.0746	23.6087	23.1187	23.3996	23.423	23.0381	23.6736	23.4057	23.1309	23.0746	23.6087	23.1187	23.3996	23.423	By MS/MS	By MS/MS	By MS/MS	By MS/MS	By MS/MS	By MS/MS	By MS/MS	By MS/MS	By MS/MS	34.2	34.2	34.2	14.1	6	6
yitJ	O06745	Bifunctional homocysteine S-methyltransferase/5,10-methylenetetrahydrofolate reductase;Homocysteine S-methyltransferase;5,10-methylenetetrahydrofolate reductase	0	323.31	23	42.6	+		-0.548274	-0.382192	-0.571924	-0.178028	-0.377037	-0.210955	2.87375	0.744461	25.9962	25.9957	25.9013	25.6425	25.596	25.5236	25.8795	25.5406	25.8401	25.9962	25.9957	25.9013	25.6425	25.596	25.5236	25.8795	25.5406	25.8401	By MS/MS	By MS/MS	By MS/MS	By MS/MS	By MS/MS	By MS/MS	By MS/MS	By MS/MS	By MS/MS	38.4	40.7	38.4	20.6	24.7	17.2
yitK	O06746	UPF0234 protein yitk	0	223.33	13	70.6	+	+	-0.35986	0.964991	-0.965301	-1.22317	-0.702166	0.622685	1.16289	1.04503	28.3562	28.0471	28.8156	27.511	28.0141	27.5873	29.2282	29.0024	28.8563	28.3562	28.0471	28.8156	27.511	28.0141	27.5873	29.2282	29.0024	28.8563	By MS/MS	By MS/MS	By MS/MS	By MS/MS	By MS/MS	By MS/MS	By MS/MS	By MS/MS	By MS/MS	46.6	46.6	66.9	26.4	16.6	26.4
yitL	O06747	Uncharacterized protein YitL	0	5.3133	2	6.7		+	-2.54621	-1.99889	-2.83402	-2.429	-3.02204	-2.47472	0.801563	1.07346	22.6712	22.3759	22.1323	22.1264	17.9931	17.9939	18.5522	21.3061	19.8969	22.6712	22.3759	22.1323	22.1264	NaN	NaN	NaN	NaN	NaN	By MS/MS	By MS/MS	By MS/MS	By MS/MS						6.7	6.7	6.7	2.7	0	0
yvcA	O06965	Putative lipoprotein YvcA	0	22.446	13	47.3	+	+	0.524932	-1.02611	-0.586477	-2.11059	-0.761567	-2.31261	1.22238	3.11557	24.7316	24.7311	25.2401	24.3565	24.3776	23.684	22.9284	22.3044	22.5321	24.7316	24.7311	25.2401	24.3565	24.3776	23.684	22.9284	22.3044	22.5321	By MS/MS	By MS/MS	By MS/MS	By MS/MS	By MS/MS	By MS/MS	By MS/MS	By matching	By MS/MS	39	36.1	44.4	24.5	21.6	11.6
yvcB	O06966	Putative uncharacterized protein YvcB	0	11.588	4	5.8			1.65764	0.636121	4.43406	3.32789	4.66498	3.64346	1.03392	0.835077	19.4464	23.3709	18.0359	24.2131	25.1249	25.5101	23.6667	24.4832	23.6338	NaN	23.3709	NaN	24.2131	25.1249	25.5101	23.6667	24.4832	23.6338	By MS/MS	By MS/MS		By MS/MS	By MS/MS	By MS/MS	By MS/MS	By MS/MS	By matching	1.4	1.4	0	4.4	5.8	4.4
bmrA	O06967	Multidrug resistance ABC transporter ATP-binding/permease protein BmrA	0	5.7913	7	11.5			0.246218	-1.60757	0.509007	-0.541245	0.409714	-1.44407	0.485468	0.332164	21.5069	21.9142	22.2231	21.8022	22.2469	22.8243	21.7628	17.2295	22.3197	21.5069	21.9142	22.2231	21.8022	22.2469	22.8243	21.7628	NaN	22.3197	By MS/MS	By MS/MS	By MS/MS	By MS/MS	By MS/MS	By MS/MS	By matching		By MS/MS	5.1	11.5	7.1	3.6	2.9	2.9
yvcI	O06972	Uncharacterized Nudix hydrolase YvcI	0	21.785	6	42.4		+	0.757919	-0.443513	0.589155	-0.359948	0.280129	-0.921302	0.401594	1.00925	22.3543	22.4483	22.5021	22.2723	22.6947	23.178	21.7087	20.8946	21.9374	22.3543	22.4483	22.5021	22.2723	22.6947	23.178	21.7087	NaN	21.9374	By MS/MS	By MS/MS	By MS/MS	By MS/MS	By MS/MS	By MS/MS	By MS/MS		By MS/MS	24.7	31.6	38	16.5	10.1	10.1
yvcJ	O06973	Nucleotide-binding protein YvcJ	0	167.17	17	54.9		+	-0.250957	-0.735296	0.353291	0.203682	0.0788136	-0.405525	0.30637	1.34572	27.0847	27.2982	27.3977	27.2806	27.409	27.3274	26.8259	26.8733	26.8648	27.0847	27.2982	27.3977	27.2806	27.409	27.3274	26.8259	26.8733	26.8648	By MS/MS	By MS/MS	By MS/MS	By MS/MS	By MS/MS	By MS/MS	By MS/MS	By MS/MS	By MS/MS	47.8	45.8	54.9	30.5	27.1	25.1
mgfK	O06974	Gluconeogenesis factor	0	18.05	9	32.2	+	+	-1.83419	-1.14594	-3.41937	-2.47271	-4.6111	-3.92284	1.71227	1.4209	22.8794	23.4034	23.5157	19.7657	17.2458	18.9537	21.0031	18.2057	18.8212	22.8794	23.4034	23.5157	19.7657	NaN	NaN	NaN	NaN	NaN	By MS/MS	By MS/MS	By MS/MS	By MS/MS			By MS/MS			23.7	30	32.2	7.9	0	0
whiA	O06975	Putative sporulation transcription regulator WhiA	0	7.0894	5	17.1		+	-1.95412	-2.70848	-4.68187	-1.77477	-2.2999	-3.05426	0.838727	1.04869	22.0311	22.4183	22.5731	19.7906	21.885	18.4473	20.8683	17.4286	19.5629	22.0311	22.4183	22.5731	NaN	21.885	NaN	NaN	NaN	NaN	By MS/MS	By MS/MS	By MS/MS		By MS/MS		By MS/MS			7.9	7.9	11.1	0	2.8	0
crh	O06976	HPr-like protein Crh	0	64.934	6	54.1	+	+	2.20224	3.13405	3.36701	3.49793	3.05327	3.98509	2.20412	3.45878	25.4447	24.8336	24.6678	27.2332	28.589	28.2838	28.6601	29.1748	29.0664	25.4447	24.8336	24.6678	27.2332	28.589	28.2838	28.6601	29.1748	29.0664	By MS/MS	By MS/MS	By MS/MS	By MS/MS	By MS/MS	By MS/MS	By MS/MS	By MS/MS	By MS/MS	34.1	23.5	23.5	41.2	44.7	44.7
yvcN	O06977	Uncharacterized acetyltransferase YvcN	0	7.2118	3	13		+	-0.353451	-1.21293	-0.794533	-2.14514	-2.8087	-3.66818	0.781123	1.13727	23.1821	23.6422	23.7706	23.0514	20.6462	18.4711	17.7107	20.826	21.0536	23.1821	23.6422	23.7706	23.0514	NaN	NaN	NaN	NaN	NaN	By MS/MS	By MS/MS	By MS/MS	By matching						13	8.7	13	3.5	0	0
yvcP	O06978	Uncharacterized transcriptional regulatory protein YvcP	0.00053735	2.5792	2	10.1			-0.237916	-0.479996	-0.227631	-0.07444	-0.178541	-0.42062	0.404826	0.555419	21.9079	22.2549	22.3999	22.2387	21.8895	21.8987	21.9907	21.2049	22.1051	21.9079	22.2549	22.3999	22.2387	21.8895	21.8987	21.9907	NaN	22.1051	By MS/MS	By MS/MS	By MS/MS	By MS/MS	By MS/MS	By matching	By matching		By matching	4.6	4.6	4.6	10.1	5.5	5.5
yvcR	O06980	Uncharacterized ABC transporter ATP-binding protein YvcR	0	5.7115	3	12.7			-0.65163	-0.496605	0.749648	0.807229	1.20841	1.36343	0.492603	0.370103	18.0084	20.6858	20.3858	21.4347	21.6308	19.6397	18.5424	22.4469	22.1809	NaN	20.6858	20.3858	21.4347	21.6308	NaN	NaN	22.4469	22.1809		By MS/MS	By MS/MS	By MS/MS	By matching			By matching	By MS/MS	0	12.7	12.7	8.5	4.2	0
yvdD	O06986	LOG family protein YvdD	0	55.452	3	31.4	+	+	-0.09117	0.233379	-3.18371	-2.59063	-1.72169	-1.39714	2.25225	2.05712	25.0334	25.5886	24.973	23.9499	23.2808	23.1993	23.8499	23.9325	23.6213	25.0334	25.5886	24.973	23.9499	23.2808	23.1993	23.8499	23.9325	23.6213	By MS/MS	By MS/MS	By MS/MS	By MS/MS	By MS/MS	By MS/MS	By MS/MS	By MS/MS	By MS/MS	31.4	31.4	31.4	7.3	7.3	7.3
yvdT	O07001	Uncharacterized HTH-type transcriptional regulator YvdT	0	62.669	6	37.6	+	+	-2.23052	-3.11696	-4.64632	-5.96827	-4.40857	-5.29501	3.37921	1.00987	23.3288	23.9467	24.0347	19.2979	19.2056	19.5811	15.2005	21.4575	18.7672	23.3288	23.9467	24.0347	NaN	NaN	NaN	NaN	NaN	NaN	By MS/MS	By MS/MS	By MS/MS							23.2	37.6	27.3	0	0	0
padC	O07006	Phenolic acid decarboxylase PadC	0	13.564	6	31.1		+	-2.39144	-1.45507	-0.0804113	0.555263	-0.441776	0.49459	0.464881	1.12927	22.2705	22.1863	22.2859	22.2516	21.0966	22.0691	23.0195	22.6975	22.5095	22.2705	22.1863	22.2859	22.2516	21.0966	22.0691	23.0195	22.6975	22.5095	By MS/MS	By MS/MS	By MS/MS	By MS/MS	By MS/MS	By MS/MS	By MS/MS	By MS/MS	By MS/MS	14.3	20.5	13.7	6.8	12.4	12.4
rsbQ	O07015	Sigma factor SigB regulation protein RsbQ	0.00054054	2.6783	2	8.6	+	+	1.23926	0.208415	2.19454	1.99843	2.17815	1.14731	2.29216	1.2638	24.0234	23.4665	23.0472	25.1882	25.7725	26.1108	24.6087	24.702	24.6683	24.0234	23.4665	23.0472	25.1882	25.7725	26.1108	24.6087	24.702	24.6683	By MS/MS	By MS/MS	By MS/MS	By MS/MS	By MS/MS	By MS/MS	By MS/MS	By MS/MS	By MS/MS	5.6	8.6	8.6	8.6	8.6	8.6
lutA	O07020	Lactate utilization protein A	0	57.369	5	21.8		+	-0.738191	-3.10558	-0.250722	-3.23247	-0.336777	-2.70416	0.601105	4.34093	26.7473	26.8863	27.0553	26.2057	26.5318	26.941	23.9858	24.3127	24.2779	26.7473	26.8863	27.0553	26.2057	26.5318	26.941	23.9858	24.3127	24.2779	By MS/MS	By MS/MS	By MS/MS	By MS/MS	By MS/MS	By MS/MS	By MS/MS	By MS/MS	By MS/MS	21.8	21.8	21.8	8.8	12.2	8.8
lutB	O07021	Lactate utilization protein B	0	127.96	13	29.2	+	+	-0.846243	-2.29097	-0.864213	-2.31666	-0.927884	-2.37261	2.45304	6.12798	26.6516	26.6887	26.7226	25.6625	25.8996	25.7171	24.2933	24.3366	24.3152	26.6516	26.6887	26.7226	25.6625	25.8996	25.7171	24.2933	24.3366	24.3152	By MS/MS	By MS/MS	By MS/MS	By MS/MS	By MS/MS	By MS/MS	By MS/MS	By MS/MS	By MS/MS	26.3	26.3	26.3	19.6	17.1	19.6
yrdA	O07079	Uncharacterized protein YrdA	0	13.621	4	27.5		+	1.37435	-1.18691	-1.86151	-4.02037	-1.08775	-3.64901	0.848147	2.30711	21.7986	23.4777	22.7843	21.8893	21.0789	21.8292	19.3594	18.2597	19.4945	21.7986	23.4777	22.7843	21.8893	21.0789	21.8292	NaN	NaN	NaN	By MS/MS	By MS/MS	By MS/MS	By MS/MS	By MS/MS	By MS/MS				19.2	19.2	19.2	14.4	14.4	8.4
yrdC	O07081	Uncharacterized isochorismatase family protein YrdC	0	20.582	4	24.6		+	1.23503	1.73998	0.392674	-0.591909	-0.0214437	0.483502	0.0283275	1.02235	21.9975	21.8477	22.2225	21.6646	21.9148	22.424	22.7545	22.1612	22.6025	21.9975	21.8477	22.2225	21.6646	21.9148	22.424	22.7545	22.1612	22.6025	By MS/MS	By MS/MS	By MS/MS	By MS/MS	By matching	By matching	By MS/MS	By MS/MS	By matching	13.4	13.4	20.9	8.6	3.7	4.8
hit	O07513	Protein hit	0	17.329	6	48.3			0.400173	0.0341581	0.211788	-0.197549	0.0398509	-0.326164	0.0355978	0.53958	23.2821	23.6271	22.8512	22.6884	23.5695	23.622	22.6931	22.9966	23.0921	23.2821	23.6271	22.8512	22.6884	23.5695	23.622	22.6931	22.9966	23.0921	By MS/MS	By MS/MS	By MS/MS	By MS/MS	By MS/MS	By MS/MS	By MS/MS	By MS/MS	By MS/MS	48.3	48.3	48.3	34.5	29	22.1
yhaH	O07516	Uncharacterized membrane protein YhaH	0	250.41	10	50.8	+	+	-0.781399	0.124325	-1.3905	-1.54061	-1.5011	-0.595376	2.0103	1.45627	28.058	27.5739	27.9555	26.0847	26.1622	26.8373	27.0715	27.3032	27.4265	28.058	27.5739	27.9555	26.0847	26.1622	26.8373	27.0715	27.3032	27.4265	By MS/MS	By MS/MS	By MS/MS	By MS/MS	By MS/MS	By MS/MS	By MS/MS	By MS/MS	By MS/MS	50.8	44.9	50.8	50.8	44.1	44.9
yhaM	O07521	3-5 exoribonuclease YhaM	0	93.597	13	61.1	+	+	0.147496	0.191055	0.966574	1.11343	1.16163	1.20519	1.29367	2.74071	25.9879	25.5993	25.6522	26.503	26.6975	27.5238	26.8309	27.1503	26.8738	25.9879	25.5993	25.6522	26.503	26.6975	27.5238	26.8309	27.1503	26.8738	By MS/MS	By MS/MS	By MS/MS	By MS/MS	By MS/MS	By MS/MS	By MS/MS	By MS/MS	By MS/MS	40.8	61.1	55.4	20.7	19.7	11.8
yhcY	O07527	Sensor histidine kinase YhcY	0.0084746	1.49	3	9.2	+		-1.45566	-1.16877	-1.89392	-2.46252	-2.09402	-1.80712	2.13742	0.478179	21.2751	21.7829	21.5587	19.3255	19.9862	19.023	16.8843	21.3144	20.9965	21.2751	21.7829	21.5587	NaN	NaN	NaN	NaN	NaN	NaN	By MS/MS	By MS/MS	By MS/MS							3.4	2.9	6.3	0	0	0
azr	O07529	FMN-dependent NADPH-azoreductase	0	127.29	9	62.1	+	+	-0.33304	0.279034	-1.54622	-1.50402	-1.48459	-0.87252	3.84921	1.83637	26.7798	26.5737	26.58	25.2217	25.1853	25.0728	25.6246	26.065	25.6264	26.7798	26.5737	26.58	25.2217	25.1853	25.0728	25.6246	26.065	25.6264	By MS/MS	By MS/MS	By MS/MS	By MS/MS	By MS/MS	By MS/MS	By MS/MS	By MS/MS	By MS/MS	62.1	55.7	62.1	38.5	37.4	20.1
lytF	O07532	Peptidoglycan endopeptidase LytF	0	323.31	22	55.7	+	+	2.72641	2.62956	4.09614	3.57313	4.32519	4.22834	4.4762	3.10154	25.5899	25.113	25.1525	29.3589	29.6202	29.8519	28.9648	29.8847	29.691	25.5899	25.113	25.1525	29.3589	29.6202	29.8519	28.9648	29.8847	29.691	By MS/MS	By MS/MS	By MS/MS	By MS/MS	By MS/MS	By MS/MS	By MS/MS	By MS/MS	By MS/MS	45.5	47.7	45.5	48.6	48.6	45.9
yhaZ	O07541	Uncharacterized protein YhaZ	0	4.9173	3	9.8		+	-1.45896	0.193143	-2.59556	-2.98079	-2.21285	-0.560749	0.765904	0.940267	20.7552	20.6139	20.982	16.768	20.4459	18.4987	20.1558	19.8702	20.6428	20.7552	20.6139	20.982	NaN	NaN	NaN	NaN	NaN	NaN	By MS/MS	By MS/MS	By MS/MS							3.4	7.8	7.8	0	0	0
yheB	O07543	UPF0754 membrane protein YheB	0	6.7598	9	22.3		+	-0.324105	-0.793168	0.000284831	-0.277248	-0.495286	-0.96435	0.601161	1.09401	21.7638	22.4043	22.7866	22.1956	21.4999	21.7733	21.7195	21.5552	20.787	21.7638	22.4043	22.7866	22.1956	21.4999	21.7733	21.7195	21.5552	NaN	By MS/MS	By MS/MS	By MS/MS	By MS/MS	By MS/MS	By matching	By MS/MS	By MS/MS		14.6	14.6	14.9	11.4	3.7	2.9
yheG	O07548	Uncharacterized protein YheG	0	11.131	3	15.5		+	-2.26042	-4.06608	-2.60867	-0.959237	-2.65412	-4.45978	0.756176	1.05477	23.0192	22.7419	23.1307	22.299	17.8875	20.743	18.8889	15.8601	20.7636	23.0192	22.7419	23.1307	22.299	NaN	NaN	NaN	NaN	NaN	By MS/MS	By MS/MS	By MS/MS	By MS/MS						15.5	15.5	15.5	4.9	0	0
nhaC	O07553	Na(+)/H(+) antiporter NhaC	0.002079	2.0639	1	1.5			0.422885	0.104081	3.95124	1.12839	1.59168	1.27288	0.420654	0.247669	19.6046	19.2461	19.5581	18.7159	23.63	20.838	20.333	24.1562	17.7383	NaN	NaN	NaN	NaN	23.63	NaN	NaN	24.1562	NaN					By MS/MS			By MS/MS		0	0	0	0	1.5	0
yhjB	O07556	Uncharacterized symporter YhjB	0	4.7722	2	4.3			-3.14853	-2.73185	1.52084	0.114649	-0.0899633	0.326713	0.0161911	0.0609112	23.4238	18.4319	18.5719	18.6909	20.3168	21.15	21.9817	19.4322	19.9938	23.4238	NaN	NaN	NaN	NaN	NaN	21.9817	NaN	NaN	By MS/MS	By MS/MS	By MS/MS				By MS/MS			2	2	2	0	0	0
yhjG	O07561	Uncharacterized aromatic compound monooxygenase YhjG	0	144.21	19	42.5		+	0.176592	-4.64006	-1.48189	-7.90755	-1.01169	-5.82834	0.441214	2.10709	24.7811	25.7893	25.8671	25.5155	25.1097	22.7772	18.7467	21.18	19.0257	24.7811	25.7893	25.8671	25.5155	25.1097	22.7772	NaN	NaN	NaN	By MS/MS	By MS/MS	By MS/MS	By MS/MS	By MS/MS	By MS/MS				27.7	42.5	42.5	24.8	22.8	6.6
ntdR	O07567	NTD biosynthesis operon regulator NtdR	0	18.349	6	26.1		+	-1.3135	-4.31087	-1.04193	0.485787	-0.73542	-3.73279	0.243729	1.14552	22.1698	22.8327	22.9225	22.9362	19.7384	23.0442	17.4981	21.0863	18.1422	22.1698	22.8327	22.9225	22.9362	NaN	23.0442	NaN	NaN	NaN	By MS/MS	By MS/MS	By MS/MS	By MS/MS		By MS/MS				21.9	18.8	21.9	5.8	0	3
nsrR	O07573	HTH-type transcriptional regulator NsrR	0	34.705	6	54.1	+	+	-3.00722	-0.847297	-1.6477	-2.05618	-3.93239	-1.77246	1.60289	2.09342	25.1561	24.6764	25.586	22.6416	20.0753	20.9045	23.6664	23.1356	23.2991	25.1561	24.6764	25.586	22.6416	NaN	NaN	23.6664	23.1356	23.2991	By MS/MS	By MS/MS	By MS/MS	By MS/MS	By MS/MS	By MS/MS	By MS/MS	By MS/MS	By MS/MS	43.2	43.8	54.1	7.5	7.5	7.5
yhdG	O07576	Uncharacterized amino acid permease YhdG	0	29.372	3	6.5	+	+	-1.67248	-1.48625	-2.19541	-2.3261	-2.17407	-1.98784	1.65054	2.76139	26.1271	26.6098	26.1281	24.2404	24.7553	23.3471	24.0041	24.6764	24.221	26.1271	26.6098	26.1281	24.2404	24.7553	23.3471	24.0041	24.6764	24.221	By MS/MS	By MS/MS	By MS/MS	By MS/MS	By MS/MS	By MS/MS	By MS/MS	By MS/MS	By MS/MS	4.3	4.3	4.3	6.5	4.3	4.3
yhdL	O07581	Probable anti-sigma-M factor YhdL	0	108.1	9	27.1		+	-0.331432	-1.16019	0.142231	0.0834948	0.0976124	-0.731143	0.450888	1.28677	24.8763	24.6363	24.8003	24.8657	24.766	24.9742	23.7341	24.4052	23.9802	24.8763	24.6363	24.8003	24.8657	24.766	24.9742	23.7341	24.4052	23.9802	By MS/MS	By MS/MS	By MS/MS	By MS/MS	By MS/MS	By MS/MS	By MS/MS	By MS/MS	By MS/MS	27.1	27.1	27.1	14.5	14.5	11.2
sigM	O07582	RNA polymerase sigma factor SigM	0	62.032	8	54	+		-0.387161	0.557451	-0.571494	-0.995315	-1.05358	-0.10897	1.10162	0.178288	24.8435	24.8456	25.0463	23.2082	24.1096	24.257	24.3936	25.0928	24.9221	24.8435	24.8456	25.0463	23.2082	24.1096	24.257	24.3936	25.0928	24.9221	By MS/MS	By MS/MS	By MS/MS	By MS/MS	By MS/MS	By MS/MS	By MS/MS	By MS/MS	By MS/MS	46	46	54	16	23.3	23.3
plsC	O07584	1-acyl-sn-glycerol-3-phosphate acyltransferase	0	70.949	12	55.8	+	+	-2.41202	-1.92063	-1.4671	-1.16701	-2.05436	-1.56297	1.91089	2.39744	25.9663	26.0426	26.4366	24.2881	24.5273	23.467	24.8846	24.2165	24.6556	25.9663	26.0426	26.4366	24.2881	24.5273	23.467	24.8846	24.2165	24.6556	By MS/MS	By MS/MS	By MS/MS	By MS/MS	By MS/MS	By MS/MS	By MS/MS	By MS/MS	By MS/MS	45.7	50.3	42.7	38.2	26.1	33.7
yhdP	O07585	UPF0053 protein YhdP	0	33.356	8	16.2			0.0325603	-0.353884	-0.012675	-0.512423	-0.00934219	-0.395786	0.0158551	0.724981	23.7994	24.1891	24.1668	24.3359	23.8551	23.9362	23.8785	23.2485	23.8409	23.7994	24.1891	24.1668	24.3359	23.8551	23.9362	23.8785	23.2485	23.8409	By MS/MS	By MS/MS	By MS/MS	By MS/MS	By MS/MS	By MS/MS	By MS/MS	By MS/MS	By MS/MS	10.8	16.2	14	8.6	8.6	6.3
cueR	O07586	HTH-type transcriptional regulator CueR	0	5.7399	2	18.9			1.26274	3.41223	2.83076	2.5442	-0.295719	1.85376	0.0389046	0.787352	19.0791	21.5307	21.8026	22.9914	22.6974	15.8365	22.4103	22.7504	22.813	19.0791	21.5307	21.8026	22.9914	22.6974	NaN	22.4103	22.7504	22.813	By MS/MS	By MS/MS	By MS/MS	By MS/MS	By MS/MS		By MS/MS	By matching	By MS/MS	18.9	8.4	8.4	10.5	10.5	0
yhdR	O07587	Putative aspartate aminotransferase YhdR	0	194.45	21	54.2		+	-0.503815	-0.984179	0.230108	-0.371366	0.150132	-0.330231	0.266709	1.35922	24.8635	25.1701	25.0364	25.4969	25.2073	24.8162	24.5945	24.687	24.7978	24.8635	25.1701	25.0364	25.4969	25.2073	24.8162	24.5945	24.687	24.7978	By MS/MS	By MS/MS	By MS/MS	By MS/MS	By MS/MS	By MS/MS	By MS/MS	By MS/MS	By MS/MS	45.3	51.9	49.9	39.9	35.6	31.6
yhdX	O07593	Uncharacterized protein YhdX	0	160.86	8	85.7	+	+	14.75	13.7691	15.4082	15.0756	14.8341	13.8533	2.88035	2.33191	21.0055	17.6564	19.6741	33.7776	33.9532	35.1076	33.3869	33.3768	33.1321	21.0055	17.6564	NaN	33.7776	33.9532	35.1076	33.3869	33.3768	33.1321	By MS/MS	By matching		By MS/MS	By MS/MS	By MS/MS	By MS/MS	By MS/MS	By MS/MS	60	28.6	0	80	85.7	80
cobB	O07595	NAD-dependent protein deacetylase	0	28.663	4	19.4			0.751616	0.476875	-1.79135	-1.20777	0.0837498	-0.19099	0.129194	0.33933	22.337	22.8293	22.9552	23.0349	22.539	22.7989	22.526	22.7383	22.2842	22.337	22.8293	22.9552	23.0349	22.539	22.7989	22.526	22.7383	22.2842	By MS/MS	By MS/MS	By MS/MS	By MS/MS	By MS/MS	By MS/MS	By MS/MS	By MS/MS	By MS/MS	10.1	19.4	19.4	10.9	10.9	5.7
dat	O07597	D-alanine aminotransferase	0	248.97	14	58.5	+	+	-1.2733	-1.01646	-1.75231	-2.64113	-1.91096	-1.65412	1.27149	2.25709	27.2037	27.4371	27.2808	26.0547	25.656	24.478	26.0018	25.5338	25.4236	27.2037	27.4371	27.2808	26.0547	25.656	24.478	26.0018	25.5338	25.4236	By MS/MS	By MS/MS	By MS/MS	By MS/MS	By MS/MS	By MS/MS	By MS/MS	By MS/MS	By MS/MS	55.7	55.7	55.7	30.5	30.5	9.6
yhaA	O07598	Putative amidohydrolase YhaA	0	139.47	10	34.8	+	+	-0.979183	-1.28872	-1.8202	-1.72278	-1.72155	-2.03108	1.99311	2.8991	26.6345	26.5889	26.2027	25.2562	24.6411	24.3642	24.7304	24.1025	24.5	26.6345	26.5889	26.2027	25.2562	24.6411	24.3642	24.7304	24.1025	24.5	By MS/MS	By MS/MS	By MS/MS	By MS/MS	By MS/MS	By MS/MS	By MS/MS	By MS/MS	By MS/MS	29.5	34.8	34.8	17.7	12.9	4.8
fabHB	O07600	3-oxoacyl-[acyl-carrier-protein] synthase 3 protein 2	0	49.218	6	19.1		+	-4.04876	-5.91058	-2.76225	-2.72784	-2.92128	-4.7831	0.846611	1.09786	25.0336	25.0223	25.0928	19.7043	22.8962	23.7844	19.7397	18.0789	22.9808	25.0336	25.0223	25.0928	NaN	22.8962	23.7844	NaN	NaN	22.9808	By MS/MS	By MS/MS	By MS/MS		By MS/MS	By MS/MS		By MS/MS	By MS/MS	15.4	15.4	13.2	0	3.4	3.4
yhfE	O07603	Putative aminopeptidase YhfE	0	104.22	13	43.6		+	0.0424512	-0.555717	0.314828	0.0471776	0.239684	-0.358485	0.970748	2.00446	27.9789	28.1639	28.046	28.1464	28.4691	28.2924	27.6555	27.7066	27.7514	27.9789	28.1639	28.046	28.1464	28.4691	28.2924	27.6555	27.7066	27.7514	By MS/MS	By MS/MS	By MS/MS	By MS/MS	By MS/MS	By MS/MS	By MS/MS	By MS/MS	By MS/MS	43.6	43.6	43.6	35	35	19.4
yhfF	O07604	Uncharacterized protein YhfF	0	5.0752	3	28.1	+		-0.750701	-1.3468	-0.476322	-3.98438	-0.367216	-0.963313	1.13517	0.662277	22.8868	22.8468	22.8498	22.6283	22.5707	22.2827	22.7108	22.1131	20.8695	22.8868	22.8468	22.8498	22.6283	22.5707	22.2827	22.7108	22.1131	NaN	By MS/MS	By MS/MS	By MS/MS	By matching	By matching	By matching	By MS/MS	By matching		17	17	28.1	5.9	5.9	5.9
gltT	O07605	Proton/sodium-glutamate symport protein	0	41.413	5	13.1		+	0.207732	-0.247381	0.00515811	-0.331291	-0.0152677	-0.470381	0.0593759	1.41252	23.6761	23.6978	23.9127	23.7951	23.7883	23.6574	23.1502	23.532	23.1933	23.6761	23.6978	23.9127	23.7951	23.7883	23.6574	23.1502	23.532	23.1933	By MS/MS	By MS/MS	By MS/MS	By MS/MS	By MS/MS	By MS/MS	By MS/MS	By MS/MS	By MS/MS	10.5	10.5	13.1	7.9	10.5	4
yhfI	O07607	Probable metallo-hydrolase YhfI	0	74.922	8	57	+	+	0.591831	0.308616	-0.292956	-0.606979	1.11512	0.831908	1.74669	1.4297	23.3846	23.969	23.8738	24.8101	24.791	24.9716	24.1785	24.7263	24.8183	23.3846	23.969	23.8738	24.8101	24.791	24.9716	24.1785	24.7263	24.8183	By MS/MS	By MS/MS	By MS/MS	By MS/MS	By MS/MS	By MS/MS	By MS/MS	By MS/MS	By MS/MS	33.6	52.5	52.5	11.5	11.5	11.5
lplJ	O07608	Lipoate-protein ligase LplJ	0	128.08	17	61.9	+	+	-0.604664	-1.21299	-1.07459	-1.52944	-1.18066	-1.78899	2.23426	3.23988	24.5121	24.6378	24.9562	23.7952	23.5452	23.2236	22.9554	23.0726	22.7111	24.5121	24.6378	24.9562	23.7952	23.5452	23.2236	22.9554	23.0726	22.7111	By MS/MS	By MS/MS	By MS/MS	By MS/MS	By MS/MS	By MS/MS	By MS/MS	By MS/MS	By MS/MS	53.2	59.5	59.5	14.5	13.9	6.3
yhfK	O07609	Uncharacterized sugar epimerase YhfK	0	199.76	10	57	+	+	0.116193	-0.996035	-0.688601	-1.66731	-0.933077	-2.0453	1.82564	3.15791	26.0922	26.2254	25.9672	25.3744	25.2604	24.8509	24.0766	24.2649	23.8074	26.0922	26.2254	25.9672	25.3744	25.2604	24.8509	24.0766	24.2649	23.8074	By MS/MS	By MS/MS	By MS/MS	By MS/MS	By MS/MS	By MS/MS	By MS/MS	By MS/MS	By MS/MS	51.9	51.9	51.9	30.8	29.9	17.3
yhfO	O07614	Uncharacterized N-acetyltransferase YhfO	0	4.4014	1	9.4	+	+	-0.612682	-1.83875	-2.29805	-2.08754	-3.05514	-4.28121	1.12593	1.06685	21.9844	22.3162	22.5835	17.4321	20.4184	19.8682	17.4428	15.9926	20.6051	21.9844	22.3162	22.5835	NaN	NaN	NaN	NaN	NaN	NaN	By MS/MS	By MS/MS	By MS/MS							9.4	9.4	9.4	0	0	0
yhfP	O07615	Putative quinone oxidoreductase YhfP	0	18.345	6	21.5		+	-0.158117	-3.91754	-0.837334	-2.26284	-0.839284	-4.59871	0.854213	0.933205	23.5598	23.739	23.2577	23.3226	22.6778	22.0382	22.2424	18.1176	16.4004	23.5598	23.739	23.2577	23.3226	22.6778	22.0382	22.2424	NaN	NaN	By MS/MS	By MS/MS	By MS/MS	By MS/MS	By MS/MS	By MS/MS	By MS/MS			21.5	21.5	17.6	9.7	3.3	3.3
phoE	O07617	Uncharacterized phosphatase PhoE	0	119.39	5	32.1		+	0.100962	-1.27235	-0.774453	-3.90357	-0.535847	-1.90916	0.41257	1.69303	26.2583	26.9862	25.957	25.4905	25.3443	26.7591	24.8576	24.9051	23.7114	26.2583	26.9862	25.957	25.4905	25.3443	26.7591	24.8576	24.9051	23.7114	By MS/MS	By MS/MS	By MS/MS	By MS/MS	By MS/MS	By matching	By MS/MS	By MS/MS	By MS/MS	21.8	32.1	21.8	15	21.8	3.6
yhfS	O07618	Putative acetyl-CoA C-acetyltransferase YhfS	0	7.7709	3	12.1	+	+	-1.78656	-3.33689	-1.26808	-1.67252	-1.46259	-3.01292	1.14344	1.12787	22.2593	22.563	22.0982	21.3578	21.2243	19.9505	19.1337	17.834	20.9139	22.2593	22.563	22.0982	21.3578	21.2243	NaN	NaN	NaN	NaN	By MS/MS	By MS/MS	By MS/MS	By MS/MS	By matching					12.1	12.1	12.1	5.5	5.5	0
yhfT	O07619	Uncharacterized acyl--CoA ligase YhfT	0	11.375	8	15.4			-0.0565548	0.212469	-0.167648	-0.185495	0.122274	0.391298	0.266019	0.872342	24.7443	25.0763	24.5635	24.7953	24.8363	25.1193	24.98	25.4657	25.1122	24.7443	25.0763	24.5635	24.7953	24.8363	25.1193	24.98	25.4657	25.1122	By MS/MS	By MS/MS	By MS/MS	By MS/MS	By MS/MS	By MS/MS	By MS/MS	By MS/MS	By matching	11.1	11.1	13.8	5.8	7.1	4
hemAT	O07621	Heme-based aerotactic transducer HemAT	0	323.31	14	43.8	+	+	-0.771851	-0.379753	-2.60636	-2.14769	-2.44753	-2.05543	4.12349	3.40495	27.3187	27.1288	27.4695	24.8936	25.0221	24.6587	25.1554	25.3162	25.2791	27.3187	27.1288	27.4695	24.8936	25.0221	24.6587	25.1554	25.3162	25.2791	By MS/MS	By MS/MS	By MS/MS	By MS/MS	By MS/MS	By MS/MS	By MS/MS	By MS/MS	By MS/MS	40.3	35.4	38	17.6	9.7	7.4
ywiB	O07624	Uncharacterized beta-barrel protein YwiB	0	3.3157	3	22.5		+	-1.74988	-1.23622	-2.13236	-2.98718	-2.914	-2.40034	0.799777	1.04375	21.413	22.2498	22.0697	19.3663	16.5039	21.1203	19.031	18.3776	21.1229	21.413	22.2498	22.0697	NaN	NaN	NaN	NaN	NaN	NaN	By MS/MS	By MS/MS	By MS/MS							22.5	22.5	22.5	0	0	0
typA	O07631	GTP-binding protein TypA/BipA homolog	0	253.87	17	38.6			-0.248254	-0.443544	0.0285142	0.0248623	0.0241324	-0.171158	0.0905818	0.64247	26.0026	26.2851	26.2454	26.1735	26.227	26.2051	25.8439	26.0945	26.0813	26.0026	26.2851	26.2454	26.1735	26.227	26.2051	25.8439	26.0945	26.0813	By MS/MS	By MS/MS	By MS/MS	By MS/MS	By MS/MS	By MS/MS	By MS/MS	By MS/MS	By MS/MS	35.1	37.1	33.7	15	15	10.3
ylaI	O07633	Uncharacterized protein YlaI	0	5.6662	1	13	+	+	1.72058	1.06285	4.08652	3.1875	3.3655	2.70777	2.49018	2.98251	24.8497	24.0798	24.418	27.2226	27.7216	28.4997	26.8993	27.4175	27.1539	24.8497	24.0798	24.418	27.2226	27.7216	28.4997	26.8993	27.4175	27.1539	By MS/MS	By MS/MS	By MS/MS	By MS/MS	By MS/MS	By MS/MS	By MS/MS	By MS/MS	By MS/MS	13	13	13	13	13	13
ylaN	O07638	UPF0358 protein YlaN	0	3.2297	3	31.2			0.0913429	1.2093	-1.35023	-2.08441	-0.664784	0.453175	0.226411	0.548576	22.154	23.2217	22.5574	23.1964	22.8286	19.9136	23.3693	22.9068	23.0164	22.154	23.2217	22.5574	23.1964	22.8286	NaN	23.3693	22.9068	23.0164	By MS/MS	By MS/MS	By MS/MS	By MS/MS	By MS/MS		By MS/MS	By MS/MS	By MS/MS	22.6	31.2	31.2	22.6	22.6	0
yraN	O07906	Uncharacterized HTH-type transcriptional regulator YraN	0	10.918	6	22.8	+	+	-1.50697	-2.13517	-1.42217	-1.48458	-1.7112	-2.3394	2.01791	1.28787	22.1791	23.0372	22.6252	21.0725	20.9579	20.6775	21.2082	20.5517	19.0635	22.1791	23.0372	22.6252	21.0725	20.9579	20.6775	21.2082	20.5517	NaN	By MS/MS	By MS/MS	By MS/MS	By MS/MS	By MS/MS	By matching	By MS/MS	By matching		11.8	19.4	15.6	2.4	2.4	2.4
yraI	O07909	Uncharacterized protein YraI	0	6.598	2	25.2			-1.64789	-2.32772	-0.238368	-0.470695	-0.0623748	-0.742201	0.0104673	0.273284	20.8019	20.564	18.7073	21.4688	21.9994	16.4179	17.6723	19.5788	20.5956	20.8019	20.564	NaN	21.4688	21.9994	NaN	NaN	NaN	NaN	By matching	By matching		By MS/MS	By MS/MS			By MS/MS	By MS/MS	10.1	10.1	0	10.1	10.1	0
yraH	O07918	Uncharacterized protein YraH	0.0075415	1.5558	1	6.2		+	0.0823669	1.38928	3.19427	-0.0843023	3.46034	4.76725	0.926375	3.14627	18.7138	19.7849	19.8161	20.1996	24.6037	23.8925	23.6859	24.4933	24.4373	NaN	NaN	19.8161	NaN	24.6037	23.8925	23.6859	24.4933	24.4373			By matching	By MS/MS	By MS/MS	By MS/MS	By MS/MS	By MS/MS	By MS/MS	0	0	6.2	6.2	6.2	6.2
csn	O07921	Chitosanase	0	252.57	15	56	+	+	-9.31508	-9.6191	-9.513	-8.53708	-8.76161	-9.06563	3.135	2.94079	28.1545	26.8713	29.2624	20.5262	18.5514	18.9257	18.7766	17.7775	20.5372	28.1545	26.8713	29.2624	NaN	18.5514	18.9257	18.7766	17.7775	NaN	By MS/MS	By MS/MS	By MS/MS		By matching	By MS/MS	By matching	By matching		56	54.2	56	0	5.1	4.3
yraJ	O07934	Uncharacterized protein YraJ	0	6.8444	2	26.3	+	+	0.252921	-0.385959	1.07986	-2.44286	1.17248	0.533599	2.08226	1.12337	21.5917	21.3214	21.9303	22.937	22.9631	22.4607	21.9801	22.2085	22.2556	21.5917	21.3214	21.9303	22.937	22.9631	22.4607	21.9801	22.2085	22.2556	By MS/MS	By MS/MS	By MS/MS	By MS/MS	By MS/MS	By MS/MS	By MS/MS	By MS/MS	By MS/MS	15.3	15.3	26.3	26.3	26.3	15.3
yisT	O07939	Uncharacterized protein YisT	0	105.58	6	59.8	+	+	-0.998506	1.2081	-4.06282	-5.69375	-3.84591	-1.63931	3.06439	2.72049	24.4573	24.9458	24.5346	20.8574	20.7265	20.816	22.7148	23.2853	23.0196	24.4573	24.9458	24.5346	20.8574	20.7265	NaN	22.7148	23.2853	23.0196	By MS/MS	By MS/MS	By MS/MS	By matching	By matching		By MS/MS	By MS/MS	By MS/MS	59.8	51.5	51.5	7.1	7.1	0
cypE	O08336	Probable bifunctional P-450/NADPH-P450 reductase 2;Cytochrome P450 102;NADPH--cytochrome P450 reductase	0	26.855	16	14.2		+	-1.00071	-3.13084	-0.0342274	-1.56856	-0.293214	-2.42335	0.727106	3.44099	23.647	23.8916	24.1308	23.7896	23.6218	23.3784	21.739	21.1888	21.4715	23.647	23.8916	24.1308	23.7896	23.6218	23.3784	21.739	21.1888	21.4715	By MS/MS	By MS/MS	By MS/MS	By MS/MS	By MS/MS	By MS/MS	By MS/MS	By matching	By MS/MS	8.2	11	12.2	8.9	5.1	2.8
gatB	O30509	Aspartyl/glutamyl-tRNA(Asn/Gln) amidotransferase subunit B	0	323.31	20	49.4	+	+	0.00871722	-0.376792	-0.148115	-0.667635	-0.362807	-0.748316	1.55139	2.67657	27.679	27.4486	27.5871	27.2329	27.2091	27.1842	26.8335	26.6824	26.9537	27.679	27.4486	27.5871	27.2329	27.2091	27.1842	26.8335	26.6824	26.9537	By MS/MS	By MS/MS	By MS/MS	By MS/MS	By MS/MS	By MS/MS	By MS/MS	By MS/MS	By MS/MS	45.4	47.1	45.2	18.5	15.1	15.1
ykwD	O31398	Uncharacterized protein YkwD	0.0015707	2.1891	3	10.1	+		1.12309	-3.35742	-1.47611	-0.0951767	2.9426	-1.5379	1.10305	0.574416	22.1313	20.7961	18.6959	22.3871	23.6172	24.4468	19.4886	17.9363	19.5847	22.1313	20.7961	NaN	22.3871	23.6172	24.4468	NaN	NaN	NaN	By matching	By MS/MS		By MS/MS	By MS/MS	By MS/MS				3.9	6.2	0	7.4	10.1	6.2
yazB	O31417	Uncharacterized HTH-type transcriptional regulator YazB	0	5.5675	1	13		+	4.47893	6.72443	3.866	4.9156	4.03778	6.28328	0.968423	1.2996	22.9548	18.4832	18.2502	23.0789	23.9453	24.7773	25.6443	26.6357	26.2579	22.9548	NaN	NaN	23.0789	23.9453	24.7773	25.6443	26.6357	26.2579	By MS/MS			By MS/MS	By MS/MS	By MS/MS	By MS/MS	By MS/MS	By MS/MS	13	0	0	13	13	13
mrnC	O31418	Mini-ribonuclease 3	0	49.574	4	30.1	+	+	-0.469783	-0.541417	-0.520821	-0.438664	-1.00729	-1.07893	1.52436	1.40076	23.0269	23.3713	23.836	22.1455	22.4396	22.6272	22.414	22.3285	22.2549	23.0269	23.3713	23.836	22.1455	22.4396	22.6272	22.414	22.3285	22.2549	By MS/MS	By MS/MS	By MS/MS	By MS/MS	By MS/MS	By MS/MS	By MS/MS	By MS/MS	By MS/MS	30.1	30.1	30.1	13.3	13.3	5.6
skfG	O31429	Uncharacterized protein SkfG	0	4.6246	4	22.2			0.172311	0.17365	-0.558762	-1.74368	-0.186494	-0.185155	0.46341	0.244516	22.3515	22.4434	21.9497	21.999	22.034	22.1522	22.3036	22.3253	21.5603	22.3515	22.4434	21.9497	21.999	22.034	22.1522	22.3036	22.3253	21.5603	By MS/MS	By MS/MS	By MS/MS	By MS/MS	By MS/MS	By MS/MS	By MS/MS	By MS/MS	By MS/MS	22.2	22.2	22.2	10.5	10.5	4.1
ybdN	O31436	Uncharacterized protein YbdN	0	74.195	7	31.2	+	+	1.4033	1.82682	1.81009	3.69515	4.20346	4.62699	1.26244	1.20696	21.851	20.1224	17.6196	22.6226	24.8147	24.766	24.3189	24.7632	24.3918	21.851	20.1224	NaN	22.6226	24.8147	24.766	24.3189	24.7632	24.3918	By MS/MS	By MS/MS		By MS/MS	By MS/MS	By MS/MS	By MS/MS	By MS/MS	By MS/MS	24.6	13.7	0	20	26.7	23.9
ybdO	O31437	Uncharacterized protein YbdO	0	5.589	3	8.9	+	+	2.30325	2.40017	0	3.44617	3.31521	3.41212	1.61317	1.4701	17.4896	19.3733	19.5321	21.5984	22.4777	22.2646	22.1219	22.3412	22.1682	NaN	NaN	NaN	21.5984	22.4777	22.2646	22.1219	22.3412	22.1682			By MS/MS	By matching	By MS/MS	By MS/MS	By MS/MS	By MS/MS	By MS/MS	0	0	3	3	2.8	2.8
ybyB	O31441	Uncharacterized protein YbyB	0	4.2845	2	23.3			-0.0980345	-2.32444	3.73211	-1.39871	0.569211	-1.65719	0.134155	0.646444	22.8903	20.8117	19.7392	19.2216	22.846	23.0813	18.4167	20.6926	19.3604	22.8903	20.8117	NaN	NaN	22.846	23.0813	NaN	NaN	NaN	By MS/MS	By matching			By MS/MS	By MS/MS				23.3	8.1	0	0	8.1	8.1
ybfF	O31446	Uncharacterized protein YbfF	0	9.4226	3	9.2	+	+	-0.279217	0.690902	1.14217	2.07451	0.885772	1.85589	1.21321	2.93757	21.7574	21.765	21.5148	22.0743	22.7017	22.9185	23.3384	23.8147	23.4519	21.7574	21.765	21.5148	22.0743	22.7017	22.9185	23.3384	23.8147	23.4519	By MS/MS	By MS/MS	By MS/MS	By MS/MS	By MS/MS	By MS/MS	By MS/MS	By MS/MS	By MS/MS	5.9	5.9	5.9	5.9	5.9	5.9
ybfG	O31447	Uncharacterized protein YbfG	0	67.365	12	16.8			0.115617	-1.59741	0.00625292	-1.69634	0.886727	-0.826305	0.652514	0.704499	23.8085	22.6527	22.4151	23.0213	24.5184	23.9969	21.5474	22.4862	22.3639	23.8085	22.6527	22.4151	23.0213	24.5184	23.9969	21.5474	22.4862	22.3639	By MS/MS	By MS/MS	By MS/MS	By MS/MS	By MS/MS	By MS/MS	By MS/MS	By MS/MS	By MS/MS	15.4	14.2	16.8	12.7	15.4	7.1
ybfJ	O31451	Uncharacterized protein YbfJ	0	27.298	4	27.3	+	+	2.05813	2.24629	2.71938	2.9694	1.81877	2.00694	1.21871	1.56496	23.2985	22.374	21.7353	23.2726	24.5504	25.0411	23.8312	24.9848	24.6125	23.2985	22.374	21.7353	23.2726	24.5504	25.0411	23.8312	24.9848	24.6125	By MS/MS	By MS/MS	By MS/MS	By MS/MS	By MS/MS	By MS/MS	By MS/MS	By MS/MS	By MS/MS	27.3	27.3	27.3	19.7	26.5	27.3
ybfO	O31455	Putative hydrolase YbfO	0	323.31	20	45.1	+	+	2.75801	1.26804	2.86378	1.53162	3.11523	1.62526	2.54038	1.62853	26.7412	25.7106	25.9919	28.9485	29.3711	29.4698	27.6153	27.717	27.9872	26.7412	25.7106	25.9919	28.9485	29.3711	29.4698	27.6153	27.717	27.9872	By MS/MS	By MS/MS	By MS/MS	By MS/MS	By MS/MS	By MS/MS	By MS/MS	By MS/MS	By MS/MS	44.2	41.3	43.9	30.9	30.9	30.7
ybfP	O31456	Uncharacterized HTH-type transcriptional regulator YbfP	0	14.939	2	9.8	+	+	-0.827923	-0.248826	-1.43133	-2.2245	-1.47383	-0.89473	2.06193	1.75758	22.6109	22.6911	23.0734	21.4856	21.5993	20.8691	21.8301	21.8813	21.9799	22.6109	22.6911	23.0734	21.4856	21.5993	20.8691	21.8301	21.8813	21.9799	By MS/MS	By MS/MS	By MS/MS	By MS/MS	By MS/MS	By matching	By MS/MS	By MS/MS	By MS/MS	9.8	9.8	9.8	3.7	3.7	3.7
ybfQ	O31457	UPF0176 protein YbfQ	0	8.8644	6	18.3	+	+	-0.975342	-4.2961	-2.42087	-1.95988	-1.09501	-4.41576	1.13703	1.28568	23.6074	23.1839	22.515	22.0813	21.9863	21.9536	17.1687	20.9192	17.9711	23.6074	23.1839	22.515	22.0813	21.9863	21.9536	NaN	20.9192	NaN	By MS/MS	By MS/MS	By MS/MS	By MS/MS	By MS/MS	By MS/MS		By matching		18.3	18.3	18.3	8.7	5.6	2.2
gamA	O31458	Probable glucosamine-6-phosphate deaminase 2	0	5.5773	3	12	+		-2.88719	-1.4503	-4.06112	-2.6005	-2.33161	-0.894707	4.31345	0.356418	22.1025	22.2807	22.0361	19.9705	19.7931	19.6608	19.3829	22.0099	22.3422	22.1025	22.2807	22.0361	NaN	NaN	NaN	NaN	22.0099	22.3422	By MS/MS	By MS/MS	By MS/MS	By MS/MS			By MS/MS	By matching	By matching	8.8	8.8	8.8	4.4	0	0
ybgA	O31459	Uncharacterized HTH-type transcriptional regulator YbgA	0.00052994	2.3324	2	7.2		+	0.0137367	-3.43724	-0.589937	-0.924739	-0.358099	-3.80908	0.132512	1.42338	20.8925	20.881	21.4525	18.878	21.6264	21.6472	16.0277	18.8195	16.9515	20.8925	20.881	21.4525	NaN	21.6264	21.6472	NaN	NaN	NaN	By MS/MS	By MS/MS	By matching		By matching	By matching				3.4	7.2	3.4	0	3.4	3.4
ilvE	O31461	Branched-chain-amino-acid transaminase 1	0	115.03	11	42.4	+	+	-4.441	-3.2271	-3.11344	-4.29072	-4.76534	-3.55144	1.07223	1.59248	24.7756	25.074	25.0047	22.3515	17.3356	20.8711	22.1471	20.205	21.8478	24.7756	25.074	25.0047	22.3515	NaN	NaN	22.1471	NaN	21.8478	By MS/MS	By MS/MS	By MS/MS	By MS/MS			By MS/MS		By MS/MS	31.7	39	37.1	8.7	0	0
ybgG	O31463	Homocysteine S-methyltransferase YbgG	0	4.5675	1	4.4		+	-0.570958	-2.72002	-2.01135	-1.99243	-0.168358	-2.31742	0.114372	0.944578	21.3228	21.9891	21.5076	20.4858	21.9708	21.8578	19.3476	17.7291	20.7905	21.3228	21.9891	21.5076	NaN	21.9708	21.8578	NaN	NaN	NaN	By MS/MS	By MS/MS	By MS/MS	By MS/MS	By MS/MS	By matching				4.4	4.4	4.4	4.4	4.4	4.4
ycgE	O31472	Uncharacterized HTH-type transcriptional regulator YcgE	0	13.523	4	33.1	+		-3.57265	0.798396	-4.4021	-2.15173	-5.03774	-0.66669	1.22182	0.257917	24.1359	23.7629	26.7291	17.1036	20.0194	22.3918	23.8326	24.586	24.2093	24.1359	23.7629	26.7291	NaN	NaN	22.3918	23.8326	24.586	24.2093	By MS/MS	By MS/MS	By MS/MS			By MS/MS	By matching	By MS/MS	By matching	19.5	28.6	33.1	0	0	4.5
ycgJ	O31474	Uncharacterized methyltransferase YcgJ	0	15.718	6	25.7	+	+	-2.78505	-2.03242	-2.93673	-3.69711	-3.6419	-2.88927	1.17915	0.945768	25.3502	21.8041	22.1274	19.8377	20.1123	18.406	19.6524	20.9531	20.0084	25.3502	21.8041	22.1274	NaN	NaN	NaN	NaN	NaN	NaN	By MS/MS	By MS/MS	By MS/MS							25.7	15	11.9	0	0	0
ycgT	O31475	Ferredoxin--NADP reductase 1	0	103.09	12	43.8	+	+	0.724032	0.864922	1.37226	1.55384	1.32209	1.46298	2.45804	2.6284	25.663	25.9793	25.4432	26.8428	26.9025	27.3064	27.0226	27.4449	27.0069	25.663	25.9793	25.4432	26.8428	26.9025	27.3064	27.0226	27.4449	27.0069	By MS/MS	By MS/MS	By MS/MS	By MS/MS	By MS/MS	By MS/MS	By MS/MS	By MS/MS	By MS/MS	34.8	41.4	43.8	18.5	18.5	15.2
yczG	O31480	Uncharacterized HTH-type transcriptional regulator YczG	0	20.042	4	37.5			-2.78718	0.0791925	-3.69725	-4.19546	-3.28491	-0.418536	1.00238	0.648057	24.1107	23.7963	24.0543	18.6853	22.5875	20.8338	23.0819	23.75	23.8738	24.1107	23.7963	24.0543	NaN	22.5875	NaN	23.0819	23.75	23.8738	By MS/MS	By MS/MS	By MS/MS		By MS/MS		By MS/MS	By MS/MS	By MS/MS	37.5	37.5	37.5	0	25	0
yczJ	O31484	Uncharacterized protein YczJ	0	5.9059	4	43.2		+	-0.115485	1.6545	-0.715954	0.269773	1.46157	3.23155	1.02564	1.81901	20.9093	22.4344	20.7933	22.4537	22.8648	23.2032	24.4275	25.0407	24.3635	20.9093	22.4344	20.7933	22.4537	22.8648	23.2032	24.4275	25.0407	24.3635	By matching	By MS/MS	By MS/MS	By MS/MS	By MS/MS	By MS/MS	By MS/MS	By MS/MS	By MS/MS	9.5	32.6	24.2	17.9	17.9	9.5
ydcI	O31489	Uncharacterized protein YdcI	0	72.631	20	26.7			-0.343676	-1.19988	0.0444794	0.517378	0.0701211	-0.786082	0.293611	0.534446	23.9269	23.7348	23.9423	23.8724	24.078	23.864	23.6356	21.9705	23.6398	23.9269	23.7348	23.9423	23.8724	24.078	23.864	23.6356	21.9705	23.6398	By MS/MS	By MS/MS	By MS/MS	By MS/MS	By MS/MS	By MS/MS	By MS/MS	By MS/MS	By MS/MS	22.8	24.2	21.6	12.4	13.6	9.9
ydzF	O31494	Uncharacterized HTH-type transcriptional regulator YdzF	0.00054585	2.8621	3	23.9		+	-2.60164	-1.08711	-2.76084	-3.5461	-4.00311	-2.48859	0.934049	0.875342	22.7933	22.2359	22.896	20.2578	20.056	15.602	18.1099	21.4657	20.8839	22.7933	22.2359	22.896	NaN	NaN	NaN	NaN	NaN	NaN	By MS/MS	By MS/MS	By MS/MS							23.9	16.5	23.9	0	0	0
ligA	O31498	DNA ligase	0	43.36	10	16.5	+	+	-0.202593	-2.02482	-3.6772	-3.7759	-1.58048	-3.40271	1.39388	1.38349	23.3399	23.2565	23.6632	22.5854	21.4532	21.4796	21.4857	19.4889	19.0769	23.3399	23.2565	23.6632	22.5854	21.4532	21.4796	21.4857	NaN	19.0769	By MS/MS	By MS/MS	By MS/MS	By MS/MS	By MS/MS	By MS/MS	By MS/MS		By matching	13.6	15.3	16.5	7.9	2.8	4.2
yerO	O31500	Uncharacterized HTH-type transcriptional regulator YerO	0	5.1429	4	13.5	+	+	-2.28817	-2.44333	-3.19371	-2.59521	-2.34382	-2.49898	1.82118	1.43026	22.3841	22.4102	22.9215	20.5821	19.4419	20.6603	19.6058	21.19	19.4232	22.3841	22.4102	22.9215	NaN	NaN	NaN	NaN	NaN	NaN	By MS/MS	By MS/MS	By MS/MS							6.9	13.5	10.7	0	0	0
swrC	O31501	Swarming motility protein SwrC	0	323.31	24	31.5	+	+	-3.9283	-5.80731	-4.85006	-6.25789	-4.27821	-6.15722	3.14666	2.85432	28.1072	28.0959	28.1638	24.0955	23.7798	23.6571	22.4117	21.8894	21.5942	28.1072	28.0959	28.1638	24.0955	23.7798	23.6571	22.4117	21.8894	21.5942	By MS/MS	By MS/MS	By MS/MS	By MS/MS	By MS/MS	By MS/MS	By MS/MS	By MS/MS	By MS/MS	27.3	29.9	27.3	5	6	3.4
dagK	O31502	Diacylglycerol kinase	0	27.76	6	18.8	+	+	0.419091	-0.00911204	1.89638	1.0163	1.17537	0.747166	1.62725	1.23548	24.2538	23.6402	23.6186	24.5267	25.161	25.351	24.435	24.9661	24.353	24.2538	23.6402	23.6186	24.5267	25.161	25.351	24.435	24.9661	24.353	By MS/MS	By MS/MS	By MS/MS	By MS/MS	By MS/MS	By MS/MS	By MS/MS	By MS/MS	By MS/MS	15.2	18.8	18.8	15.2	10.9	10.9
yeeF	O31506	Putative ribonuclease YeeF	0	4.8504	6	11.1	+		0.880678	-0.849629	1.64462	1.08149	1.17223	-0.558081	1.42708	0.161401	22.4881	22.388	22.8323	23.2327	23.7689	24.2235	22.8417	23.556	19.6364	22.4881	22.388	22.8323	23.2327	23.7689	24.2235	22.8417	23.556	NaN	By MS/MS	By MS/MS	By MS/MS	By MS/MS	By MS/MS	By MS/MS	By matching	By MS/MS		6.1	3.6	9.6	4.9	4.9	4.2
yeeI	O31509	Probable transcriptional regulatory protein YeeI	0	68.466	5	30.5		+	0.158873	1.54238	-0.256322	0.0928052	-0.403065	0.980443	0.420453	2.36119	26.4385	26.0683	26.1472	25.4921	25.4216	26.531	27.1973	27.0958	27.3022	26.4385	26.0683	26.1472	25.4921	25.4216	26.531	27.1973	27.0958	27.3022	By MS/MS	By MS/MS	By MS/MS	By MS/MS	By MS/MS	By MS/MS	By MS/MS	By MS/MS	By MS/MS	26.4	26.4	26.4	8.4	8.4	8.4
yesJ	O31513	Uncharacterized N-acetyltransferase YesJ	0	5.093	3	22.8	+	+	-0.309465	-2.06712	-1.45256	-2.59735	-2.3025	-4.06016	2.8129	1.04494	21.7208	22.3262	22.2484	20.2389	19.5913	19.5577	20.3388	15.7206	18.0557	21.7208	22.3262	22.2484	NaN	NaN	NaN	NaN	NaN	NaN	By MS/MS	By MS/MS	By MS/MS							7.8	22.8	22.8	0	0	0
hmoA	O31534	Heme-degrading monooxygenase HmoA	0	128.77	8	61.1			0.816591	0.335543	0.654657	-0.0512244	0.338745	-0.142302	0.56862	0.137092	27.7556	28.2231	28.4029	28.1131	28.5709	28.7139	28.2338	27.3418	28.3791	27.7556	28.2231	28.4029	28.1131	28.5709	28.7139	28.2338	27.3418	28.3791	By MS/MS	By MS/MS	By MS/MS	By MS/MS	By MS/MS	By MS/MS	By MS/MS	By MS/MS	By MS/MS	54.6	61.1	61.1	43.5	50	50
yetH	O31535	Uncharacterized protein YetH	0	87.54	2	30.8			-0.483864	-1.59473	-0.00659625	-0.180124	-0.506639	-1.6175	0.101901	0.439675	23.2175	22.7853	22.9696	23.634	24.63	19.1885	24.1405	20.1238	19.8556	23.2175	22.7853	22.9696	23.634	24.63	NaN	24.1405	NaN	NaN	By MS/MS	By MS/MS	By MS/MS	By MS/MS	By MS/MS	By MS/MS	By MS/MS			11.7	30.8	30.8	11.7	11.7	11.7
yetL	O31541	Uncharacterized HTH-type transcriptional regulator YetL	0	3.0622	3	18.6		+	-0.212338	1.26606	-3.25376	-0.991626	-0.375294	1.10311	0.574806	2.15469	22.1736	21.8388	22.3891	21.4621	21.5905	22.2229	23.3352	23.0276	23.3479	22.1736	21.8388	22.3891	21.4621	21.5905	22.2229	23.3352	23.0276	23.3479	By matching	By MS/MS	By MS/MS	By matching	By matching	By MS/MS	By MS/MS	By MS/MS	By MS/MS	6.6	18.6	11.4	6.6	6.6	6.6
yfjP	O31544	Putative DNA-3-methyladenine glycosylase YfjP	0	4.5335	4	12.9			0.784065	0.850007	0.353839	0.41465	0.384511	0.450452	0.933322	0.363115	22.24	22.1054	21.8052	22.2959	22.2882	22.7201	21.6695	23.2575	22.5749	22.24	22.1054	21.8052	22.2959	22.2882	22.7201	21.6695	23.2575	22.5749	By MS/MS	By MS/MS	By MS/MS	By matching	By matching	By matching	By matching	By MS/MS	By MS/MS	5.9	10.5	9.1	3.5	3.5	3.5
yfjO	O31545	Uncharacterized RNA methyltransferase YfjO	0	14.887	4	10.7			-4.04685	-4.65238	-0.00922585	-0.336035	-3.3455	-3.95103	0.671746	0.869088	22.8943	22.5594	22.9209	18.072	17.1457	23.1204	21.705	16.0705	18.746	22.8943	22.5594	22.9209	NaN	NaN	23.1204	21.705	NaN	NaN	By MS/MS	By MS/MS	By MS/MS	By MS/MS		By matching	By matching			8.2	8.2	8.2	2.1	0	2.1
dus2	O31546	Probable tRNA-dihydrouridine synthase 2	0.00052826	2.2874	4	13.2	+	+	-1.0612	-1.24805	-2.11331	-2.72482	-1.74633	-1.93318	1.8824	1.11932	21.7128	21.9054	21.0686	20.3652	19.7904	19.2923	18.3744	20.1715	20.3414	21.7128	21.9054	21.0686	NaN	NaN	NaN	NaN	NaN	NaN	By MS/MS	By MS/MS	By MS/MS							13.2	13.2	13.2	0	0	0
yfjM	O31547	Uncharacterized protein YfjM	0.0075263	1.5309	1	7.3		+	0	0	-2.14581	0.0889715	-0.790166	-0.991673	0.487008	1.05967	20.7503	20.2619	20.9345	19.5601	18.9794	21.0368	19.0412	20.2603	19.6703	20.7503	20.2619	20.9345	NaN	NaN	NaN	NaN	NaN	NaN	By MS/MS	By MS/MS	By matching							7.3	7.3	7.3	0	0	0
acoC	O31550	Dihydrolipoyllysine-residue acetyltransferase component of acetoin cleaving system	0.002584	2.0052	2	5.5	+	+	2.32636	2.29222	0.851264	3.73799	4.27365	4.23951	2.46454	2.50608	19.4588	17.8455	19.0361	22.1959	23.0698	23.8957	22.3745	23.2926	23.3918	NaN	NaN	NaN	22.1959	23.0698	23.8957	22.3745	23.2926	23.3918				By MS/MS	By MS/MS	By MS/MS	By matching	By MS/MS	By MS/MS	0	0	0	5.5	5.5	2.3
yfiR	O31560	Uncharacterized HTH-type transcriptional regulator YfiR	0	14.944	7	22.4			-1.42867	1.1338	-3.24664	-4.37601	-2.44089	0.121578	0.805504	0.102721	24.0356	24.3922	24.6047	22.7531	23.257	19.6998	23.7936	25.1025	24.501	24.0356	24.3922	24.6047	22.7531	23.257	NaN	23.7936	25.1025	24.501	By MS/MS	By MS/MS	By MS/MS	By MS/MS	By MS/MS	By MS/MS	By MS/MS	By MS/MS	By MS/MS	13.2	13.7	18.5	12.2	8.3	3.9
yfiT	O31562	Putative metal-dependent hydrolase YfiT	0	159.48	9	54.5	+		-0.917405	0.049284	-1.34823	-1.41711	-1.46194	-0.495246	1.57898	0.825045	25.4842	25.0253	25.6165	23.3624	23.9014	24.4764	24.696	25.3003	24.644	25.4842	25.0253	25.6165	23.3624	23.9014	24.4764	24.696	25.3003	24.644	By MS/MS	By MS/MS	By MS/MS	By MS/MS	By MS/MS	By MS/MS	By MS/MS	By MS/MS	By MS/MS	54.5	48.3	48.3	18	13.5	13.5
yfiY	O31567	Probable siderophore-binding lipoprotein YfiY	0	256.68	11	48.9	+	+	-0.517115	-0.18409	-0.748779	-0.267989	-0.879361	-0.546336	2.04429	1.436	25.949	25.7502	25.486	24.9295	24.924	24.6937	25.1753	25.3781	24.9929	25.949	25.7502	25.486	24.9295	24.924	24.6937	25.1753	25.3781	24.9929	By MS/MS	By MS/MS	By MS/MS	By MS/MS	By MS/MS	By MS/MS	By MS/MS	By MS/MS	By MS/MS	48.9	48.9	41.2	19.7	12.9	16.6
yfhB	O31570	Uncharacterized isomerase YfhB	0	261.25	15	54.9	+		-2.60034	-1.42087	-0.96252	-0.183259	-0.847053	0.332411	1.56907	0.665337	25.4479	25.3321	24.8292	24.5784	24.2835	24.2063	25.4246	25.6298	25.5521	25.4479	25.3321	24.8292	24.5784	24.2835	24.2063	25.4246	25.6298	25.5521	By MS/MS	By MS/MS	By MS/MS	By MS/MS	By MS/MS	By MS/MS	By MS/MS	By MS/MS	By MS/MS	54.9	52.9	52.9	32.4	29	10.2
yfhC	O31571	Putative NAD(P)H nitroreductase YfhC	0	323.31	10	52.1		+	0.115139	0.532281	0.444913	0.791388	0.102662	0.519804	0.172053	1.30052	28.9289	28.4332	28.7717	28.5264	28.796	29.1194	29.1663	29.394	29.133	28.9289	28.4332	28.7717	28.5264	28.796	29.1194	29.1663	29.394	29.133	By MS/MS	By MS/MS	By MS/MS	By MS/MS	By MS/MS	By MS/MS	By MS/MS	By MS/MS	By MS/MS	43.3	52.1	47.4	42.3	37.1	28.4
yfhD	O31572	Uncharacterized protein YfhD	0	4.5797	4	19	+	+	2.67312	2.92095	3.67389	6.35527	3.49126	3.73909	1.62685	2.78377	19.4377	19.7082	18.5637	23.1055	21.3449	23.7329	23.0672	23.3058	22.5539	NaN	NaN	NaN	23.1055	21.3449	23.7329	23.0672	23.3058	22.5539				By matching	By matching	By MS/MS	By MS/MS	By MS/MS	By MS/MS	0	0	0	15.9	19	15.9
yfhE	O31573	Uncharacterized protein YfhE	0	10.129	2	33.3	+		3.54725	1.27848	5.82083	5.80921	5.54532	3.27655	1.7867	0.779394	18.8837	16.4528	19.0662	23.2859	23.6333	24.1194	23.572	22.3668	18.2936	NaN	NaN	NaN	23.2859	23.6333	24.1194	23.572	22.3668	NaN				By MS/MS	By MS/MS	By MS/MS	By MS/MS	By MS/MS	By MS/MS	0	0	0	30.6	30.6	30.6
recX	O31575	Regulatory protein RecX	0	7.4448	5	22		+	-1.01237	-1.76734	-0.477016	-0.374535	-1.27008	-2.02505	0.968011	1.13775	22.9801	23.0152	23.4099	22.3686	22.3168	20.9096	22.3048	20.3221	20.7031	22.9801	23.0152	23.4099	22.3686	22.3168	NaN	22.3048	NaN	NaN	By MS/MS	By MS/MS	By MS/MS	By MS/MS	By MS/MS		By MS/MS	By MS/MS		17	17	17	9.1	3	0
yfhH	O31576	Uncharacterized protein YfhH	0	23.178	2	33.7	+	+	0	0	-3.27665	-2.89529	-2.47275	-3.45389	2.30985	1.75994	22.2783	23.0459	22.3838	19.9883	20.2619	20.0395	18.3876	18.6641	20.2946	22.2783	23.0459	22.3838	NaN	NaN	NaN	NaN	NaN	NaN	By MS/MS	By MS/MS	By MS/MS							33.7	33.7	33.7	0	0	0
yfhL	O31580	Uncharacterized protein YfhL	0	3.4297	1	8.2	+	+	2.2504	2.86381	4.45368	5.13768	3.96236	4.57576	1.69139	1.79115	19.4092	19.6898	17.5948	22.8803	22.5413	23.1592	23.3372	23.7709	23.313	NaN	NaN	NaN	22.8803	22.5413	23.1592	23.3372	23.7709	23.313				By MS/MS	By MS/MS	By MS/MS	By MS/MS	By MS/MS	By MS/MS	0	0	0	8.2	8.2	8.2
yfhM	O31581	AB hydrolase superfamily protein YfhM	0	80.918	11	51		+	-1.87108	-0.15322	-1.25534	-1.26845	-2.96414	-1.24627	0.908084	1.85532	24.6346	24.8518	24.601	22.8065	22.9656	19.4229	23.5849	23.0633	23.7005	24.6346	24.8518	24.601	22.8065	22.9656	NaN	23.5849	23.0633	23.7005	By MS/MS	By MS/MS	By MS/MS	By MS/MS	By MS/MS		By MS/MS	By MS/MS	By MS/MS	36.7	51	51	8.7	11.5	0
rpsN2	O31587	Alternate 30S ribosomal protein S14	0	118.46	6	33.7	+	+	1.85313	0.62079	3.65184	2.72656	2.74935	1.51702	2.74828	2.85108	27.8052	27.4969	27.7858	30.1159	30.3731	30.8469	29.2801	29.1376	29.2212	27.8052	27.4969	27.7858	30.1159	30.3731	30.8469	29.2801	29.1376	29.2212	By MS/MS	By MS/MS	By MS/MS	By MS/MS	By MS/MS	By MS/MS	By MS/MS	By MS/MS	By MS/MS	32.6	32.6	32.6	33.7	33.7	33.7
yhzB	O31588	Uncharacterized protein YhzB	0	10.562	5	28	+	+	-1.06181	-0.435315	-3.38643	-1.58663	-3.24001	-2.61352	1.24409	1.56611	21.5387	22.1312	22.2111	20.2503	18.65	17.2607	19.3784	18.3999	20.2622	21.5387	22.1312	22.2111	20.2503	18.65	NaN	NaN	NaN	NaN	By MS/MS	By MS/MS	By MS/MS	By MS/MS	By matching					28	28	28	5.8	5.8	0
cspR	O31590	Putative tRNA (cytidine(34)-2-O)-methyltransferase	0	17.809	4	26.9			-0.0670147	0.391085	0.617449	0.810509	-0.184352	0.273748	0.194672	0.439409	25.3363	25.1103	24.6019	24.2656	25.0159	25.2139	25.4731	25.3995	24.9972	25.3363	25.1103	24.6019	24.2656	25.0159	25.2139	25.4731	25.3995	24.9972	By MS/MS	By MS/MS	By MS/MS	By MS/MS	By MS/MS	By MS/MS	By MS/MS	By MS/MS	By MS/MS	26.9	26.9	26.9	5	10.6	5
yhbJ	O31593	Putative efflux system component YhbJ	0	4.8841	3	15.8		+	1.09797	1.04984	1.90214	2.36684	1.6387	1.59057	0.857818	1.30172	23.0023	22.0888	22.3752	22.8057	24.2922	25.2844	23.212	24.312	24.714	23.0023	22.0888	22.3752	22.8057	24.2922	25.2844	23.212	24.312	24.714	By MS/MS	By MS/MS	By MS/MS	By MS/MS	By MS/MS	By MS/MS	By MS/MS	By MS/MS	By MS/MS	15.8	9	15.8	4.5	4.5	4.5
yhzC	O31594	Uncharacterized protein YhzC	0	19.565	4	33.8		+	-0.240014	0.491998	0.359822	2.02716	-0.014459	0.717553	0.0075663	1.5967	26.871	26.8013	26.9468	25.9567	26.6477	27.9714	27.6749	27.771	27.3259	26.871	26.8013	26.9468	25.9567	26.6477	27.9714	27.6749	27.771	27.3259	By MS/MS	By MS/MS	By MS/MS	By MS/MS	By MS/MS	By MS/MS	By MS/MS	By MS/MS	By MS/MS	32.5	32.5	32.5	32.5	32.5	32.5
yjbC	O31601	Putative acetyltransferase YjbC	0	10.959	5	24.5			-2.74032	-1.62759	-0.176438	-2.9678	-1.95371	-0.840977	0.454073	0.448315	21.6758	22.0986	22.6086	21.1494	17.0049	22.3675	21.7551	22.1969	19.9081	21.6758	22.0986	22.6086	21.1494	NaN	22.3675	21.7551	22.1969	NaN	By MS/MS	By MS/MS	By MS/MS	By MS/MS		By MS/MS	By MS/MS	By MS/MS		24.5	24.5	24.5	4.7	0	8.9
spxA	O31602	Regulatory protein Spx	0	82.094	10	55			0.971268	0.326426	0.681044	0.54834	0.802936	0.158093	0.426895	0.327932	24.9684	24.895	25.1559	24.6056	25.7662	27.0563	25.161	24.8668	25.4658	24.9684	24.895	25.1559	24.6056	25.7662	27.0563	25.161	24.8668	25.4658	By MS/MS	By MS/MS	By MS/MS	By MS/MS	By MS/MS	By MS/MS	By MS/MS	By MS/MS	By MS/MS	45	55	55	22.9	23.7	23.7
yjbG	O31605	Oligoendopeptidase F homolog	0	323.31	29	45.8	+	+	-0.378311	-0.427689	-0.715775	-0.689445	-0.490381	-0.539759	1.23406	2.3028	26.8968	26.8459	26.7816	26.5894	26.3326	26.1311	26.2625	26.4273	26.2152	26.8968	26.8459	26.7816	26.5894	26.3326	26.1311	26.2625	26.4273	26.2152	By MS/MS	By MS/MS	By MS/MS	By MS/MS	By MS/MS	By MS/MS	By MS/MS	By MS/MS	By MS/MS	45.1	44.6	45.8	24.2	21.3	16
yjbI	O31607	Group 2 truncated hemoglobin YjbI	0	2.9623	2	23.5			1.07436	0.217305	-1.81851	-0.530984	0.444028	-0.413025	0.357873	0.314576	20.3878	21.7268	20.621	21.9408	20.9321	21.1949	20.2948	21.1628	20.0391	20.3878	21.7268	20.621	21.9408	20.9321	NaN	NaN	NaN	NaN	By MS/MS	By MS/MS	By matching	By MS/MS	By matching					23.5	23.5	23.5	8.3	8.3	0
yjbJ	O31608	Putative murein lytic transglycosylase YjbJ	0	4.4893	2	14.9			2.72015	2.32657	0	2.96998	1.81052	1.41693	0.473539	0.254776	19.6343	20.0055	17.7185	21.9655	22.6863	18.138	22.7525	16.6	22.2564	NaN	NaN	NaN	21.9655	22.6863	NaN	22.7525	NaN	22.2564				By MS/MS	By MS/MS		By MS/MS		By MS/MS	0	0	0	14.9	14.9	0
yjbK	O31609	Putative triphosphatase YjbK	0	20.221	5	31.6	+		-0.409589	0.978938	-0.446631	-1.45678	-0.884049	0.504478	1.82191	0.711052	22.9674	22.857	23.1978	21.8473	22.4104	22.1122	23.0554	23.9902	23.4898	22.9674	22.857	23.1978	21.8473	22.4104	22.1122	23.0554	23.9902	23.4898	By MS/MS	By MS/MS	By MS/MS	By MS/MS	By MS/MS	By MS/MS	By MS/MS	By MS/MS	By MS/MS	22.1	31.6	31.6	15.8	10	5.3
yjbL	O31610	UPF0738 protein YjbL	0.0075377	1.5464	2	16.4			4.06551	3.89567	-0.982913	-0.792846	1.77714	1.60731	0.803622	0.568851	21.4572	21.6497	19.0411	21.6837	22.5335	23.2621	23.2651	20.46	23.2447	21.4572	21.6497	NaN	21.6837	22.5335	23.2621	23.2651	NaN	23.2447	By matching	By MS/MS		By MS/MS	By MS/MS	By MS/MS	By MS/MS		By matching	6.6	16.4	0	6.6	6.6	16.4
yjbM	O31611	GTP pyrophosphokinase YjbM	0	45.858	7	42.7		+	-1.43291	-4.69993	-1.79826	-2.01642	-1.7003	-4.96732	0.717792	1.53637	24.4545	24.4345	24.5431	23.5413	23.7597	21.0302	19.3259	18.1063	21.0979	24.4545	24.4345	24.5431	23.5413	23.7597	NaN	NaN	NaN	NaN	By MS/MS	By MS/MS	By MS/MS	By matching	By MS/MS					25.1	42.7	37	4.7	12.8	0
ppnKA	O31612	NAD kinase 1	0	88.515	6	21.4	+		-0.247307	-0.817102	0.670242	0.0969899	0.384635	-0.18516	1.19565	0.452666	24.4075	24.7669	24.7102	25.0231	25.0676	24.9478	24.4091	24.2275	24.6926	24.4075	24.7669	24.7102	25.0231	25.0676	24.9478	24.4091	24.2275	24.6926	By MS/MS	By MS/MS	By MS/MS	By MS/MS	By MS/MS	By MS/MS	By MS/MS	By MS/MS	By MS/MS	21.4	21.4	18	16.5	21.4	16.5
prpE	O31614	Bis(5-nucleosyl)-tetraphosphatase PrpE [asymmetrical]	0	8.1042	4	19.3		+	0.60863	0.317808	-3.63002	-0.436872	-1.94487	-2.23569	0.552694	1.24499	22.7235	22.4916	22.3143	21.5393	22.2169	17.9386	19.4491	21.4038	19.9694	22.7235	22.4916	22.3143	21.5393	22.2169	NaN	NaN	NaN	NaN	By MS/MS	By MS/MS	By MS/MS	By matching	By matching					12.3	11.5	19.3	4.5	4.5	0
thiO	O31616	Glycine oxidase	0	29.49	11	35	+	+	0.243953	0.392128	1.03224	1.29158	1.15637	1.30454	2.57954	2.78118	23.343	23.5367	23.7842	24.9354	24.5575	24.6401	24.6715	24.9988	24.9072	23.343	23.5367	23.7842	24.9354	24.5575	24.6401	24.6715	24.9988	24.9072	By MS/MS	By MS/MS	By MS/MS	By MS/MS	By MS/MS	By MS/MS	By MS/MS	By MS/MS	By MS/MS	17.6	30.9	31.7	19.8	17.6	14.6
thiG	O31618	Thiazole synthase	0	72.645	11	46.9	+	+	1.29036	1.06317	0.739524	0.10677	1.20292	0.97574	3.13584	2.58204	25.7427	26.0107	25.7936	27.1358	26.9683	27.0517	26.7552	26.8603	26.8588	25.7427	26.0107	25.7936	27.1358	26.9683	27.0517	26.7552	26.8603	26.8588	By MS/MS	By MS/MS	By MS/MS	By MS/MS	By MS/MS	By MS/MS	By MS/MS	By MS/MS	By MS/MS	42.6	42.6	33.6	33.2	28.9	33.2
thiF	O31619	Sulfur carrier protein ThiS adenylyltransferase	0	44.237	5	16.7			-1.84336	-1.16875	0.820739	-0.304246	-0.440739	0.233873	0.0797126	0.488242	24.5347	24.2089	24.6389	20.3616	25.7675	25.9313	24.6212	25.0043	24.4587	24.5347	24.2089	24.6389	NaN	25.7675	25.9313	24.6212	25.0043	24.4587	By MS/MS	By MS/MS	By MS/MS		By MS/MS	By MS/MS	By MS/MS	By MS/MS	By MS/MS	14	14	14	0	3.3	7.1
thiD	O31620	Hydroxymethylpyrimidine/phosphomethylpyrimidine kinase	0	219.51	14	78.2			0.287182	0.296462	0.0982908	0.207994	0.162888	0.172168	0.220456	0.64139	26.1313	26.1328	25.8335	26.6585	26.1565	25.7713	26.2261	26.2984	26.0897	26.1313	26.1328	25.8335	26.6585	26.1565	25.7713	26.2261	26.2984	26.0897	By MS/MS	By MS/MS	By MS/MS	By MS/MS	By MS/MS	By MS/MS	By MS/MS	By MS/MS	By MS/MS	78.2	78.2	78.2	27.3	28.4	28.4
yjcG	O31629	Putative phosphoesterase YjcG	0	323.31	16	80.1			-0.486591	-0.0901871	-0.0940628	-0.641425	-0.258413	0.137992	0.474388	0.271628	29.1813	28.6228	28.8794	28.4699	28.4578	28.9806	28.9486	29.2724	28.8765	29.1813	28.6228	28.8794	28.4699	28.4578	28.9806	28.9486	29.2724	28.8765	By MS/MS	By MS/MS	By MS/MS	By MS/MS	By MS/MS	By MS/MS	By MS/MS	By MS/MS	By MS/MS	56.7	78.4	78.4	78.4	44.4	42.7
yjcH	O31630	Uncharacterized protein YjcH	0	101.16	7	40.4	+	+	-0.469888	-0.375819	-0.855559	-0.53973	-0.981521	-0.887452	2.126	2.20612	26.445	26.0654	26.0979	25.5139	25.1054	25.0444	25.3101	25.4457	25.1902	26.445	26.0654	26.0979	25.5139	25.1054	25.0444	25.3101	25.4457	25.1902	By MS/MS	By MS/MS	By MS/MS	By MS/MS	By MS/MS	By MS/MS	By MS/MS	By MS/MS	By MS/MS	30.8	35	35	22.9	22.9	22.9
metI	O31631	Cystathionine gamma-synthase/O-acetylhomoserine (thiol)-lyase	0	221.02	12	47.7	+	+	0.208369	0.0517648	-1.73238	-2.36586	-1.30565	-1.46226	2.2631	1.74818	27.4774	27.5478	27.1437	26.3287	26.1852	25.7379	26.4286	25.5201	25.8333	27.4774	27.5478	27.1437	26.3287	26.1852	25.7379	26.4286	25.5201	25.8333	By MS/MS	By MS/MS	By MS/MS	By MS/MS	By MS/MS	By MS/MS	By MS/MS	By MS/MS	By MS/MS	40.5	43.7	37.3	22	22	9.4
metC	O31632	Cystathionine beta-lyase MetC	0	323.31	16	55.1	+	+	-0.329796	-0.492065	-0.402592	-0.174555	-0.407274	-0.569543	1.10436	1.99639	26.5959	26.5757	26.632	26.4252	26.1543	26.0024	26.1481	26.0305	25.9165	26.5959	26.5757	26.632	26.4252	26.1543	26.0024	26.1481	26.0305	25.9165	By MS/MS	By MS/MS	By MS/MS	By MS/MS	By MS/MS	By MS/MS	By MS/MS	By MS/MS	By MS/MS	55.1	55.1	55.1	28.5	24.6	20
yjcK	O31633	Putative ribosomal-protein-alanine acetyltransferase	0	17.876	7	40.9	+	+	-0.997437	-0.399128	-3.02806	-3.62405	-3.98448	-3.38617	1.56275	4.91986	24.3359	24.2736	24.5088	19.0781	21.399	20.6878	20.9138	20.8823	21.1637	24.3359	24.2736	24.5088	NaN	21.399	20.6878	20.9138	20.8823	NaN	By MS/MS	By MS/MS	By MS/MS		By MS/MS	By matching	By MS/MS	By matching		40.9	34.8	34.8	0	10.5	4.4
yjcL	O31634	Uncharacterized membrane protein YjcL	0.0050684	1.7319	1	2.3		+	0	0	-1.07687	-1.09018	-3.65229	-2.22067	1.01326	0.894555	21.4457	21.0928	21.3677	19.6813	17.8559	15.4121	20.8535	18.1028	18.2879	21.4457	21.0928	21.3677	NaN	NaN	NaN	NaN	NaN	NaN	By matching	By MS/MS	By MS/MS							2.3	2.3	2.3	0	0	0
yjcM	O31635	Uncharacterized protein YjcM	0	8.4915	5	14.7			-3.80485	-2.87821	-2.47615	-1.01436	-1.77689	-0.850249	0.344512	0.332814	23.4492	22.0456	22.6728	17.1221	22.8199	22.8951	23.1103	20.0762	22.4305	23.4492	22.0456	22.6728	NaN	22.8199	22.8951	23.1103	NaN	22.4305	By MS/MS	By MS/MS	By MS/MS		By matching	By MS/MS	By matching		By MS/MS	12.2	9	5.4	0	4.9	4.9
yjcN	O31636	Uncharacterized protein YjcN	0	10.049	2	24.5		+	-1.15816	-2.29128	-3.08657	-4.76809	-1.66137	-2.79448	0.580731	1.17693	22.5029	22.5801	22.9097	22.1212	22.0418	18.8456	21.0476	20.1687	18.393	22.5029	22.5801	22.9097	22.1212	22.0418	NaN	21.0476	NaN	NaN	By MS/MS	By MS/MS	By MS/MS	By MS/MS	By MS/MS		By matching			24.5	24.5	24.5	12.3	12.3	0
yjdA	O31642	Uncharacterized oxidoreductase YjdA	0	14.958	5	27.1			-1.66287	-3.31683	-1.68585	-1.44419	-2.27054	-3.92451	0.966606	0.67802	23.0688	23.4435	23.6293	19.9631	22.7377	20.6293	22.306	15.2261	20.836	23.0688	23.4435	23.6293	NaN	22.7377	NaN	22.306	NaN	NaN	By MS/MS	By MS/MS	By MS/MS		By MS/MS		By MS/MS			13.5	23.5	20.3	0	3.6	0
yjdB	O31643	Uncharacterized protein YjdB	0	31.186	6	47.8	+	+	0.221348	-5.31385	-1.50626	-4.45993	2.52079	-3.01441	1.94434	1.37111	23.7362	23.8155	24.0409	25.8978	26.2587	26.9985	19.8945	22.1182	20.5367	23.7362	23.8155	24.0409	25.8978	26.2587	26.9985	NaN	22.1182	NaN	By MS/MS	By MS/MS	By MS/MS	By MS/MS	By MS/MS	By MS/MS		By matching		41.7	19.1	28.7	40	47.8	47.8
manR	O31644	Transcriptional regulator ManR;Putative phosphotransferase enzyme IIB component;Putative phosphotransferase enzyme IIA component	0	60.752	12	22.1	+	+	-4.54253	-5.20568	-3.56726	-4.54081	-3.7327	-4.39585	2.35198	1.91057	22.8065	23.8044	23.59	19.8115	20.3979	18.7934	17.763	20.1152	19.1351	22.8065	23.8044	23.59	19.8115	NaN	NaN	NaN	NaN	NaN	By MS/MS	By MS/MS	By MS/MS	By matching			By matching	By matching		18.2	22.1	19.3	1.1	0	0
rsgI	O31655	Anti-sigma-I factor RsgI	0	2.9543	3	8.1			-0.454859	-0.795366	1.10522	-1.36298	0.606299	0.265793	0.550143	0.104279	21.2898	20.7265	21.4719	21.8526	22.4318	21.0227	22.5327	21.9833	19.7696	21.2898	20.7265	21.4719	21.8526	22.4318	21.0227	22.5327	21.9833	NaN	By MS/MS	By MS/MS	By MS/MS	By MS/MS	By MS/MS	By matching	By MS/MS	By matching		4.7	4.7	4.7	6	6	3.4
ykrK	O31656	Uncharacterized protein YkrK	0	7.1741	4	17.6		+	-4.14191	-3.50986	-2.53732	-2.59277	-4.24428	-3.61223	0.815405	1.16947	23.4573	23.317	23.4117	22.5304	18.9041	16.0187	17.8847	20.2281	21.2365	23.4573	23.317	23.4117	22.5304	NaN	NaN	NaN	NaN	NaN	By MS/MS	By MS/MS	By MS/MS	By matching						13.3	17.6	12	3.9	0	0
htpX	O31657	Protease HtpX homolog	0	64.012	5	16.1	+	+	1.3888	1.37993	1.50889	1.66888	2.01211	2.00323	3.4922	2.89381	22.2348	22.5017	22.6057	24.3988	24.2745	24.7053	24.4952	24.3759	24.4809	22.2348	22.5017	22.6057	24.3988	24.2745	24.7053	24.4952	24.3759	24.4809	By MS/MS	By MS/MS	By MS/MS	By MS/MS	By MS/MS	By MS/MS	By MS/MS	By MS/MS	By MS/MS	8.7	15.8	11.4	11.4	11.4	8.7
kinE	O31661	Sporulation kinase E	0	11.844	10	12.9	+	+	-1.0974	-3.99246	-2.66392	-1.40687	-1.14632	-4.04137	1.63273	1.12733	22.5518	22.5852	22.5715	21.0652	21.5891	21.6154	16.2892	19.0568	20.2385	22.5518	22.5852	22.5715	21.0652	21.5891	21.6154	NaN	NaN	20.2385	By MS/MS	By MS/MS	By MS/MS	By MS/MS	By MS/MS	By MS/MS			By MS/MS	11.9	11.9	10.4	1.5	4.5	3.1
mtnA	O31662	Methylthioribose-1-phosphate isomerase	0	202.17	8	28		+	0.106126	0.723705	-0.0184383	0.231572	0.0298182	0.647397	0.085213	1.69331	24.9873	24.7326	24.613	24.8605	24.8506	24.7112	25.488	25.4166	25.3705	24.9873	24.7326	24.613	24.8605	24.8506	24.7112	25.488	25.4166	25.3705	By MS/MS	By MS/MS	By MS/MS	By MS/MS	By MS/MS	By MS/MS	By MS/MS	By MS/MS	By MS/MS	28	28	23.8	19.3	15	15
mtnK	O31663	Methylthioribose kinase	0	190.09	17	48.6	+		-0.879026	0.148194	-1.3312	-0.185776	-1.18473	-0.157506	2.36136	0.388846	26.6644	26.4495	26.2682	25.3233	25.3159	25.1888	26.2071	26.5538	26.1487	26.6644	26.4495	26.2682	25.3233	25.3159	25.1888	26.2071	26.5538	26.1487	By MS/MS	By MS/MS	By MS/MS	By MS/MS	By MS/MS	By MS/MS	By MS/MS	By MS/MS	By MS/MS	42.1	48.6	48.6	20.2	22.2	11.3
mtnU	O31664	Hydrolase MtnU	0	54.171	12	36.3		+	-0.258443	-0.220971	0.506858	0.36632	0.151925	0.189398	0.55684	0.90274	25.2791	25.4574	25.4585	25.4071	25.5001	25.7436	25.443	25.6208	25.6994	25.2791	25.4574	25.4585	25.4071	25.5001	25.7436	25.443	25.6208	25.6994	By MS/MS	By MS/MS	By MS/MS	By MS/MS	By MS/MS	By MS/MS	By MS/MS	By MS/MS	By MS/MS	32.8	36.3	31.7	17.4	17.4	5.4
mtnE	O31665	Transaminase MtnE	0	12.247	7	15.8	+	+	-0.0156854	0.582439	0.885472	1.07797	0.782794	1.38092	1.22698	1.6472	24.2476	23.6416	23.4671	24.3336	24.53	24.8411	25.059	25.2666	25.1735	24.2476	23.6416	23.4671	24.3336	24.53	24.8411	25.059	25.2666	25.1735	By MS/MS	By MS/MS	By MS/MS	By MS/MS	By MS/MS	By MS/MS	By MS/MS	By MS/MS	By MS/MS	13.6	10.1	10.1	10.3	10.3	8.5
mtnW	O31666	2,3-diketo-5-methylthiopentyl-1-phosphate enolase	0	72.118	9	28.6	+		-0.590653	-0.131563	-0.560017	-0.00149663	-0.63401	-0.174919	1.72982	0.603207	25.5847	25.5546	25.2408	25.0701	24.6892	24.7187	25.2991	25.3225	25.2337	25.5847	25.5546	25.2408	25.0701	24.6892	24.7187	25.2991	25.3225	25.2337	By MS/MS	By MS/MS	By MS/MS	By MS/MS	By MS/MS	By MS/MS	By MS/MS	By MS/MS	By MS/MS	23.2	28.6	22	6.2	6.2	4.2
mtnX	O31667	2-hydroxy-3-keto-5-methylthiopentenyl-1-phosphate phosphatase	0	6.725	3	15.7			0.360308	-0.662765	1.62628	-0.325555	2.09527	1.0722	0.549052	0.188402	24.0646	19.8908	19.5698	23.9232	23.6057	22.2823	24.3149	19.0492	23.3778	24.0646	NaN	NaN	23.9232	23.6057	22.2823	24.3149	NaN	23.3778	By MS/MS	By MS/MS	By MS/MS	By MS/MS	By MS/MS	By MS/MS	By MS/MS	By matching	By MS/MS	15.7	11.1	11.1	4.7	8.9	8.9
mtnB	O31668	Methylthioribulose-1-phosphate dehydratase	0	99.73	4	22	+		-0.528359	0.249735	-0.729048	-0.279114	-0.664316	0.113778	2.16176	0.353122	25.883	25.7258	25.5445	25.1976	24.9527	25.01	25.7242	26.0134	25.757	25.883	25.7258	25.5445	25.1976	24.9527	25.01	25.7242	26.0134	25.757	By MS/MS	By MS/MS	By MS/MS	By MS/MS	By MS/MS	By MS/MS	By MS/MS	By MS/MS	By MS/MS	22	22	22	22	22	10.5
mtnD	O31669	Acireductone dioxygenase	0	106.22	11	55.6	+	+	0.780778	2.3314	0.10947	0.427975	0.788418	2.33904	1.98333	2.81909	27.3257	27.5295	27.3468	28.1013	28.035	28.4309	29.4578	30.0014	29.7599	27.3257	27.5295	27.3468	28.1013	28.035	28.4309	29.4578	30.0014	29.7599	By MS/MS	By MS/MS	By MS/MS	By MS/MS	By MS/MS	By MS/MS	By MS/MS	By MS/MS	By MS/MS	55.1	55.6	55.6	35.4	37.1	22.5
kinD	O31671	Sporulation kinase D	0	25.482	10	27.9	+	+	-1.08262	-4.05015	-1.98842	-0.898414	-0.633673	-3.6012	1.06613	0.908371	22.763	22.5512	22.4347	21.5555	21.9747	22.3176	18.1905	17.0457	21.709	22.763	22.5512	22.4347	21.5555	21.9747	22.3176	NaN	NaN	21.709	By MS/MS	By MS/MS	By MS/MS	By matching	By matching	By MS/MS			By MS/MS	17.4	15.2	18.6	2.2	2	4
mhqR	O31672	HTH-type transcriptional regulator MhqR	0	31.086	7	43.4			1.20925	1.41987	0.0948391	-0.0621204	-0.0631549	0.147466	0.0556929	0.195093	26.1189	25.8171	26.2523	25.3201	26.162	26.5168	25.716	26.5391	26.3757	26.1189	25.8171	26.2523	25.3201	26.162	26.5168	25.716	26.5391	26.3757	By MS/MS	By MS/MS	By MS/MS	By MS/MS	By MS/MS	By MS/MS	By MS/MS	By MS/MS	By MS/MS	43.4	43.4	43.4	11	19.3	18.6
clpE	O31673	ATP-dependent Clp protease ATP-binding subunit ClpE	0	13.629	6	11.3	+	+	-0.0599531	-1.32291	-1.02938	-1.74535	-1.64254	-2.9055	1.46343	0.929093	25.4202	25.0637	25.3728	23.3987	24.3451	23.1853	23.8197	23.1108	20.2097	25.4202	25.0637	25.3728	23.3987	24.3451	23.1853	23.8197	23.1108	NaN	By MS/MS	By MS/MS	By MS/MS	By MS/MS	By MS/MS	By MS/MS	By MS/MS	By matching	By matching	4.7	4.7	4.7	6.3	3.4	7.2
queC	O31675	7-cyano-7-deazaguanine synthase	0	8.6858	4	25.6			-1.10668	-0.73501	-1.18196	-2.30645	-2.86125	-2.48959	0.667871	0.6096	20.5898	21.1311	20.9084	14.8188	19.4557	19.771	17.3537	21.409	16.3978	20.5898	21.1311	20.9084	NaN	NaN	NaN	NaN	NaN	NaN	By MS/MS	By MS/MS	By MS/MS							16.9	20.1	20.1	0	0	0
queD	O31676	6-carboxy-5,6,7,8-tetrahydropterin synthase	0	21.49	2	21.2		+	0.550603	-0.813559	-1.82628	-2.5909	-0.344683	-1.70884	0.112089	0.971853	23.1185	22.8171	21.8904	22.6165	23.804	20.3715	19.5878	21.3671	21.7446	23.1185	22.8171	21.8904	22.6165	23.804	NaN	NaN	NaN	21.7446	By MS/MS	By MS/MS	By MS/MS	By MS/MS	By MS/MS				By matching	21.2	8.2	21.2	13	21.2	0
queE	O31677	7-carboxy-7-deazaguanine synthase	0	4.8334	2	10.3			1.65454	-0.45671	-1.87746	-3.29536	-0.384204	-2.49546	0.477378	0.621812	21.666	21.6428	21.6388	21.8618	21.0636	20.8697	19.815	21.364	16.2823	21.666	21.6428	21.6388	21.8618	21.0636	NaN	NaN	NaN	NaN	By MS/MS	By MS/MS	By MS/MS	By MS/MS	By MS/MS					10.3	10.3	10.3	5.3	5.3	0
queF	O31678	NADPH-dependent 7-cyano-7-deazaguanine reductase	0	23.755	5	27.3	+		2.06383	0.19624	1.44972	-1.02707	1.11616	-0.751431	1.27739	0.851106	24.3097	24.411	24.5352	24.9753	25.7276	25.9015	24.0383	23.0228	23.9405	24.3097	24.411	24.5352	24.9753	25.7276	25.9015	24.0383	23.0228	23.9405	By MS/MS	By MS/MS	By MS/MS	By MS/MS	By MS/MS	By MS/MS	By MS/MS	By MS/MS	By MS/MS	20.6	24.8	24.8	18.8	27.3	27.3
ykvS	O31684	Uncharacterized protein YkvS	0	90.042	6	82	+	+	3.77305	3.97132	1.6521	0.952145	1.47855	1.67682	1.75628	1.9354	30.4426	31.3208	31.2766	32.0175	32.6865	32.7716	32.2897	33.1178	32.6629	30.4426	31.3208	31.2766	32.0175	32.6865	32.7716	32.2897	33.1178	32.6629	By MS/MS	By MS/MS	By MS/MS	By MS/MS	By MS/MS	By MS/MS	By MS/MS	By MS/MS	By MS/MS	82	62.3	34.4	39.3	82	54.1
zosA	O31688	Zinc-transporting ATPase	0	65.486	8	16.6	+	+	0.581168	-0.239902	0.430298	0.363014	0.44145	-0.379621	1.34481	1.5672	24.1317	24.1496	23.932	24.6343	24.6301	24.2732	23.7981	23.7514	23.5249	24.1317	24.1496	23.932	24.6343	24.6301	24.2732	23.7981	23.7514	23.5249	By MS/MS	By MS/MS	By MS/MS	By MS/MS	By MS/MS	By MS/MS	By MS/MS	By MS/MS	By MS/MS	12.6	14	15.2	13.2	7.4	4.7
ykvY	O31689	Putative dipeptidase YkvY	0	98.578	15	46.8			-0.0588137	0.207909	-0.067248	-0.840503	-0.0705655	0.196157	0.132984	0.62728	25.2899	25.4312	25.0809	25.469	25.2182	24.9032	25.3227	25.65	25.4178	25.2899	25.4312	25.0809	25.469	25.2182	24.9032	25.3227	25.65	25.4178	By MS/MS	By MS/MS	By MS/MS	By MS/MS	By MS/MS	By MS/MS	By MS/MS	By MS/MS	By MS/MS	43.8	43.8	42.4	36.4	30.3	16.3
ykuV	O31699	Thiol-disulfide oxidoreductase YkuV	0	3.1879	2	17.6	+	+	-1.46652	-0.025617	-3.32414	-3.40107	-3.54166	-2.10076	2.0349	1.97734	22.82	22.7551	22.3889	19.8881	18.4057	19.0451	20.1214	21.1446	20.3957	22.82	22.7551	22.3889	NaN	NaN	NaN	NaN	NaN	NaN	By MS/MS	By MS/MS	By MS/MS							8.1	17.6	8.1	0	0	0
moeA	O31703	Molybdopterin molybdenumtransferase	0	50.539	15	43.5	+	+	-0.889943	-2.33482	-1.24543	-1.20008	-1.11888	-2.56376	1.86159	1.70127	24.215	24.3138	23.9656	23.3633	23.077	22.6973	20.7858	22.1267	21.8905	24.215	24.3138	23.9656	23.3633	23.077	22.6973	20.7858	22.1267	21.8905	By MS/MS	By MS/MS	By MS/MS	By MS/MS	By MS/MS	By MS/MS	By MS/MS	By MS/MS	By MS/MS	39.3	33.7	33.7	10.7	4.2	1.9
moaE	O31705	Molybdopterin synthase catalytic subunit	0	19.906	6	46.5			-0.838504	-0.417152	-0.639196	-1.03225	-0.219721	0.201631	0.345362	0.561406	25.1348	24.7902	24.7753	24.3207	24.6234	25.097	24.8895	25.2375	25.1781	25.1348	24.7902	24.7753	24.3207	24.6234	25.097	24.8895	25.2375	25.1781	By MS/MS	By MS/MS	By MS/MS	By MS/MS	By MS/MS	By MS/MS	By MS/MS	By MS/MS	By MS/MS	25.5	46.5	38.2	25.5	17.8	17.8
yknW	O31709	Membrane protein YknW	0	269.81	5	26	+	+	-0.162685	-0.274423	-2.55849	-2.80173	-2.40191	-2.51365	2.30114	2.65485	26.5128	25.9489	26.638	24.0482	23.8542	23.9915	23.9933	23.9037	23.6618	26.5128	25.9489	26.638	24.0482	23.8542	23.9915	23.9933	23.9037	23.6618	By MS/MS	By MS/MS	By MS/MS	By MS/MS	By MS/MS	By MS/MS	By MS/MS	By MS/MS	By MS/MS	22.9	22.9	22.9	10.8	10.8	3.9
yknX	O31710	Putative efflux system component YknX	0	184.93	18	56	+	+	-2.11001	-3.04319	-3.15178	-3.57505	-2.7273	-3.66048	1.66439	1.3323	25.8623	25.8147	26.009	24.0132	22.8094	22.6816	23.3265	20.6189	22.7593	25.8623	25.8147	26.009	24.0132	22.8094	22.6816	23.3265	NaN	22.7593	By MS/MS	By MS/MS	By MS/MS	By MS/MS	By MS/MS	By MS/MS	By MS/MS	By MS/MS	By MS/MS	53.6	50.1	56	16.7	8.2	10.1
yknY	O31711	Uncharacterized ABC transporter ATP-binding protein YknY	0	34.368	8	35.7	+	+	-2.18426	-2.43389	-2.70352	-2.15279	-2.0745	-2.32413	1.29836	1.51432	23.9194	22.7481	24.2783	22.5784	21.5483	20.5956	22.3354	21.0946	20.5435	23.9194	22.7481	24.2783	22.5784	21.5483	NaN	22.3354	21.0946	20.5435	By MS/MS	By MS/MS	By MS/MS	By MS/MS	By MS/MS		By MS/MS	By matching	By matching	35.2	32.6	26.1	12.2	5.7	0
yknZ	O31712	Uncharacterized ABC transporter permease YknZ	0	14.18	7	14.6			-2.47037	-1.69287	0.676904	-0.438019	-1.64226	-0.864758	0.300155	0.148335	24.3709	24.1119	23.5997	24.426	24.3721	18.3575	24.3483	25.9096	19.2303	24.3709	24.1119	23.5997	24.426	24.3721	NaN	24.3483	25.9096	NaN	By MS/MS	By MS/MS	By MS/MS	By MS/MS	By MS/MS		By matching	By matching		10.8	13.9	11.1	11.6	6	0
ykpA	O31716	Uncharacterized ABC transporter ATP-binding protein YkpA	0	109.25	21	37.6		+	-0.791161	-1.72775	-0.524654	-1.20237	-0.548843	-1.48543	0.863803	2.39086	25.0235	25.2785	25.2476	25.0128	24.6954	24.1948	23.9911	23.4344	23.6677	25.0235	25.2785	25.2476	25.0128	24.6954	24.1948	23.9911	23.4344	23.6677	By MS/MS	By MS/MS	By MS/MS	By MS/MS	By MS/MS	By MS/MS	By MS/MS	By MS/MS	By MS/MS	31.3	32.2	33.7	28	22.8	17.4
ykpB	O31717	Uncharacterized oxidoreductase YkpB	0	31.178	5	18.2	+		-0.0166747	-0.537231	0.858442	0.717546	0.604354	0.0837975	1.2901	0.258165	24.2676	24.3516	24.1508	24.5678	24.8906	25.1246	24.1181	24.4547	24.4486	24.2676	24.3516	24.1508	24.5678	24.8906	25.1246	24.1181	24.4547	24.4486	By MS/MS	By MS/MS	By MS/MS	By MS/MS	By MS/MS	By MS/MS	By MS/MS	By MS/MS	By MS/MS	14.5	18.2	18.2	14.5	14.5	14.5
ykzG	O31718	UPF0356 protein YkzG	0	48.979	3	30.4			0.902898	-1.18315	0.818953	0.905356	0.148711	-1.93734	0.0626125	0.28439	27.4959	26.419	28.7669	26.8406	27.9001	28.3872	27.8075	20.6908	28.3715	27.4959	26.419	28.7669	26.8406	27.9001	28.3872	27.8075	NaN	28.3715	By MS/MS	By MS/MS	By MS/MS	By MS/MS	By MS/MS	By MS/MS	By MS/MS	By MS/MS	By MS/MS	30.4	30.4	20.3	27.5	10.1	10.1
ylmA	O31723	Uncharacterized ABC transporter ATP-binding protein YlmA	0	75.104	10	35.6	+	+	-0.690083	-0.963459	-2.26444	-3.51817	-2.15654	-2.42991	2.22689	2.2189	24.7199	25.0402	24.6282	22.9171	22.8864	22.1152	22.9368	22.1069	22.0549	24.7199	25.0402	24.6282	22.9171	22.8864	22.1152	22.9368	22.1069	22.0549	By MS/MS	By MS/MS	By MS/MS	By MS/MS	By MS/MS	By MS/MS	By MS/MS	By MS/MS	By MS/MS	21.2	35.6	35.6	12.5	8.7	8.7
ylmB	O31724	N-formyl-4-amino-5-aminomethyl-2-methylpyrimidine deformylase	0	90.311	11	32.6	+	+	-0.572858	-0.867227	-0.667423	-0.626655	-0.593041	-0.88741	1.08838	1.11089	24.4398	24.3164	23.9129	24.0151	23.5035	23.3713	23.7546	22.7575	23.4947	24.4398	24.3164	23.9129	24.0151	23.5035	23.3713	23.7546	22.7575	23.4947	By MS/MS	By MS/MS	By MS/MS	By MS/MS	By MS/MS	By MS/MS	By MS/MS	By MS/MS	By MS/MS	32.6	30	30	20.9	14.8	11.5
ylmD	O31726	Laccase domain protein YlmD	0	15.722	5	20.9	+	+	-0.578007	-2.17731	-1.30089	-1.22905	-0.837495	-2.4368	1.1014	1.02336	23.9825	23.0366	23.5671	22.5551	22.6429	22.8757	19.674	20.9464	22.6554	23.9825	23.0366	23.5671	22.5551	22.6429	22.8757	NaN	NaN	22.6554	By MS/MS	By MS/MS	By MS/MS	By MS/MS	By MS/MS	By matching	By MS/MS		By MS/MS	15.8	14.4	20.9	8.3	2.9	2.9
ylmE	O31727	UPF0001 protein YlmE	0	44.691	5	30.9	+	+	-0.923104	-0.915967	-1.03679	-1.25658	-1.24775	-1.24061	2.2785	3.86406	25.0592	25.2417	25.0496	23.7894	24.1423	23.6756	23.8121	23.8412	23.9754	25.0592	25.2417	25.0496	23.7894	24.1423	23.6756	23.8121	23.8412	23.9754	By MS/MS	By MS/MS	By MS/MS	By MS/MS	By MS/MS	By MS/MS	By MS/MS	By MS/MS	By MS/MS	17.4	24.3	17.4	12.2	23.9	12.2
sepF	O31728	Cell division protein SepF	0	47.492	5	37.7	+	+	-0.932575	-0.1117	-2.06902	-1.94484	-2.22786	-1.40698	3.47799	3.37699	25.3474	25.4387	25.1468	23.153	23.0651	23.0312	23.9035	23.8084	24	25.3474	25.4387	25.1468	23.153	23.0651	23.0312	23.9035	23.8084	24	By MS/MS	By MS/MS	By MS/MS	By MS/MS	By MS/MS	By MS/MS	By MS/MS	By MS/MS	By MS/MS	37.7	37.7	37.7	5.3	13.9	13.9
ylmG	O31729	Uncharacterized membrane protein YlmG	0	3.3067	1	12.2			-0.0711524	0.345891	-2.10299	-0.826677	-0.603318	-0.186274	0.147466	0.0466077	23.4456	23.6898	19.8151	23.0888	20.2008	21.8509	22.7833	21.4307	22.1776	23.4456	23.6898	NaN	23.0888	NaN	21.8509	22.7833	21.4307	22.1776	By MS/MS	By MS/MS		By MS/MS		By MS/MS	By MS/MS	By MS/MS	By MS/MS	12.2	12.2	0	12.2	0	12.2
ylqB	O31737	Uncharacterized protein YlqB	0	203.77	8	46	+	+	1.22157	2.77759	2.23946	2.58998	3.16474	4.72076	3.98561	3.54342	26.0453	25.7306	25.6666	28.6877	29.1636	29.0856	30.106	30.8291	30.6697	26.0453	25.7306	25.6666	28.6877	29.1636	29.0856	30.106	30.8291	30.6697	By MS/MS	By MS/MS	By MS/MS	By MS/MS	By MS/MS	By MS/MS	By MS/MS	By MS/MS	By MS/MS	39.8	39.8	39.8	40.4	40.4	40.4
ylqC	O31738	UPF0109 protein YlqC	0	4.0867	1	14.8			-1.36668	-0.775023	0.0964591	-0.535639	-0.696812	-0.105158	0.254375	0.0614613	22.1772	22.5459	22.893	19.8744	23.0051	22.6462	21.3741	23.0983	22.8282	22.1772	22.5459	22.893	NaN	23.0051	22.6462	21.3741	23.0983	22.8282	By MS/MS	By MS/MS	By MS/MS		By MS/MS	By matching	By matching	By MS/MS	By matching	14.8	14.8	14.8	0	14.8	14.8
rimM	O31740	Ribosome maturation factor RimM	0	21.964	7	44.8	+	+	-0.318446	-0.44844	-2.31757	-2.16835	-2.14351	-2.2735	2.58168	2.39214	23.9354	24.6772	24.5352	22.5144	22.179	22.0238	21.992	22.3022	22.033	23.9354	24.6772	24.5352	22.5144	22.179	22.0238	21.992	22.3022	22.033	By MS/MS	By MS/MS	By MS/MS	By MS/MS	By MS/MS	By MS/MS	By MS/MS	By MS/MS	By MS/MS	44.8	44.8	44.8	12.6	4.6	4.6
rplS	O31742	50S ribosomal protein L19	0	48.194	10	54.8	+		-0.536408	-0.972934	0.78395	0.417096	0.45115	0.0146236	2.18629	0.0390195	27.5392	27.6478	27.5177	27.9044	28.1236	28.0302	27.4262	27.809	27.5134	27.5392	27.6478	27.5177	27.9044	28.1236	28.0302	27.4262	27.809	27.5134	By MS/MS	By MS/MS	By MS/MS	By MS/MS	By MS/MS	By MS/MS	By MS/MS	By MS/MS	By MS/MS	43.5	43.5	43.5	52.2	52.2	52.2
rbgA	O31743	Ribosome biogenesis GTPase A	0	59.045	9	34	+	+	-0.800701	-0.765626	-0.298358	-0.256312	-0.621543	-0.586469	1.70018	1.62828	24.9838	24.6218	25.0173	24.2546	24.109	24.3946	24.3808	24.1181	24.3645	24.9838	24.6218	25.0173	24.2546	24.109	24.3946	24.3808	24.1181	24.3645	By MS/MS	By MS/MS	By MS/MS	By MS/MS	By MS/MS	By MS/MS	By MS/MS	By MS/MS	By MS/MS	25.9	27.7	29.1	19.1	9.9	13.8
ylqG	O31745	Uncharacterized protein YlqG	0	13.006	8	14.9			-1.58536	-1.10271	-1.91764	2.69802	0.165825	0.64848	0.258825	0.399182	20.8741	21.587	21.1762	21.3661	21.6355	21.1332	20.7279	22.7895	22.0654	20.8741	21.587	21.1762	21.3661	21.6355	21.1332	NaN	22.7895	22.0654	By MS/MS	By MS/MS	By MS/MS	By MS/MS	By MS/MS	By matching		By MS/MS	By MS/MS	4.3	4.3	5	3.5	3.5	1.6
pyrH	O31749	Uridylate kinase	0	48.828	6	25		+	-0.0447006	-0.749567	0.198711	-0.46321	0.165185	-0.539682	0.686713	2.16965	25.0973	24.9428	25.2157	25.2848	25.361	25.1057	24.6642	24.4822	24.4904	25.0973	24.9428	25.2157	25.2848	25.361	25.1057	24.6642	24.4822	24.4904	By MS/MS	By MS/MS	By MS/MS	By MS/MS	By MS/MS	By MS/MS	By MS/MS	By MS/MS	By MS/MS	21.7	21.7	21.7	25	17.1	12.1
uppS	O31751	Isoprenyl transferase	0	6.4454	3	12.7	+	+	0.35141	0.20787	0.879107	1.14247	1.09743	0.953892	1.96099	1.18078	21.1912	21.1879	21.6747	22.3369	22.43	22.5793	21.9389	22.8993	22.0773	21.1912	21.1879	21.6747	22.3369	22.43	22.5793	21.9389	22.8993	22.0773	By MS/MS	By MS/MS	By MS/MS	By MS/MS	By MS/MS	By MS/MS	By MS/MS	By MS/MS	By MS/MS	12.7	12.7	12.7	4.2	9.6	4.2
dxr	O31753	1-deoxy-D-xylulose 5-phosphate reductoisomerase	0	43.789	14	46.7		+	-0.439596	-2.78475	-2.35276	-1.74503	-0.920195	-3.26535	0.923842	1.0642	23.381	23.961	24.2787	23.4997	23.1082	22.2521	18.4761	21.4055	21.943	23.381	23.961	24.2787	23.4997	23.1082	22.2521	NaN	21.4055	21.943	By MS/MS	By MS/MS	By MS/MS	By MS/MS	By MS/MS	By MS/MS		By matching	By MS/MS	30	32.4	46.7	21.1	14.9	2.9
rasP	O31754	Regulator of sigma-W protease RasP	0	16.488	8	19.2	+	+	-0.303332	-1.22577	-0.115675	-0.456422	-0.399802	-1.32224	1.56703	2.89985	23.4668	23.6754	23.7116	23.1385	23.3932	23.1225	22.0797	22.4703	22.337	23.4668	23.6754	23.7116	23.1385	23.3932	23.1225	22.0797	22.4703	22.337	By MS/MS	By MS/MS	By MS/MS	By MS/MS	By MS/MS	By MS/MS	By MS/MS	By MS/MS	By MS/MS	19.2	15.9	18	9.5	9.5	7.3
proS	O31755	Proline--tRNA ligase	0	251.71	21	42.2		+	-0.319574	-0.630203	-0.0803865	-0.102781	-0.117223	-0.427853	0.374163	2.15614	25.7132	25.7828	25.7009	25.8103	25.6286	25.4063	25.3986	25.3056	25.2091	25.7132	25.7828	25.7009	25.8103	25.6286	25.4063	25.3986	25.3056	25.2091	By MS/MS	By MS/MS	By MS/MS	By MS/MS	By MS/MS	By MS/MS	By MS/MS	By MS/MS	By MS/MS	41.8	38.5	42.2	28	23	19.3
rnjB	O31760	Ribonuclease J2	0	254.01	26	45.2	+		-0.33547	-0.509133	0.282684	0.487405	0.232815	0.059152	1.28101	0.629251	25.2343	25.2385	25.3435	25.6262	25.4912	25.3972	25.3519	25.3178	25.324	25.2343	25.2385	25.3435	25.6262	25.4912	25.3972	25.3519	25.3178	25.324	By MS/MS	By MS/MS	By MS/MS	By MS/MS	By MS/MS	By MS/MS	By MS/MS	By MS/MS	By MS/MS	42.9	45.2	45.2	31.5	33.2	23.6
ymfC	O31761	Uncharacterized HTH-type transcriptional regulator YmfC	0	48.377	4	19.9	+	+	-2.18335	-4.09468	-3.43593	-4.17283	-3.91483	-5.82616	2.4763	1.27847	23.3696	23.7871	23.74	19.0334	20.0225	20.0962	20.4888	15.717	17.2123	23.3696	23.7871	23.74	NaN	NaN	NaN	NaN	NaN	NaN	By MS/MS	By MS/MS	By MS/MS							10.4	16.2	19.9	0	0	0
ymfF	O31764	Probable inactive metalloprotease YmfF	0	72.212	14	30.8	+	+	-1.05743	-1.21688	0.0351836	-0.0603078	-0.203949	-0.363406	1.48429	1.15441	25.6657	25.5278	25.6692	25.3888	25.4052	25.4568	25.0333	25.4067	25.3325	25.6657	25.5278	25.6692	25.3888	25.4052	25.4568	25.0333	25.4067	25.3325	By MS/MS	By MS/MS	By MS/MS	By MS/MS	By MS/MS	By MS/MS	By MS/MS	By MS/MS	By MS/MS	17.6	24.6	20.9	16.7	13.6	13.6
ymfH	O31766	Uncharacterized zinc protease YmfH	0	191.16	15	39.5	+	+	-0.492785	-1.00503	-0.642162	-0.582804	-0.645252	-1.1575	2.31994	2.50314	25.9886	26.1307	25.8467	25.3518	25.2028	25.4756	24.865	24.7913	24.8371	25.9886	26.1307	25.8467	25.3518	25.2028	25.4756	24.865	24.7913	24.8371	By MS/MS	By MS/MS	By MS/MS	By MS/MS	By MS/MS	By MS/MS	By MS/MS	By MS/MS	By MS/MS	36.7	36.7	36.7	21	21	11.7
ymfM	O31771	Uncharacterized membrane protein YmfM	0	23.594	7	26.4	+	+	-1.25775	-1.70452	-1.12936	-1.02612	-1.14759	-1.59436	1.06782	2.93135	24.431	24.6154	24.7875	23.5934	24.0478	22.7499	22.8711	22.8822	23.2975	24.431	24.6154	24.7875	23.5934	24.0478	22.7499	22.8711	22.8822	23.2975	By MS/MS	By MS/MS	By MS/MS	By MS/MS	By MS/MS	By MS/MS	By MS/MS	By MS/MS	By MS/MS	26.4	26.4	26.4	8.7	8.7	2.8
rny	O31774	Ribonuclease Y	0	167.26	20	35.6		+	0.024552	-0.635149	0.0642096	-0.421843	-0.0451234	-0.704824	0.133114	2.42898	25.8219	25.7983	25.5689	25.8722	25.6163	25.5653	25.0903	25.0515	24.9328	25.8219	25.7983	25.5689	25.8722	25.6163	25.5653	25.0903	25.0515	24.9328	By MS/MS	By MS/MS	By MS/MS	By MS/MS	By MS/MS	By MS/MS	By MS/MS	By MS/MS	By MS/MS	26.2	31.7	29	25.2	23.1	19
ymdB	O31775	Uncharacterized protein ymdB	0	49.674	8	40.2		+	-0.375343	-0.886951	-0.175187	-0.66876	-0.359941	-0.87155	0.775242	1.46681	23.6894	24.0967	24.2721	23.6333	23.8689	23.4762	23.0921	23.1685	23.1831	23.6894	24.0967	24.2721	23.6333	23.8689	23.4762	23.0921	23.1685	23.1831	By MS/MS	By MS/MS	By MS/MS	By MS/MS	By MS/MS	By MS/MS	By MS/MS	By MS/MS	By MS/MS	28	36.4	36.4	19.7	19.7	11.4
tdh	O31776	L-threonine 3-dehydrogenase	0.00053305	2.4286	1	2.9	+		7.3422	5.36305	2.68647	2.64005	3.90868	1.92953	3.27278	0.742581	19.5104	18.967	19.9351	22.9521	23.6377	23.5487	20.4559	20.3847	23.3605	NaN	NaN	NaN	22.9521	23.6377	23.5487	NaN	NaN	23.3605				By MS/MS	By MS/MS	By MS/MS		By MS/MS	By MS/MS	0	0	0	2.9	2.9	2.9
kbl	O31777	8-amino-7-oxononanoate synthase 1	0	107.07	13	40.6	+	+	3.57261	2.81752	4.19075	3.56293	4.3585	3.6034	3.7465	3.34454	21.8025	20.9819	21.4291	25.3674	25.8106	26.111	24.6857	25.1058	25.2323	21.8025	20.9819	21.4291	25.3674	25.8106	26.111	24.6857	25.1058	25.2323	By MS/MS	By MS/MS	By MS/MS	By MS/MS	By MS/MS	By MS/MS	By MS/MS	By MS/MS	By MS/MS	13.8	4.6	12.5	32.1	40.6	33.2
miaB	O31778	tRNA-2-methylthio-N(6)-dimethylallyladenosine synthase	0	71.636	13	27.7	+	+	-1.56777	-2.98514	-2.45416	-2.61204	-1.8059	-3.22326	1.97571	0.895037	24	24.3433	25.0092	22.924	22.7175	22.2933	22.764	18.6148	22.304	24	24.3433	25.0092	22.924	22.7175	22.2933	22.764	NaN	22.304	By MS/MS	By MS/MS	By MS/MS	By MS/MS	By MS/MS	By MS/MS	By MS/MS		By MS/MS	19.3	23.8	21	7.9	5.7	3.3
ymcA	O31779	Uncharacterized protein YmcA	0	15.992	5	27.3	+	+	0.0847232	2.20468	0.79453	0.679008	1.0345	3.15446	1.15969	2.24992	25.0345	24.9451	24.7188	25.3515	26.415	26.0354	27.5051	28.5654	28.0914	25.0345	24.9451	24.7188	25.3515	26.415	26.0354	27.5051	28.5654	28.0914	By MS/MS	By MS/MS	By MS/MS	By MS/MS	By MS/MS	By MS/MS	By MS/MS	By MS/MS	By MS/MS	19.6	19.6	20.3	6.3	11.2	11.2
pksN	O31782;O31971	Polyketide synthase PksN	0	43.077	41	8.9	+	+	-1.90825	-2.50875	-2.93211	-1.83523	-1.2834	-1.8839	1.57143	1.48418	25.1994	25.0583	25.0687	23.4288	23.8226	24.2248	23.8804	22.6414	23.1529	25.1994	25.0583	25.0687	23.4288	23.8226	24.2248	23.8804	22.6414	23.1529	By MS/MS	By MS/MS	By MS/MS	By MS/MS	By MS/MS	By MS/MS	By MS/MS	By MS/MS	By MS/MS	4.8	6	5.1	1.1	1.3	0.3
pksR	O31784	Polyketide synthase PksR	0	23.857	11	4.5			-0.430297	-4.42749	-1.33783	-2.51882	0.460698	-3.53649	0.644187	0.678572	21.5137	21.453	21.8789	22.0417	21.6249	22.5611	21.9509	16.3908	15.8945	21.5137	21.453	21.8789	22.0417	21.6249	22.5611	21.9509	NaN	NaN	By MS/MS	By MS/MS	By MS/MS	By MS/MS	By MS/MS	By MS/MS	By MS/MS	By MS/MS		1	3.7	2.6	0.4	0.7	0.4
pksS	O31785	Polyketide biosynthesis cytochrome P450 PksS	0	17.522	8	19.5			-0.807323	-0.377247	-0.12891	-0.0646172	-0.380774	0.0493018	0.760318	0.152083	23.1241	22.89	22.9905	22.8162	22.8053	22.2407	23.0257	23.2333	22.8935	23.1241	22.89	22.9905	22.8162	22.8053	22.2407	23.0257	23.2333	22.8935	By MS/MS	By MS/MS	By MS/MS	By MS/MS	By MS/MS	By MS/MS	By MS/MS	By MS/MS	By MS/MS	17.5	14.6	14.6	17.5	10.4	8.1
ymaD	O31790	Uncharacterized protein YmaD	0	15.912	2	21.3	+		-1.64412	-0.862166	-0.832983	-0.934283	-0.998781	-0.216827	2.08708	0.754991	23.0913	23.1556	22.9943	22.2973	21.8681	22.0794	23.039	22.6626	22.8891	23.0913	23.1556	22.9943	22.2973	21.8681	22.0794	23.039	22.6626	22.8891	By MS/MS	By MS/MS	By MS/MS	By MS/MS	By MS/MS	By MS/MS	By MS/MS	By MS/MS	By MS/MS	8.7	21.3	21.3	8.7	8.7	8.7
hfq	O31796	RNA-binding protein Hfq	0	291.01	6	86.3		+	0.00102997	-0.478299	-0.589297	-1.40337	-0.406848	-0.886176	0.413592	0.890295	30.0223	30.3252	30.2595	29.919	30.3636	29.1039	29.6416	28.5869	29.7199	30.0223	30.3252	30.2595	29.919	30.3636	29.1039	29.6416	28.5869	29.7199	By MS/MS	By MS/MS	By MS/MS	By MS/MS	By MS/MS	By MS/MS	By MS/MS	By MS/MS	By MS/MS	86.3	86.3	86.3	53.4	63	53.4
yncF;yosS	O31801;O34919	Probable deoxyuridine 5-triphosphate nucleotidohydrolase YncF;SPBc2 prophage-derived deoxyuridine 5-triphosphate nucleotidohydrolase YosS	0	3.4526	2	10.4			-0.498247	0.445083	0.683726	0.613998	-0.108896	0.834435	0.0754509	0.778482	25.8651	24.6395	24.7958	24.3336	25.3049	25.3352	25.8166	26.5012	25.4859	25.8651	24.6395	24.7958	24.3336	25.3049	25.3352	25.8166	26.5012	25.4859	By matching	By MS/MS	By MS/MS	By MS/MS	By MS/MS	By matching	By MS/MS	By MS/MS	By matching	5.6	10.4	10.4	5.6	10.4	5.6
yncM	O31803	Uncharacterized protein YncM	0	323.31	14	67.2	+	+	1.07745	-0.198678	-1.09793	-3.47899	1.89714	0.621012	2.73446	1.24281	26.4225	25.7999	26.0722	27.807	27.9778	28.2013	26.4332	26.8758	26.8486	26.4225	25.7999	26.0722	27.807	27.9778	28.2013	26.4332	26.8758	26.8486	By MS/MS	By MS/MS	By MS/MS	By MS/MS	By MS/MS	By MS/MS	By MS/MS	By MS/MS	By MS/MS	63.2	63.2	63.2	57.2	67.2	67.2
tatAc	O31804	Sec-independent protein translocase protein TatAc	0	17.727	1	17.7	+	+	4.90446	3.8524	4.68723	-1.00222	5.06833	4.01627	2.27356	4.0787	20.0466	19.9076	20.1456	24.3617	25.1758	25.7672	23.8831	24.2991	23.9665	20.0466	NaN	20.1456	24.3617	25.1758	25.7672	23.8831	24.2991	23.9665	By matching		By matching	By MS/MS	By MS/MS	By MS/MS	By MS/MS	By MS/MS	By MS/MS	17.7	0	17.7	17.7	17.7	17.7
yndB	O31806	Uncharacterized protein YndB	0	12.77	5	38.9			0.210566	-1.80432	0.166757	-0.231918	0.0740922	-1.9408	0.131756	0.418143	23.8278	23.6027	23.5047	23.4051	23.7292	24.0233	23.414	18.2144	23.4844	23.8278	23.6027	23.5047	23.4051	23.7292	24.0233	23.414	NaN	23.4844	By MS/MS	By MS/MS	By MS/MS	By MS/MS	By MS/MS	By MS/MS	By MS/MS		By MS/MS	29.9	29.9	38.9	22.9	22.9	7.6
ynzB	O31807	Uncharacterized protein YnzB	0	11	3	48.4	+	+	5.7009	6.41637	6.64694	6.61656	6.05873	6.7742	2.78044	2.77674	19.6357	18.7844	17.5831	23.7915	25.1648	25.223	25.2991	26.0982	24.9285	19.6357	18.7844	17.5831	23.7915	25.1648	25.223	25.2991	26.0982	24.9285	By MS/MS	By MS/MS	By matching	By MS/MS	By MS/MS	By MS/MS	By MS/MS	By MS/MS	By MS/MS	19.4	19.4	19.4	32.3	32.3	32.3
fosB	O31817	Metallothiol transferase FosB	0.00054645	2.8641	4	22.2	+	+	-3.71918	-1.82431	-4.05024	-0.668649	-3.6647	-1.76982	2.36185	1.32728	21.6122	23.2066	22.3914	18.8249	18.1723	19.219	21.366	20.6165	19.9183	21.6122	23.2066	22.3914	NaN	NaN	NaN	21.366	NaN	NaN	By MS/MS	By MS/MS	By MS/MS	By matching	By MS/MS	By matching	By matching	By MS/MS	By MS/MS	22.2	22.2	22.2	6.9	6.9	6.9
ynzC	O31818	UPF0291 protein YnzC	0	7.5845	3	37.7	+	+	2.8602	2.76219	3.88402	3.36863	3.58443	3.48642	2.24577	2.21853	24.2611	23.9812	22.6654	26.5498	27.5362	27.575	27.6885	26.4711	27.2073	24.2611	23.9812	22.6654	26.5498	27.5362	27.575	27.6885	26.4711	27.2073	By MS/MS	By MS/MS	By MS/MS	By MS/MS	By MS/MS	By MS/MS	By MS/MS	By MS/MS	By MS/MS	26	26	26	37.7	26	26
yngC	O31823	Uncharacterized membrane protein YngC	0.00054318	2.7644	2	10.6		+	1.16484	2.38538	1.23742	1.68821	0.592666	1.8132	0.263103	1.59333	21.2689	21.407	21.405	22.4019	20.3602	23.0968	23.1202	22.6691	23.7313	21.2689	21.407	21.405	22.4019	NaN	23.0968	23.1202	22.6691	23.7313	By MS/MS	By MS/MS	By MS/MS	By MS/MS		By MS/MS	By MS/MS	By MS/MS	By MS/MS	10.6	5.1	10.6	5.1	0	10.6
yngE	O31825	Uncharacterized carboxylase YngE	0.0075075	1.5103	2	3.5	+	+	2.91731	0.844528	2.63904	1.83732	4.09499	2.0222	2.85718	1.79117	23.0577	22.0468	23.251	26.6944	27.3981	26.5478	24.1728	25.3201	24.9292	23.0577	22.0468	23.251	26.6944	27.3981	26.5478	24.1728	25.3201	24.9292	By MS/MS	By matching	By MS/MS	By MS/MS	By MS/MS	By MS/MS	By MS/MS	By MS/MS	By MS/MS	3.5	2.2	3.5	2.2	2.2	2.2
ppsE	O31827	Plipastatin synthase subunit E;ATP-dependent isoleucine adenylase	0	5.7697	8	5.9	+	+	0.900288	0.0749798	0.803073	1.25742	1.3864	0.561094	1.51318	0.941802	23.2724	23.0401	23.3604	24.37	24.2764	25.1857	24.1514	23.8265	23.3782	23.2724	23.0401	23.3604	24.37	24.2764	25.1857	24.1514	23.8265	23.3782	By matching	By MS/MS	By MS/MS	By MS/MS	By MS/MS	By MS/MS	By MS/MS	By MS/MS	By MS/MS	1.9	2.6	2.6	2.3	3	1.5
yoaF	O31829	Uncharacterized protein YoaF	0.00053419	2.4785	2	20.6			0	0	-0.914185	-0.801622	-1.48787	-0.36486	0.488682	0.245359	19.6114	21.0012	21.0088	19.8745	16.7946	20.4887	19.5979	20.1089	20.82	19.6114	21.0012	21.0088	NaN	NaN	NaN	NaN	NaN	NaN	By matching	By MS/MS	By MS/MS	By MS/MS	By MS/MS					9.3	9.3	9.3	11.3	11.3	0
yozG	O31834	Uncharacterized HTH-type transcriptional regulator YozG	0	4.2834	1	14.3			-1.68591	-2.68848	-0.480591	-1.20038	-0.92241	-1.92498	0.217674	0.496964	17.4764	21.5017	22.1525	20.006	20.1192	18.2381	19.4018	18.2837	17.6701	NaN	21.5017	22.1525	NaN	20.1192	NaN	NaN	NaN	NaN		By MS/MS	By MS/MS		By matching					0	14.3	14.3	0	14.3	0
czrA	O31844	HTH-type transcriptional repressor CzrA	0	5.4031	1	12.1		+	-0.263629	1.80329	-1.47378	-0.319252	-0.738129	1.32879	0.835068	1.52684	24.3651	24.7168	23.6613	22.9842	23.8229	23.7217	25.1304	25.7474	25.8518	24.3651	24.7168	23.6613	22.9842	23.8229	23.7217	25.1304	25.7474	25.8518	By MS/MS	By MS/MS	By MS/MS	By MS/MS	By MS/MS	By MS/MS	By MS/MS	By MS/MS	By MS/MS	12.1	12.1	12.1	12.1	12.1	12.1
yozB	O31845	Uncharacterized membrane protein YozB	0.0084788	1.4919	1	4.5			2.18562	-2.61489	3.62354	-2.24796	3.39186	-1.40864	0.92589	0.310355	23.8392	20.5945	19.4666	24.2601	24.8063	25.0095	17.2976	21.4986	20.8782	23.8392	20.5945	NaN	24.2601	24.8063	25.0095	NaN	NaN	NaN	By MS/MS	By matching		By matching	By MS/MS	By MS/MS				4.5	4.5	0	4.5	4.5	4.5
yozO	O31847	Uncharacterized protein YozO	0	20.653	5	40.4			-0.0535959	-0.36035	0.494068	0.306836	0.350286	0.0435314	0.550099	0.0567328	24.1993	24.8186	24.9905	24.9824	25.0206	25.0562	24.5485	24.8471	24.7433	24.1993	24.8186	24.9905	24.9824	25.0206	25.0562	24.5485	24.8471	24.7433	By MS/MS	By MS/MS	By MS/MS	By MS/MS	By MS/MS	By MS/MS	By MS/MS	By MS/MS	By MS/MS	40.4	28.9	40.4	28.9	28.9	21.9
yojN	O31850	Uncharacterized protein YojN	0	8.0497	4	18.8		+	-2.25776	-1.77659	-3.48193	-4.67967	-3.46953	-2.98837	0.790421	1.31181	22.6296	22.8797	22.6661	21.8761	16.356	19.5348	21.1277	18.9542	19.1284	22.6296	22.8797	22.6661	21.8761	NaN	NaN	21.1277	NaN	NaN	By MS/MS	By MS/MS	By MS/MS	By MS/MS			By matching			18.8	18.8	18.8	7.6	0	0
cwlS	O31852	D-gamma-glutamyl-meso-diaminopimelic acid endopeptidase CwlS	0	323.31	19	46.9	+	+	2.40891	2.40493	4.5347	4.51081	4.3827	4.37872	4.06643	4.09653	26.0534	25.4186	25.6904	29.7305	30.1825	30.3975	29.7257	30.3589	30.214	26.0534	25.4186	25.6904	29.7305	30.1825	30.3975	29.7257	30.3589	30.214	By MS/MS	By MS/MS	By MS/MS	By MS/MS	By MS/MS	By MS/MS	By MS/MS	By MS/MS	By MS/MS	40.6	44.7	38.2	43.7	41.8	38.6
yojK	O31853	Uncharacterized UDP-glucosyltransferase YojK	0	16.792	7	19.5		+	-1.86454	-4.20583	-1.02655	-1.7103	-2.509	-4.85029	0.994018	1.24183	23.0413	23.506	23.5978	20.1467	22.645	19.8264	20.087	19.4328	16.0745	23.0413	23.506	23.5978	NaN	22.645	NaN	NaN	NaN	NaN	By MS/MS	By MS/MS	By MS/MS		By MS/MS					17	14.1	19.5	0	2.5	0
rsbRC	O31856	RsbT co-antagonist protein RsbRC	0	8.4632	4	13.5	+		0.135701	-0.238361	0.515406	-1.05322	0.456335	0.0822728	1.07336	0.0860755	22.3938	22.9069	22.6571	23.3236	22.8654	23.1379	22.2595	23.2791	22.6661	22.3938	22.9069	22.6571	23.3236	22.8654	23.1379	22.2595	23.2791	22.6661	By MS/MS	By MS/MS	By MS/MS	By MS/MS	By MS/MS	By MS/MS	By MS/MS	By MS/MS	By MS/MS	13.5	13.5	10.6	2.8	5.7	2.8
bshB2	O31857	Probable N-acetyl-alpha-D-glucosaminyl L-malate deacetylase 2	0	7.6763	5	22.2	+	+	-0.895532	-0.876348	-1.2694	-1.10284	-1.20057	-1.18139	1.81836	2.09676	25.3742	25.5356	25.3818	24.5308	23.9151	24.2439	24.3823	23.9627	24.4024	25.3742	25.5356	25.3818	24.5308	23.9151	24.2439	24.3823	23.9627	24.4024	By MS/MS	By MS/MS	By MS/MS	By MS/MS	By MS/MS	By MS/MS	By MS/MS	By MS/MS	By MS/MS	11.3	22.2	22.2	11.3	11.3	8.1
yojF	O31858	Uncharacterized protein YojF	0	3.8149	2	17.2	+	+	-0.308028	0.0263844	0.600768	0.961351	0.708115	1.04253	2.14285	1.95603	25.3838	25.462	25.428	26.2815	26.0332	26.0834	26.2263	26.5693	26.6057	25.3838	25.462	25.428	26.2815	26.0332	26.0834	26.2263	26.5693	26.6057	By MS/MS	By MS/MS	By MS/MS	By MS/MS	By MS/MS	By MS/MS	By MS/MS	By MS/MS	By MS/MS	9.5	9.5	9.5	9.5	9.5	9.5
yozE	O31864	UPF0346 protein YozE	0	3.2335	1	10.8	+	+	3.55667	4.21296	5.6342	6.74329	4.7865	5.44279	2.47251	2.51826	24.8895	23.2832	23.1	27.5503	28.9927	29.0893	28.5664	29.4932	29.5415	24.8895	23.2832	23.1	27.5503	28.9927	29.0893	28.5664	29.4932	29.5415	By MS/MS	By MS/MS	By MS/MS	By MS/MS	By MS/MS	By MS/MS	By MS/MS	By MS/MS	By MS/MS	10.8	10.8	10.8	10.8	10.8	10.8
yorQ	O31897	SPBc2 prophage-derived uncharacterized protein YorQ	0	15.968	2	39.2	+	+	2.85894	3.66999	7.75234	8.81497	6.7137	7.52475	1.70111	1.71477	21.9231	18.3677	19.2626	26.0817	26.7019	26.9109	27.3346	27.493	27.3001	21.9231	NaN	19.2626	26.0817	26.7019	26.9109	27.3346	27.493	27.3001	By matching		By matching	By MS/MS	By MS/MS	By MS/MS	By MS/MS	By MS/MS	By MS/MS	39.2	0	13.7	39.2	39.2	39.2
yorC	O31910	SPBc2 prophage-derived uncharacterized protein YorC	0.0010532	2.2703	2	15.9	+		-0.918378	2.17193	-1.9823	-0.138945	-2.51062	0.579687	1.27822	0.567676	22.4793	22.522	21.8016	19.305	18.882	21.0839	23.4248	22.1488	22.9682	22.4793	22.522	21.8016	NaN	NaN	NaN	23.4248	22.1488	22.9682	By MS/MS	By MS/MS	By MS/MS				By MS/MS	By matching	By MS/MS	15.9	15.9	15.9	0	0	0
yorB	O31911	SPBc2 prophage-derived uncharacterized protein YorB	0	6.9485	3	36.7		+	-0.47624	-5.0936	0.923675	1.57515	0.352074	-4.26529	0.67706	1.34857	23.3995	23.3291	23.4955	23.3823	24.0428	23.8552	20.7762	17.5257	19.1263	23.3995	23.3291	23.4955	23.3823	24.0428	23.8552	NaN	NaN	NaN	By MS/MS	By MS/MS	By MS/MS	By MS/MS	By MS/MS	By MS/MS			By MS/MS	24.5	24.5	24.5	9.2	9.2	9.2
yoqW	O31916;O34915;O34906	Putative SOS response-associated peptidase YoqW	0	14.924	5	24.1	+	+	-2.34232	-1.05141	-1.35611	-2.49082	-3.57648	-2.28557	1.19335	1.21417	21.9804	22.2797	22.5783	16.7833	20.0419	19.2838	19.276	21.2656	19.4401	21.9804	22.2797	22.5783	NaN	NaN	NaN	NaN	NaN	NaN	By MS/MS	By MS/MS	By MS/MS							15.2	24.1	19.2	0	0	0
yoqM	O31925	SPBc2 prophage-derived uncharacterized protein YoqM	0	55.728	3	25		+	0.814112	-3.75082	-1.45444	-7.02301	0.858367	-3.70657	1.03797	3.04256	28.8919	27.8199	28.4043	29.0106	29.1686	29.512	24.4125	25.196	24.388	28.8919	27.8199	28.4043	29.0106	29.1686	29.512	24.4125	25.196	24.388	By MS/MS	By MS/MS	By MS/MS	By MS/MS	By MS/MS	By MS/MS	By MS/MS	By MS/MS	By MS/MS	25	25	25	19.6	25	19.6
yopJ	O31928	SPBc2 prophage-derived uncharacterized protein YopJ	0	14.29	2	18.1	+		0	0	-0.772479	-2.19524	-1.37978	-0.608688	1.9124	0.831621	20.8535	21.4993	21.344	19.3949	20.2075	19.9549	20.1198	20.7137	21.0372	20.8535	21.4993	21.344	NaN	NaN	NaN	NaN	NaN	NaN	By MS/MS	By MS/MS	By MS/MS							18.1	11.6	11.6	0	0	0
yopI	O31929	SPBc2 prophage-derived uncharacterized protein YopI	0.00053648	2.5225	2	10.2			-0.783376	-1.7044	0.141781	0.367318	-0.442102	-1.36313	0.569717	0.43161	21.9043	21.8368	21.9658	22.0385	21.0896	21.2525	21.7636	18.1621	21.6917	21.9043	21.8368	21.9658	22.0385	21.0896	21.2525	21.7636	NaN	21.6917	By MS/MS	By MS/MS	By MS/MS	By MS/MS	By MS/MS	By MS/MS	By MS/MS		By MS/MS	10.2	10.2	10.2	10.2	5.1	5.1
yopH	O31930	SPBc2 prophage-derived uncharacterized protein YopH	0.0015641	2.1124	2	13.5		+	0.301041	-1.24184	-4.12001	-3.59575	-1.02271	-2.56559	0.838243	2.39891	22.0835	22.8721	22.1355	21.6836	21.9146	20.4247	19.8543	19.2133	20.3266	22.0835	22.8721	22.1355	21.6836	21.9146	NaN	NaN	NaN	NaN	By MS/MS	By MS/MS	By MS/MS	By matching	By MS/MS					6.2	13.5	7.3	13.5	13.5	0
yopC	O31935	SPBc2 prophage-derived uncharacterized protein YopC	0	8.5372	7	13.6			0.227813	-0.350092	0.32707	0.376836	0.219069	-0.358836	0.217954	0.33959	21.8916	22.6455	23.1295	22.7089	22.8151	22.8	21.8493	22.6413	22.0997	21.8916	22.6455	23.1295	22.7089	22.8151	22.8	21.8493	22.6413	22.0997	By MS/MS	By MS/MS	By MS/MS	By MS/MS	By MS/MS	By MS/MS	By MS/MS	By MS/MS	By matching	7.7	11.5	9.3	5.7	1.6	1.6
yopA	O31937	SPBc2 prophage-derived uncharacterized protein YopA	0	6.463	4	11.4		+	-1.87285	-2.4844	-0.342401	-0.302669	-1.41222	-2.02377	0.425186	1.91003	21.5278	22.6616	22.03	21.9838	21.8303	18.1685	20.6306	19.4802	20.0373	21.5278	22.6616	22.03	21.9838	21.8303	NaN	NaN	NaN	NaN	By MS/MS	By MS/MS	By MS/MS	By MS/MS	By MS/MS					8.4	8.4	5.5	5.3	8.4	0
yonS	O31942	SPBc2 prophage-derived uncharacterized lipoprotein YonS	0	3.6937	2	10.8	+	+	-2.95557	-7.37035	-2.16573	-3.01193	-2.97142	-7.3862	1.30575	1.40005	22.8495	23.0096	22.5504	19.0436	19.1857	21.266	17.6294	16.1611	12.4604	22.8495	23.0096	22.5504	NaN	NaN	NaN	NaN	NaN	NaN	By MS/MS	By MS/MS	By MS/MS	By MS/MS						4.4	10.8	10.8	4.4	0	0
yonI	O31949	SPBc2 prophage-derived uncharacterized protein YonI	0	26.747	11	50.7		+	-0.234721	2.00473	-0.331164	0.0293941	0.0192439	2.25869	0.0154446	2.48048	25.6991	24.9829	25.2007	24.6365	25.5103	25.7937	27.0156	27.8532	27.7899	25.6991	24.9829	25.2007	24.6365	25.5103	25.7937	27.0156	27.8532	27.7899	By MS/MS	By MS/MS	By MS/MS	By MS/MS	By MS/MS	By MS/MS	By MS/MS	By MS/MS	By MS/MS	40.4	45.6	45.6	23.5	34.6	29.4
yomK	O31974	SPBc2 prophage-derived uncharacterized protein YomK	0	55.679	5	36.5			-0.507537	0.0256774	0.00362587	0.666751	-0.338519	0.194695	0.603041	0.366175	26.7776	26.1392	26.6637	25.9448	26.1507	26.4695	26.7473	26.6017	26.8156	26.7776	26.1392	26.6637	25.9448	26.1507	26.4695	26.7473	26.6017	26.8156	By MS/MS	By MS/MS	By MS/MS	By MS/MS	By MS/MS	By MS/MS	By MS/MS	By MS/MS	By MS/MS	36.5	36.5	36.5	26.4	26.4	36.5
sunS	O31986	SPBc2 prophage-derived glycosyltransferase SunS	0	6.0158	5	11.8			0.775923	-0.807359	-1.02684	-3.47359	-0.258154	-1.84144	0.345671	0.854783	23.1547	22.6334	22.7202	23.0787	22.428	22.2271	22.2956	21.1174	19.5709	23.1547	22.6334	22.7202	23.0787	22.428	22.2271	22.2956	NaN	NaN	By MS/MS	By MS/MS	By MS/MS	By MS/MS	By MS/MS	By matching	By matching			4	9.2	9.2	9.2	9.2	1.7
yolF	O31989	SPBc2 prophage-derived uncharacterized protein YolF	0	49.913	6	52.4	+	+	-0.0796483	-0.171104	0.605363	0.434908	0.624418	0.532962	1.21071	1.23175	26.4933	26.4325	26.4963	26.7844	27.1643	27.3466	26.8978	27.2826	26.8406	26.4933	26.4325	26.4963	26.7844	27.1643	27.3466	26.8978	27.2826	26.8406	By MS/MS	By MS/MS	By MS/MS	By MS/MS	By MS/MS	By MS/MS	By MS/MS	By MS/MS	By MS/MS	52.4	52.4	52.4	39	52.4	39
yolB	O31993	SPBc2 prophage-derived uncharacterized protein YolB	0	16.621	4	29.7	+	+	0.281768	2.59479	-0.475733	2.2526	1.15822	3.47124	1.13668	2.40392	24.35	23.1235	23.3712	24.2457	24.8939	25.1797	26.847	27.4558	26.9556	24.35	23.1235	23.3712	24.2457	24.8939	25.1797	26.847	27.4558	26.9556	By MS/MS	By MS/MS	By MS/MS	By MS/MS	By MS/MS	By MS/MS	By MS/MS	By MS/MS	By MS/MS	16.1	22	22	22	22	22
yolA	O31994	SPBc2 prophage-derived uncharacterized protein YolA	0	13.429	3	18.7	+	+	0.463704	2.04565	0.336311	-0.0882924	1.9409	3.52285	1.30542	3.30861	24.2063	23.4139	23.5175	24.5901	26.221	26.1492	26.7873	27.5182	27.4007	24.2063	23.4139	23.5175	24.5901	26.221	26.1492	26.7873	27.5182	27.4007	By MS/MS	By MS/MS	By MS/MS	By MS/MS	By MS/MS	By MS/MS	By MS/MS	By MS/MS	By MS/MS	18.7	18.7	18.7	18.7	18.7	18.7
yokL	O31995	SPBc2 prophage-derived uncharacterized N-acetyltransferase YokL	0	43.463	4	24.9			-1.28484	-1.27462	-0.620363	-1.10247	-1.89192	-1.8817	0.917029	0.720014	23.2205	23.6638	23.641	22.7614	21.8656	20.2226	19.6995	22.8252	22.3556	23.2205	23.6638	23.641	22.7614	21.8656	NaN	NaN	22.8252	22.3556	By MS/MS	By MS/MS	By MS/MS	By MS/MS	By matching			By matching	By MS/MS	17.5	20.3	24.9	13	7.9	0
yokJ	O31997	Antitoxin YokJ	0	4.1272	3	17	+	+	0.775796	1.85928	-0.248735	1.8787	1.51329	2.59677	1.51964	2.25272	20.9633	21.2426	20.0906	22.0202	22.1849	22.6313	23.0081	23.7584	23.3203	20.9633	21.2426	20.0906	22.0202	22.1849	22.6313	23.0081	23.7584	23.3203	By MS/MS	By MS/MS	By matching	By MS/MS	By MS/MS	By MS/MS	By MS/MS	By MS/MS	By MS/MS	4.2	17	4.2	4.8	4.8	4.8
yokI	O31998	Probable ribonuclease YokI	0	15.977	6	12.8	+	+	0.606096	0.739607	1.16947	1.32468	1.30857	1.44208	2.28289	2.28927	22.5253	22.2678	22.6959	23.481	23.8468	24.0868	23.5584	24.1339	24.1229	22.5253	22.2678	22.6959	23.481	23.8468	24.0868	23.5584	24.1339	24.1229	By MS/MS	By MS/MS	By MS/MS	By MS/MS	By MS/MS	By MS/MS	By MS/MS	By MS/MS	By MS/MS	11	12.8	11	8.6	8.6	8.6
yokG	O32000	SPBc2 prophage-derived pesticidal crystal protein-like YokG	0	37.403	4	13.4			1.56109	1.51003	-0.15557	-3.58223	1.1613	1.11024	0.305095	0.310047	17.4049	21.4297	21.0393	22.7543	20.1029	20.5005	22.1687	20.5399	20.4959	NaN	21.4297	21.0393	22.7543	20.1029	20.5005	22.1687	20.5399	20.4959		By MS/MS	By matching	By MS/MS	By MS/MS	By matching	By MS/MS	By matching	By matching	0	5.3	5.3	11.5	6.2	3.1
yokF;yncB	O32001;P94492	SPBc2 prophage-derived endonuclease YokF;Endonuclease YncB	0	36.784	8	27	+	+	0.64485	0.35524	0.745086	0.77135	1.50293	1.21332	1.46644	1.62371	23.2219	23.2598	23.6322	24.2818	24.8839	25.4572	24.4537	25.0737	24.2266	23.2219	23.2598	23.6322	24.2818	24.8839	25.4572	24.4537	25.0737	24.2266	By MS/MS	By MS/MS	By MS/MS	By MS/MS	By MS/MS	By MS/MS	By MS/MS	By MS/MS	By MS/MS	27	27	27	20.6	10.8	8.4
yokE	O32002	SPBc2 prophage-derived uncharacterized protein YokE	0	17.48	7	40.6			-0.781775	-1.02531	0.248371	-0.151431	0.0541363	-0.1894	0.137936	0.462174	23.7032	23.4142	23.839	23.8203	23.7091	23.5894	23.4016	23.7035	23.2832	23.7032	23.4142	23.839	23.8203	23.7091	23.5894	23.4016	23.7035	23.2832	By MS/MS	By MS/MS	By MS/MS	By MS/MS	By MS/MS	By MS/MS	By MS/MS	By MS/MS	By MS/MS	35.6	35.6	40.6	33.8	33.8	22.5
yokD	O32003	SPBc2 prophage-derived aminoglycoside N(3)-acetyltransferase-like protein YokD	0	117.04	10	40.4	+		0.392668	-0.443968	0.645727	0.40145	0.571742	-0.264894	1.49009	0.839101	25.0736	25.1279	24.9423	25.424	25.5718	25.8631	24.9491	24.8501	24.5499	25.0736	25.1279	24.9423	25.424	25.5718	25.8631	24.9491	24.8501	24.5499	By MS/MS	By MS/MS	By MS/MS	By MS/MS	By MS/MS	By MS/MS	By MS/MS	By MS/MS	By MS/MS	30.5	36.8	36.8	23.9	20.6	19.9
yokB	O32005	SPBc2 prophage-derived uncharacterized lipoprotein YokB	0	11.025	4	16.9	+	+	0.635801	0.84255	2.13121	2.4714	2.33273	2.53948	1.67426	3.15242	23.0977	23.1356	22.545	24.47	25.3018	26.0046	25.4885	25.6866	25.2216	23.0977	23.1356	22.545	24.47	25.3018	26.0046	25.4885	25.6866	25.2216	By MS/MS	By MS/MS	By MS/MS	By MS/MS	By MS/MS	By MS/MS	By MS/MS	By MS/MS	By MS/MS	16.9	16.9	16.9	16.9	16.9	7.2
yokA	O32006	Resolvase homolog YokA	0	52.492	8	12.3			1.28196	1.10882	2.47425	4.03665	3.37426	3.20112	0.909846	0.836287	17.3255	21.9411	20.7056	22.835	22.9793	24.2807	23.3217	23.1254	23.1284	17.3255	21.9411	20.7056	22.835	22.9793	24.2807	23.3217	23.1254	23.1284	By MS/MS	By MS/MS	By MS/MS	By MS/MS	By MS/MS	By MS/MS	By MS/MS	By MS/MS	By MS/MS	7.3	5	5	3.9	7	3.9
yqzE	O32020	Uncharacterized protein YqzE	0	6.7388	2	40.7	+		-2.42503	0.0212434	-2.93216	-0.806043	-1.66957	0.7767	1.56892	0.392542	21.936	20.9495	22.0256	19.7131	19.9962	20.1931	22.9603	23.2933	20.9875	21.936	20.9495	22.0256	NaN	NaN	NaN	22.9603	23.2933	NaN	By MS/MS	By MS/MS	By MS/MS				By MS/MS	By MS/MS		40.7	40.7	40.7	0	0	0
yqzD	O32022	Uncharacterized protein YqzD	0	15.927	3	41.9	+	+	-0.228338	1.43421	-4.28745	-5.51443	-3.36941	-1.70687	2.2923	1.57486	24.233	23.8656	23.1184	20.5895	19.4997	21.0196	22.7327	21.4747	21.8891	24.233	23.8656	23.1184	NaN	NaN	NaN	22.7327	NaN	21.8891	By MS/MS	By MS/MS	By MS/MS				By MS/MS		By MS/MS	41.9	41.9	41.9	0	0	0
yqzC	O32023	Uncharacterized protein YqzC	0	57.128	5	39.6	+	+	-3.4005	-2.22335	-5.47464	-3.82069	-4.55917	-3.38203	1.30413	2.41073	22.8942	23.8038	24.0711	20.9789	19.173	16.9397	20.8189	19.4031	20.4011	22.8942	23.8038	24.0711	20.9789	NaN	NaN	20.8189	NaN	20.4011	By MS/MS	By MS/MS	By MS/MS	By matching			By matching		By matching	30.5	39.6	39.6	7.8	0	0
mtnN	O32028	5-methylthioadenosine/S-adenosylhomocysteine nucleosidase	0	141.35	9	65.8			0.64321	0.829859	0.0726967	-0.563917	0.212296	0.398944	0.258071	0.524095	25.2584	26.004	25.5422	25.627	25.5162	26.2983	25.8363	26.4973	25.6678	25.2584	26.004	25.5422	25.627	25.5162	26.2983	25.8363	26.4973	25.6678	By MS/MS	By MS/MS	By MS/MS	By MS/MS	By MS/MS	By MS/MS	By MS/MS	By MS/MS	By MS/MS	52.4	65.8	65.8	12.6	12.6	12.6
yrzA	O32030	Uncharacterized protein YrzA	0	28.498	3	31.3	+	+	0.33395	1.95548	1.27993	2.20254	1.17467	2.7962	1.22798	2.15842	23.036	22.3075	21.8271	23.0709	23.7235	23.9002	24.4338	25.8355	25.2899	23.036	22.3075	21.8271	23.0709	23.7235	23.9002	24.4338	25.8355	25.2899	By MS/MS	By MS/MS	By MS/MS	By MS/MS	By MS/MS	By MS/MS	By MS/MS	By MS/MS	By MS/MS	31.3	29.9	29.9	31.3	31.3	17.9
yrrS	O32031	Uncharacterized membrane protein YrrS	0	51.26	3	19.7			-0.160138	0.69355	-1.01873	-0.0850468	-0.502984	0.350704	0.334343	0.465319	22.3783	21.9922	22.1658	21.5318	20.7917	22.7039	22.2703	22.2249	23.0932	22.3783	21.9922	22.1658	21.5318	20.7917	22.7039	22.2703	22.2249	23.0932	By MS/MS	By MS/MS	By MS/MS	By MS/MS	By MS/MS	By MS/MS	By MS/MS	By MS/MS	By MS/MS	19.7	19.7	19.7	5.2	5.2	5.2
udk	O32033	Uridine kinase	0	13.724	7	33.6			0.538172	0.554402	-1.50588	-0.32451	-0.190934	-0.174704	0.213425	0.285352	22.929	23.3909	23.29	22.7085	22.7062	23.6223	22.8209	23.4287	22.8362	22.929	23.3909	23.29	22.7085	22.7062	23.6223	22.8209	23.4287	22.8362	By MS/MS	By MS/MS	By MS/MS	By MS/MS	By MS/MS	By MS/MS	By MS/MS	By MS/MS	By MS/MS	32.7	33.6	25.6	10.4	13.3	8.1
yrrN	O32035	Uncharacterized protease YrrN	0	5.4731	3	9.7		+	-0.414214	-4.16187	-0.602979	-4.00676	0.0600624	-3.68759	0.125952	0.922452	21.3309	21.8466	21.4414	21.6537	21.4771	21.6682	15.3855	17.8792	20.2915	21.3309	21.8466	21.4414	21.6537	21.4771	21.6682	NaN	NaN	NaN	By MS/MS	By MS/MS	By MS/MS	By MS/MS	By MS/MS	By matching				9.7	9.7	5.8	2.9	5.8	2.9
tcdA	O32037	tRNA threonylcarbamoyladenosine dehydratase	0	16.104	7	33.9	+	+	-0.927805	-0.925842	-1.67116	-1.37305	-1.5381	-1.53614	2.26007	1.43846	24.5744	24.4786	24.6884	23.3652	22.8613	22.9007	23.2823	23.4373	22.4134	24.5744	24.4786	24.6884	23.3652	22.8613	22.9007	23.2823	23.4373	22.4134	By MS/MS	By MS/MS	By MS/MS	By MS/MS	By MS/MS	By MS/MS	By MS/MS	By MS/MS	By matching	33.9	33.9	33.9	16.1	7.9	2.8
aspS	O32038	Aspartate--tRNA(Asp/Asn) ligase	0	136.47	22	39		+	0.299328	-0.0882886	-0.0751038	-0.449054	-0.0125326	-0.400149	0.0159515	1.24684	25.9426	25.974	25.6814	26.2836	25.801	25.4758	25.6967	25.3531	25.3477	25.9426	25.974	25.6814	26.2836	25.801	25.4758	25.6967	25.3531	25.3477	By MS/MS	By MS/MS	By MS/MS	By MS/MS	By MS/MS	By MS/MS	By MS/MS	By MS/MS	By MS/MS	32.9	30.9	31.2	31.2	21.8	14
hisS	O32039	Histidine--tRNA ligase	0	165.56	18	47.9	+	+	-0.233637	-0.715863	-0.78012	-1.2632	-0.697902	-1.18013	1.25951	2.74472	26.2891	26.3823	26.2395	25.9466	25.5436	25.327	25.1799	25.2456	24.9451	26.2891	26.3823	26.2395	25.9466	25.5436	25.327	25.1799	25.2456	24.9451	By MS/MS	By MS/MS	By MS/MS	By MS/MS	By MS/MS	By MS/MS	By MS/MS	By MS/MS	By MS/MS	45.3	44.6	47.9	21.9	17.7	9.9
yrvJ	O32041	Putative N-acetylmuramoyl-L-alanine amidase YrvJ	0	3.401	2	4.2	+		0.330282	-1.03672	0.49647	-0.846767	1.42672	0.0597191	2.57112	0.0251917	21.2753	21.0232	21.4536	22.4267	22.6298	22.9758	20.3179	20.8505	22.7629	21.2753	21.0232	21.4536	22.4267	22.6298	22.9758	NaN	NaN	22.7629	By MS/MS	By MS/MS	By MS/MS	By MS/MS	By MS/MS	By MS/MS			By MS/MS	2.3	2.3	2.3	2.3	2.3	2.3
recJ	O32044	Single-stranded-DNA-specific exonuclease RecJ	0	6.2981	4	5			-1.25371	-1.32336	-1.54472	-0.786548	-1.87211	-1.94176	0.747647	0.768303	21.1671	21.2848	21.5195	21.142	19.2572	17.956	20.6069	19.9813	17.558	21.1671	21.2848	21.5195	21.142	NaN	NaN	NaN	NaN	NaN	By MS/MS	By MS/MS	By MS/MS	By MS/MS						3.7	3.7	3.7	1.1	0	0
yrvD	O32045	Uncharacterized protein YrvD	0.00053879	2.6556	1	9.3	+		0.579699	0.0143169	-1.35954	-2.68426	-1.77795	-2.34333	1.07024	0.518115	21.4257	21.5628	21.4874	20.3776	20.1579	18.6066	15.7638	20.4649	21.2172	21.4257	21.5628	21.4874	NaN	NaN	NaN	NaN	NaN	21.2172	By MS/MS	By MS/MS	By MS/MS						By MS/MS	9.3	9.3	9.3	0	0	0
secDF	O32047	Protein translocase subunit SecDF	0	295.55	14	22.8			-0.381666	-0.566989	0.194361	0.426562	0.235271	0.0499477	0.695207	0.340757	24.9516	25.0513	25.031	25.4704	25.2408	25.0285	25.0749	25.1417	24.9672	24.9516	25.0513	25.031	25.4704	25.2408	25.0285	25.0749	25.1417	24.9672	By MS/MS	By MS/MS	By MS/MS	By MS/MS	By MS/MS	By MS/MS	By MS/MS	By MS/MS	By MS/MS	19.1	20.8	20.8	14	11.3	9.4
comN	O32049	Post-transcriptional regulator ComN	0.0041026	1.8946	1	10.2		+	0.786581	2.64828	-1.74379	0.47663	0.448095	2.3098	0.757067	1.16482	23.1866	23.5193	22.754	23.5213	23.5828	23.7001	24.0729	26.1757	26.1407	23.1866	23.5193	22.754	23.5213	23.5828	23.7001	24.0729	26.1757	26.1407	By MS/MS	By MS/MS	By MS/MS	By MS/MS	By matching	By MS/MS	By MS/MS	By MS/MS	By MS/MS	10.2	10.2	10.2	10.2	10.2	10.2
yrbF	O32052	UPF0092 membrane protein YrbF	0	239.32	3	32.6			0.263481	-0.411464	-0.388437	-2.02083	-1.20639	-1.88134	0.786343	0.307839	26.1253	25.2367	26.0901	24.3318	23.7686	25.7326	26.0967	26.2801	19.4314	26.1253	25.2367	26.0901	24.3318	23.7686	25.7326	26.0967	26.2801	NaN	By MS/MS	By MS/MS	By MS/MS	By MS/MS	By MS/MS	By MS/MS	By MS/MS	By MS/MS		32.6	32.6	32.6	32.6	7.9	7.9
tgt	O32053	Queuine tRNA-ribosyltransferase	0	47.352	6	22.3	+	+	-1.29887	-1.81898	-2.53555	-2.71048	-2.4467	-2.96682	1.25222	1.75657	24.3546	24.1605	24.3989	22.9632	21.7741	20.8365	22.1061	20.6412	21.2663	24.3546	24.1605	24.3989	22.9632	21.7741	20.8365	22.1061	20.6412	21.2663	By MS/MS	By MS/MS	By MS/MS	By MS/MS	By MS/MS	By MS/MS	By MS/MS	By matching	By MS/MS	22.3	16.3	22.3	13.6	10.2	2.9
queA	O32054	S-adenosylmethionine:tRNA ribosyltransferase-isomerase	0	46.36	11	39.5		+	-0.593801	-3.38728	-1.37376	-2.34441	-1.57637	-4.36984	0.726278	0.896717	24.4289	24.4432	24.4063	24.2743	22.7712	21.5038	22.8263	20.4525	16.8901	24.4289	24.4432	24.4063	24.2743	22.7712	21.5038	22.8263	NaN	NaN	By MS/MS	By MS/MS	By MS/MS	By MS/MS	By MS/MS	By MS/MS	By MS/MS		By MS/MS	34.5	31.3	39.5	19	7.9	2
ruvB	O32055	Holliday junction ATP-dependent DNA helicase RuvB	0.00052854	2.2912	4	14.4		+	-1.61349	-3.66393	-0.338067	-0.448351	-1.68008	-3.73052	0.543051	3.89715	24.9749	24.6238	24.3858	24.5873	23.652	20.7051	20.8881	21.2712	20.6336	24.9749	24.6238	24.3858	24.5873	23.652	NaN	NaN	NaN	NaN	By MS/MS	By MS/MS	By MS/MS	By MS/MS	By matching	By MS/MS	By MS/MS			14.4	14.4	9.6	2.7	2.7	2.7
safA	O32062	SpoIVD-associated factor A	0	13.843	7	12.7	+	+	5.11371	5.30345	6.04433	6.48089	5.6108	5.80053	1.05736	1.07224	19.4076	19.4229	24.8816	26.3477	26.8253	27.3714	27.2051	27.2359	26.6726	NaN	NaN	24.8816	26.3477	26.8253	27.3714	27.2051	27.2359	26.6726			By MS/MS	By MS/MS	By MS/MS	By MS/MS	By MS/MS	By MS/MS	By MS/MS	0	0	2.3	9.8	9.8	8.3
ytzB	O32065	Uncharacterized protein YtzB	0	122.62	2	27.6	+	+	-0.883833	-0.312548	-3.58332	-4.35617	-4.72075	-4.14946	1.88726	2.11091	23.4987	23.7835	24.1052	20.2537	18.9122	18.0593	19.407	18.9411	20.591	23.4987	23.7835	24.1052	NaN	NaN	NaN	NaN	NaN	NaN	By MS/MS	By MS/MS	By MS/MS							27.6	27.6	27.6	0	0	0
ytzE	O32067	Uncharacterized HTH-type transcriptional regulator YtzE	0	44.298	3	57.5			-1.4468	-3.54995	-5.39205	-3.49068	-2.17265	-4.27581	0.693577	0.818406	23.1213	23.2777	23.9342	19.1402	21.4682	23.2069	15.5456	19.9535	22.0068	23.1213	23.2777	23.9342	NaN	21.4682	23.2069	NaN	NaN	22.0068	By MS/MS	By MS/MS	By MS/MS		By MS/MS	By MS/MS			By matching	45.2	45.2	45.2	0	21.9	12.3
ytzG	O32068	Uncharacterized RNA pseudouridine synthase YtzG	0	6.2875	4	18.8			-0.694592	-3.07544	-0.284197	0.352657	-0.503678	-2.88453	0.257403	0.830866	22.203	22.3109	22.4508	22.4985	22.5595	20.3956	20.9571	16.9502	20.4038	22.203	22.3109	22.4508	22.4985	22.5595	NaN	NaN	NaN	NaN	By MS/MS	By MS/MS	By MS/MS	By MS/MS	By MS/MS					14.6	14.6	18.8	9.2	9.6	0
ytwF	O32072	Uncharacterized protein YtwF	0	34.487	5	46.6			-0.707382	-0.553431	-0.226081	-0.340998	-0.59599	-0.442039	0.387387	0.265262	26.175	26.1836	24.916	24.3012	25.9997	25.1857	25.2717	26.2252	24.4514	26.175	26.1836	24.916	24.3012	25.9997	25.1857	25.2717	26.2252	24.4514	By MS/MS	By MS/MS	By MS/MS	By MS/MS	By MS/MS	By MS/MS	By MS/MS	By MS/MS	By MS/MS	38.8	46.6	38.8	14.6	39.8	32
thiT	O32074	Thiamine transporter ThiT	0	10.229	1	9.4			0.0582937	-1.06511	-0.090915	-1.04977	-0.525913	-1.64932	0.813234	0.529555	20.8234	21.2385	21.6493	20.9121	20.3777	20.8436	21.1796	17.2837	20.3	20.8234	21.2385	21.6493	20.9121	20.3777	NaN	21.1796	NaN	NaN	By MS/MS	By MS/MS	By MS/MS	By MS/MS	By MS/MS		By matching			9.4	9.4	9.4	9.4	9.4	0
yuaI	O32075	Uncharacterized N-acetyltransferase YuaI	0	92.585	6	41.6	+	+	-0.886775	1.0056	-2.24751	-1.45941	-3.42143	-1.52905	1.12719	1.57453	25.6973	25.6327	25.4339	20.1903	23.3926	22.9167	23.4886	24.4085	24.2796	25.6973	25.6327	25.4339	NaN	23.3926	22.9167	23.4886	24.4085	24.2796	By MS/MS	By MS/MS	By MS/MS		By MS/MS	By MS/MS	By MS/MS	By MS/MS	By MS/MS	41.6	41.6	36.4	0	11.6	11.6
yuaG	O32076	Uncharacterized protein YuaG	0	323.31	29	63.1		+	0.397956	1.10756	0.134075	0.828189	0.0443751	0.753976	0.0656692	1.29556	27.2583	26.7279	26.5538	26.7305	26.9313	27.0113	27.5638	27.8093	27.4289	27.2583	26.7279	26.5538	26.7305	26.9313	27.0113	27.5638	27.8093	27.4289	By MS/MS	By MS/MS	By MS/MS	By MS/MS	By MS/MS	By MS/MS	By MS/MS	By MS/MS	By MS/MS	58.3	54.2	59.9	46.6	36.3	33.6
yuaE	O32078	Uncharacterized protein YuaE	0	323.31	18	77.2	+		-0.494088	0.706703	-0.217278	-1.26582	-1.08816	0.112635	1.7929	0.216235	29.157	28.9077	29.3382	27.6583	28.1284	28.3518	29.0065	29.5458	29.1886	29.157	28.9077	29.3382	27.6583	28.1284	28.3518	29.0065	29.5458	29.1886	By MS/MS	By MS/MS	By MS/MS	By MS/MS	By MS/MS	By MS/MS	By MS/MS	By MS/MS	By MS/MS	72.8	72.8	77.2	65.4	54.3	61.7
yubA	O32086	UPF0118 membrane protein YubA	0	13.876	8	18.3			-0.437457	-0.612269	0.488383	0.785597	0.0880159	-0.0867958	0.190596	0.127779	22.6231	22.8	22.9805	23.0772	22.9796	22.6109	23.1218	22.6512	22.3703	22.6231	22.8	22.9805	23.0772	22.9796	22.6109	23.1218	22.6512	22.3703	By MS/MS	By MS/MS	By MS/MS	By MS/MS	By MS/MS	By MS/MS	By MS/MS	By MS/MS	By MS/MS	18.3	15.7	15.7	7.2	7.2	2.1
pncB	O32090	Nicotinate phosphoribosyltransferase	0	125.6	21	42.7		+	-0.256079	-0.605112	-0.194136	-0.238937	-0.145723	-0.494757	0.44853	1.91493	25.0777	25.2485	25.0892	25.1928	25.0082	24.7772	24.6454	24.643	24.6427	25.0777	25.2485	25.0892	25.1928	25.0082	24.7772	24.6454	24.643	24.6427	By MS/MS	By MS/MS	By MS/MS	By MS/MS	By MS/MS	By MS/MS	By MS/MS	By MS/MS	By MS/MS	36.3	39.2	39.4	24.5	22.7	15.3
pncA	O32091	Uncharacterized isochorismatase family protein PncA	0	20.172	5	27.3		+	-0.452532	-0.529188	-0.414752	-0.658813	-0.410163	-0.486818	0.874093	1.0417	24.4599	24.8438	24.5901	24.4969	24.2728	23.8936	23.906	24.4859	24.0414	24.4599	24.8438	24.5901	24.4969	24.2728	23.8936	23.906	24.4859	24.0414	By MS/MS	By MS/MS	By MS/MS	By MS/MS	By MS/MS	By MS/MS	By MS/MS	By MS/MS	By MS/MS	27.3	27.3	27.3	20.8	9.8	3.8
yueH	O32093	Uncharacterized protein YueH	0	46.398	5	50	+		-0.0169061	1.38381	-1.2166	-2.26461	-1.25097	0.149753	2.6881	0.514156	25.7339	25.4969	25.6194	24.164	24.5714	24.3619	25.8694	25.8723	25.5577	25.7339	25.4969	25.6194	24.164	24.5714	24.3619	25.8694	25.8723	25.5577	By MS/MS	By MS/MS	By MS/MS	By MS/MS	By MS/MS	By MS/MS	By MS/MS	By MS/MS	By MS/MS	50	50	50	48.8	50	25.6
yueF	O32095	UPF0118 membrane protein YueF	0.0015609	2.0667	2	5.1			-0.210154	-0.36798	0.177296	0.260738	0.284929	0.127103	0.38709	0.177463	20.9169	20.3917	21.0368	21.1699	21.416	20.6143	20.8995	21.2361	20.5911	20.9169	20.3917	21.0368	21.1699	21.416	20.6143	20.8995	NaN	20.5911	By MS/MS	By MS/MS	By MS/MS	By MS/MS	By MS/MS	By MS/MS	By MS/MS		By matching	5.1	5.1	5.1	2.2	2.2	2.2
yueE	O32098	Putative phosphohydrolase YueE	0	14.706	5	32.4	+	+	-1.11561	-1.24184	-1.02188	-2.83992	-1.88751	-2.01373	2.81882	1.47689	23.2701	22.8934	23.3917	21.1694	21.439	21.2843	21.5751	20.2952	21.6436	23.2701	22.8934	23.3917	21.1694	21.439	21.2843	21.5751	NaN	21.6436	By MS/MS	By MS/MS	By MS/MS	By MS/MS	By MS/MS	By MS/MS	By MS/MS		By matching	32.4	32.4	26.7	8.5	8.5	8.5
yueD	O32099	Benzil reductase ((S)-benzoin forming)	0	74.402	7	32.5		+	-0.436299	-1.95906	-0.247984	-1.37178	-0.811258	-2.33402	0.91797	1.69171	24.0784	24.184	24.492	23.9813	23.4996	22.8397	22.7128	21.4644	21.5752	24.0784	24.184	24.492	23.9813	23.4996	22.8397	22.7128	21.4644	21.5752	By MS/MS	By MS/MS	By MS/MS	By MS/MS	By MS/MS	By MS/MS	By MS/MS	By MS/MS	By MS/MS	22.6	28	27.6	20.2	20.2	16.9
yueB	O32101	Bacteriophage SPP1 adsorption protein YueB	0	117.96	14	15.8	+	+	1.16637	0.552251	-4.2185	-3.96308	-2.66054	-3.27466	1.71829	1.28421	23.7765	23.2727	23.654	21.7344	20.1789	20.8083	20.6482	21.4876	18.7434	23.7765	23.2727	23.654	21.7344	20.1789	NaN	NaN	NaN	NaN	By MS/MS	By MS/MS	By MS/MS	By MS/MS	By MS/MS					12.5	9.5	13.8	4.1	3.3	0
besA	O32102	Ferri-bacillibactin esterase BesA	0	47.955	10	28	+	+	0.423289	1.0839	1.25145	2.13129	1.10506	1.76567	2.23664	2.87508	24.8635	24.4253	24.5261	25.6483	25.6473	25.8345	26.325	26.5038	26.2831	24.8635	24.4253	24.5261	25.6483	25.6473	25.8345	26.325	26.5038	26.2831	By MS/MS	By MS/MS	By MS/MS	By MS/MS	By MS/MS	By MS/MS	By MS/MS	By MS/MS	By MS/MS	28	27.7	28	28	27.3	27
yuiF	O32105	Putative amino acid transporter YuiF	0.0020736	2.0352	3	7.7			3.01394	2.99177	0.707958	-0.157623	2.57987	2.5577	0.552028	0.547641	17.4768	23.0065	22.4733	23.4918	23.6168	23.5876	23.4194	23.737	23.4733	NaN	23.0065	22.4733	23.4918	23.6168	23.5876	23.4194	23.737	23.4733	By MS/MS	By matching	By matching	By matching	By MS/MS	By matching	By matching	By MS/MS	By matching	2.7	2.9	5	2.9	7.7	2
pepA	O32106	Probable cytosol aminopeptidase	0	159.17	14	32.6	+		0.69173	-0.140141	0.405025	-0.354012	0.731948	-0.0999228	1.30096	0.190593	24.5961	24.6967	24.2458	25.5953	25.2597	24.8794	24.6965	24.338	24.2043	24.5961	24.6967	24.2458	25.5953	25.2597	24.8794	24.6965	24.338	24.2043	By MS/MS	By MS/MS	By MS/MS	By MS/MS	By MS/MS	By MS/MS	By MS/MS	By MS/MS	By MS/MS	30.2	32.4	29.4	19.8	19.8	13.2
yuiD	O32107	Uncharacterized membrane protein YuiD	0	3.1999	2	10.1	+		0.239171	-2.8022	0.906894	0.567767	0.609402	-2.43197	2.55637	0.35736	22.9622	23.155	22.976	23.7517	23.5173	23.6523	23.1341	15.5218	23.1413	22.9622	23.155	22.976	23.7517	23.5173	23.6523	23.1341	NaN	23.1413	By MS/MS	By MS/MS	By MS/MS	By MS/MS	By MS/MS	By MS/MS	By MS/MS		By MS/MS	10.1	10.1	10.1	10.1	10.1	10.1
yuiA	O32110	Uncharacterized protein YuiA	0	114.61	1	34		+	-2.67034	4.45854	2.41044	7.92252	0	5.41035	NaN	2.18618	19.1997	19.927	18.4725	15.6872	18.0246	18.7318	23.2098	25.701	24.9193	NaN	NaN	NaN	NaN	NaN	NaN	23.2098	25.701	24.9193							By matching	By MS/MS	By MS/MS	0	0	0	0	0	0
sufA	O32113	Uncharacterized protein SufA	0.0040963	1.8879	1	12.5			-0.653646	-1.94074	-1.33849	-1.4031	-2.0077	-3.29479	0.665936	0.432261	21.3932	21.683	21.4224	17.2929	20.1721	21.0105	22.0184	20.0109	12.585	21.3932	21.683	21.4224	NaN	NaN	NaN	22.0184	NaN	NaN	By MS/MS	By MS/MS	By MS/MS				By MS/MS			12.5	12.5	12.5	0	0	0
dapF	O32114	Diaminopimelate epimerase	0	10.452	3	15.5	+		-0.880791	-1.66857	-3.24955	-1.80491	-1.81663	-2.6044	1.64381	0.821422	22.0678	22.2542	21.6042	20.325	19.4464	20.7049	17.127	19.9707	21.0152	22.0678	22.2542	21.6042	NaN	NaN	NaN	NaN	NaN	NaN	By MS/MS	By MS/MS	By MS/MS	By MS/MS						7.7	15.5	7.7	3.5	0	0
yutJ	O32117	NADH dehydrogenase-like protein YutJ	0	53.758	9	31.8	+	+	-0.323533	-1.17233	-0.388938	-0.914138	-0.393103	-1.2419	1.8778	3.0517	25.0783	25.1214	25.2775	24.7983	24.6337	24.8658	23.9187	23.7521	24.0807	25.0783	25.1214	25.2775	24.7983	24.6337	24.8658	23.9187	23.7521	24.0807	By MS/MS	By MS/MS	By MS/MS	By MS/MS	By MS/MS	By MS/MS	By MS/MS	By MS/MS	By MS/MS	27.9	31.8	31.8	17.2	14.1	14.9
yutI	O32119	Putative nitrogen fixation protein YutI	0	3.0772	2	14.4	+	+	5.95718	6.02897	2.47201	2.22427	3.19463	3.26642	2.54161	5.9932	22.1304	21.9736	22.0121	25.4815	24.8225	25.396	25.2448	25.3824	25.2882	22.1304	21.9736	22.0121	25.4815	24.8225	25.396	25.2448	25.3824	25.2882	By MS/MS	By MS/MS	By MS/MS	By MS/MS	By MS/MS	By MS/MS	By MS/MS	By MS/MS	By MS/MS	6.3	6.3	6.3	6.3	6.3	6.3
yutF	O32125	Uncharacterized hydrolase YutF	0	12.365	2	16			0	0	-2.84526	-1.59092	-3.01543	-2.22165	0.90368	0.846662	21.1486	21.9856	21.1386	16.6305	17.8618	20.7342	17.9648	18.5116	21.1314	21.1486	21.9856	21.1386	NaN	NaN	NaN	NaN	NaN	NaN	By MS/MS	By MS/MS	By MS/MS							10.9	10.9	10.9	0	0	0
yutE	O32126	UPF0331 protein YutE	0	23.808	4	36.1		+	-0.0470403	1.93636	-2.87507	-1.38715	-1.01292	0.970478	0.225036	0.876973	22.758	21.4838	22.7288	18.1467	22.4982	23.287	22.9053	23.6978	23.279	22.758	21.4838	22.7288	NaN	22.4982	23.287	22.9053	23.6978	23.279	By matching	By MS/MS	By MS/MS	By MS/MS	By MS/MS	By MS/MS	By MS/MS	By MS/MS	By MS/MS	20.8	28.5	20.8	7.6	17.4	7.6
yutD	O32127	Uncharacterized protein YutD	0	6.6359	3	33			-1.85969	-2.75395	-3.42918	-1.61242	-1.19573	-2.08999	0.473276	0.462319	23.7018	23.6392	23.4788	23.4305	20.5059	23.2961	18.6871	21.2844	24.5782	23.7018	23.6392	23.4788	23.4305	NaN	23.2961	NaN	NaN	24.5782	By MS/MS	By MS/MS	By MS/MS	By MS/MS		By matching			By MS/MS	25.3	9.9	25.3	9.9	0	9.9
lipA	O32129	Lipoyl synthase	0	86.916	14	56		+	-1.34286	-5.54574	-1.36077	-3.97536	-0.941382	-5.14426	0.581094	4.10919	25.0932	24.9345	25.4377	23.1139	24.2884	25.2389	20.163	19.9448	19.9248	25.0932	24.9345	25.4377	23.1139	24.2884	25.2389	20.163	19.9448	19.9248	By MS/MS	By MS/MS	By MS/MS	By MS/MS	By MS/MS	By MS/MS	By matching	By matching	By matching	34.2	40.6	43	18.1	21.5	18.1
yunD	O32133	Uncharacterized metallophosphoesterase YunD	0	5.3761	2	5.2		+	-3.20205	-2.12961	-2.14083	-2.52527	-3.59925	-2.52681	0.56981	0.994003	21.6246	21.7998	22.3046	21.5845	19.668	13.6787	19.0541	21.0885	18.006	21.6246	21.7998	22.3046	21.5845	NaN	NaN	NaN	NaN	NaN	By MS/MS	By MS/MS	By MS/MS	By matching						2.4	5.2	5.2	2.4	0	0
yurJ	O32151	Uncharacterized ABC transporter ATP-binding protein YurJ	0	4.6012	3	7.4	+	+	-5.19531	1.58041	-0.481232	3.10447	-3.85635	2.91937	1.17292	2.56892	21.7071	21.4425	21.0764	17.3407	15.7864	19.5298	24.2476	24.3531	24.3833	21.7071	21.4425	21.0764	NaN	NaN	NaN	24.2476	24.3531	24.3833	By MS/MS	By MS/MS	By MS/MS				By MS/MS	By MS/MS	By MS/MS	7.4	4.9	4.9	0	0	0
yurK	O32152	Uncharacterized HTH-type transcriptional regulator YurK	0	5.5859	2	12.8	+	+	-2.7175	-5.06546	-3.47453	-4.95644	-3.87114	-6.2191	1.20705	1.14263	23.5727	23.6042	23.7136	18.7922	21.7872	18.6976	19.2367	13.8781	19.1183	23.5727	23.6042	23.7136	NaN	21.7872	NaN	NaN	NaN	NaN	By MS/MS	By MS/MS	By MS/MS		By matching					12.8	12.8	12.8	0	7.4	0
frlD	O32153	Fructosamine kinase FrlD	0	36.046	5	25.7	+	+	-4.08946	0.317907	-5.34677	-2.86626	-5.3532	-0.945824	2.07074	1.61398	25.1854	25.1806	24.5698	19.8131	20.6166	18.4466	23.7118	24.1438	24.2427	25.1854	25.1806	24.5698	NaN	NaN	NaN	23.7118	24.1438	24.2427	By MS/MS	By MS/MS	By MS/MS				By MS/MS	By MS/MS	By MS/MS	14.1	9.9	22.9	0	0	0
yurN	O32155	Probable ABC transporter permease protein YurN	0.0094106	1.4259	1	3.8			-1.57917	0.614103	-0.922218	0.261373	-1.65697	0.536303	0.789359	0.269042	20.0454	20.4885	19.6657	19.9228	18.0435	17.2623	21.4216	21.207	19.1798	20.0454	20.4885	19.6657	NaN	NaN	NaN	21.4216	NaN	NaN	By MS/MS	By MS/MS	By matching				By MS/MS			3.8	3.8	3.8	0	0	0
yurO	O32156	Uncharacterized ABC transporter extracellular-binding protein YurO	0	133.66	18	49.3			-4.36031	0.775506	-5.71147	0.1493	-4.76991	0.365908	0.764343	0.425239	25.5671	24.5898	24.7427	23.6766	15.8452	21.0681	25.7017	25.0557	25.2399	25.5671	24.5898	24.7427	23.6766	NaN	NaN	25.7017	25.0557	25.2399	By MS/MS	By MS/MS	By MS/MS	By MS/MS			By MS/MS	By MS/MS	By MS/MS	43.8	41.5	42.2	2.6	0	0
frlB	O32157	Fructosamine deglycase FrlB	0	229.44	10	33.5	+	+	-1.73003	0.580692	-1.46582	0.808851	-1.78402	0.526703	3.44182	1.79473	28.0456	27.7601	27.7369	26.0396	25.9745	26.1765	28.5352	28.3197	28.2679	28.0456	27.7601	27.7369	26.0396	25.9745	26.1765	28.5352	28.3197	28.2679	By MS/MS	By MS/MS	By MS/MS	By MS/MS	By MS/MS	By MS/MS	By MS/MS	By MS/MS	By MS/MS	27.4	28.4	27.4	8.5	8.5	8.5
yurQ	O32158	Uncharacterized protein YurQ	0	40.375	5	41.9	+	+	-0.711981	-1.13411	-0.847057	-0.927636	-1.13792	-1.56005	2.81628	1.71174	24.7898	24.7605	25.091	23.6089	23.9453	23.6734	23.6076	22.7674	23.5861	24.7898	24.7605	25.091	23.6089	23.9453	23.6734	23.6076	22.7674	23.5861	By MS/MS	By MS/MS	By MS/MS	By MS/MS	By MS/MS	By MS/MS	By MS/MS	By MS/MS	By MS/MS	41.9	41.9	41.9	20.2	23.4	23.4
yurR	O32159	Uncharacterized oxidoreductase YurR	0	6.5324	3	11		+	-0.024725	-0.013649	0.278276	0.3624	0.180733	0.191809	0.558651	1.08678	22.77	22.5483	22.6385	23.0713	22.6823	22.7454	22.8934	22.8193	22.8195	22.77	22.5483	22.6385	23.0713	22.6823	22.7454	22.8934	22.8193	22.8195	By MS/MS	By MS/MS	By MS/MS	By MS/MS	By matching	By matching	By matching	By matching	By matching	3.2	6.5	11	3.2	3.2	3.2
yurT	O32161	Uncharacterized protein YurT	0	24.699	3	27.6	+	+	1.46421	1.7266	2.79607	2.65624	3.24934	3.51173	3.17997	2.99157	25.0537	24.6267	24.5894	27.8401	27.7182	28.4596	27.7649	28.6387	28.4015	25.0537	24.6267	24.5894	27.8401	27.7182	28.4596	27.7649	28.6387	28.4015	By MS/MS	By MS/MS	By MS/MS	By MS/MS	By MS/MS	By MS/MS	By MS/MS	By MS/MS	By MS/MS	27.6	27.6	22	13.4	27.6	7.9
sufB	O32162	FeS cluster assembly protein SufB	0	323.31	21	52.3	+		0.469117	-0.160175	0.261807	-0.142105	0.431798	-0.197495	1.20999	0.814409	27.9527	27.9123	27.6579	28.5219	28.2218	28.0746	27.733	27.6208	27.5767	27.9527	27.9123	27.6579	28.5219	28.2218	28.0746	27.733	27.6208	27.5767	By MS/MS	By MS/MS	By MS/MS	By MS/MS	By MS/MS	By MS/MS	By MS/MS	By MS/MS	By MS/MS	52.3	52.3	52.3	36.8	34.2	17.2
sufU	O32163	Zinc-dependent sulfurtransferase SufU	0	7.3139	4	25.9	+	+	-0.907047	0.0607007	-3.23718	-1.16104	-1.60489	-0.637143	1.85879	1.00836	24.0025	24.1366	23.3901	22.1379	22.7846	21.792	22.8685	23.27	23.4793	24.0025	24.1366	23.3901	22.1379	22.7846	21.792	22.8685	23.27	23.4793	By MS/MS	By MS/MS	By MS/MS	By matching	By MS/MS	By matching	By MS/MS	By MS/MS	By MS/MS	20.4	25.9	19	5.4	13.6	7.5
sufS	O32164	Cysteine desulfurase SufS	0	323.31	24	71.4		+	0.0134691	-0.507729	-0.128735	-0.514105	-0.000713984	-0.521912	0.000998057	1.58215	27.1231	27.2898	26.9765	27.4418	27.2104	26.7351	26.6075	26.6338	26.5823	27.1231	27.2898	26.9765	27.4418	27.2104	26.7351	26.6075	26.6338	26.5823	By MS/MS	By MS/MS	By MS/MS	By MS/MS	By MS/MS	By MS/MS	By MS/MS	By MS/MS	By MS/MS	62.3	69.2	67	31	27.1	30
sufD	O32165	FeS cluster assembly protein SufD	0	323.31	22	56.5		+	0.353629	-0.292054	-0.362727	-1.05192	-0.218238	-0.863921	0.338426	1.80288	28.4876	28.6219	28.0911	28.5847	28.0897	27.8714	27.8138	27.4352	27.3598	28.4876	28.6219	28.0911	28.5847	28.0897	27.8714	27.8138	27.4352	27.3598	By MS/MS	By MS/MS	By MS/MS	By MS/MS	By MS/MS	By MS/MS	By MS/MS	By MS/MS	By MS/MS	56.3	56.3	54	39.1	39.1	22.2
metQ	O32167	Methionine-binding lipoprotein MetQ	0	306.77	17	67.2			0.0714391	0.583293	0.266228	0.184333	-0.172098	0.339755	0.364579	0.783395	28.8099	28.2407	28.4758	28.1942	28.2898	28.5261	28.8489	28.9728	28.724	28.8099	28.2407	28.4758	28.1942	28.2898	28.5261	28.8489	28.9728	28.724	By MS/MS	By MS/MS	By MS/MS	By MS/MS	By MS/MS	By MS/MS	By MS/MS	By MS/MS	By MS/MS	61.7	60.2	67.2	35.8	39.1	36.1
metP	O32168	Methionine import system permease protein MetP	0	3.4839	2	6.3	+	+	0.136746	0.231857	0.96251	1.16307	0.657869	0.75298	2.51467	2.12902	24.237	24.0015	24.1095	24.7027	24.7913	24.8276	24.885	24.8612	24.8608	24.237	24.0015	24.1095	24.7027	24.7913	24.8276	24.885	24.8612	24.8608	By MS/MS	By MS/MS	By MS/MS	By MS/MS	By MS/MS	By MS/MS	By MS/MS	By MS/MS	By MS/MS	6.3	6.3	6.3	6.3	6.3	6.3
metN	O32169	Methionine import ATP-binding protein MetN	0	300.45	15	45.7	+	+	-0.359606	-0.149389	0.347349	0.586683	0.161524	0.371741	1.64755	2.61715	25.4665	25.5141	25.5731	25.741	25.6316	25.6657	25.8348	25.9686	25.8656	25.4665	25.5141	25.5731	25.741	25.6316	25.6657	25.8348	25.9686	25.8656	By MS/MS	By MS/MS	By MS/MS	By MS/MS	By MS/MS	By MS/MS	By MS/MS	By MS/MS	By MS/MS	38.7	35.2	40.2	17.3	19.4	17.3
yusF	O32172	Uncharacterized protein YusF	0	6.0948	3	19.2			-1.68053	-0.749341	-1.39967	-0.758265	-2.44879	-1.5176	0.674179	0.396054	23.9492	24.1238	24.0527	18.912	23.2426	22.6248	23.623	24.2755	19.6746	23.9492	24.1238	24.0527	NaN	23.2426	22.6248	23.623	24.2755	NaN	By MS/MS	By MS/MS	By MS/MS		By MS/MS	By matching	By MS/MS	By MS/MS	By MS/MS	14.4	14.4	14.4	0	14.4	13
gcvH	O32174	Glycine cleavage system H protein	0	8.5268	1	7.1	+	+	1.91667	-0.0976295	3.29719	1.35612	3.47083	1.45653	2.70917	1.63998	25.0393	24.9217	24.1313	27.5931	28.0884	28.8232	25.9496	26.1424	26.3698	25.0393	24.9217	24.1313	27.5931	28.0884	28.8232	25.9496	26.1424	26.3698	By MS/MS	By MS/MS	By MS/MS	By MS/MS	By MS/MS	By MS/MS	By MS/MS	By MS/MS	By MS/MS	7.1	7.1	7.1	7.1	7.1	7.1
yusI	O32175	Uncharacterized protein YusI	0	48.662	6	31.4	+	+	-1.85492	-1.03419	-2.30609	-2.79761	-2.37738	-1.55665	1.92105	2.88884	25.8793	25.6197	25.9447	22.8187	23.5938	23.8989	23.9866	24.3367	24.4503	25.8793	25.6197	25.9447	22.8187	23.5938	23.8989	23.9866	24.3367	24.4503	By MS/MS	By MS/MS	By MS/MS	By MS/MS	By MS/MS	By MS/MS	By MS/MS	By MS/MS	By MS/MS	30.5	30.5	29.7	18.6	26.3	26.3
fadE	O32176	Probable acyl-CoA dehydrogenase	0	6.8066	9	15.5			0.487387	0.423023	0.325008	0.274534	0.364255	0.299891	0.683067	0.375315	23.4691	23.2053	23.2856	23.4363	23.5295	24.087	23.0984	24.1283	23.633	23.4691	23.2053	23.2856	23.4363	23.5295	24.087	23.0984	24.1283	23.633	By MS/MS	By MS/MS	By MS/MS	By MS/MS	By MS/MS	By MS/MS	By MS/MS	By MS/MS	By MS/MS	6.4	6.6	5.1	6.9	8.9	6.9
yusO	O32181	Uncharacterized HTH-type transcriptional regulator YusO	0	106.83	11	65.8	+	+	-6.27377	-3.45134	-7.10954	-6.55554	-8.30398	-5.48154	1.59362	3.6332	26.623	26.613	27.1983	15.7075	19.7912	20.0236	21.8989	20.9469	21.1439	26.623	26.613	27.1983	15.7075	NaN	20.0236	21.8989	20.9469	21.1439	By MS/MS	By MS/MS	By MS/MS	By MS/MS		By MS/MS	By MS/MS	By MS/MS	By MS/MS	57.4	65.8	65.8	16.1	0	6.5
yusP	O32182	Uncharacterized MFS-type transporter YusP	0	12.627	6	15.5			-0.0385329	0.247924	-0.468904	0.220395	-0.296268	-0.00981077	0.184168	0.0135912	24.8432	24.7698	24.1625	24.3659	23.313	25.2078	24.6819	24.4184	24.6458	24.8432	24.7698	24.1625	24.3659	23.313	25.2078	24.6819	24.4184	24.6458	By MS/MS	By MS/MS	By MS/MS	By MS/MS	By MS/MS	By matching	By MS/MS	By MS/MS	By MS/MS	10.9	14.2	12.2	1.3	4.1	1.3
yusU	O32187	Uncharacterized protein YusU	0	33.754	4	40		+	0.984769	3.08335	0.996598	1.78793	1.02738	3.12596	0.394818	1.21365	25.3568	24.9891	22.3842	24.2741	25.7562	25.7819	26.6317	28.1109	27.3653	25.3568	24.9891	22.3842	24.2741	25.7562	25.7819	26.6317	28.1109	27.3653	By MS/MS	By MS/MS	By MS/MS	By MS/MS	By MS/MS	By MS/MS	By MS/MS	By MS/MS	By MS/MS	40	40	29.5	28.4	40	28.4
yusV	O32188	Probable siderophore transport system ATP-binding protein YusV	0	14.112	4	12.4	+		-1.45457	-1.23446	-0.609385	-0.192619	-0.429097	-0.208977	1.39873	0.421055	24.3833	24.2471	24.0293	23.5951	23.9148	23.8625	23.8489	24.3657	23.8182	24.3833	24.2471	24.0293	23.5951	23.9148	23.8625	23.8489	24.3657	23.8182	By MS/MS	By MS/MS	By MS/MS	By MS/MS	By MS/MS	By MS/MS	By MS/MS	By MS/MS	By MS/MS	9.5	12.4	9.5	6.9	9.8	3.3
cssR	O32192	Transcriptional regulatory protein CssR	0	16.323	8	38.2	+	+	-0.633434	-1.8345	-1.2994	-2.59811	-1.48045	-2.68152	2.29275	1.30157	23.549	23.615	24.154	22.5143	22.1062	22.2561	21.7984	19.7294	21.7456	23.549	23.615	24.154	22.5143	22.1062	22.2561	21.7984	NaN	21.7456	By MS/MS	By MS/MS	By MS/MS	By MS/MS	By MS/MS	By MS/MS	By MS/MS	By MS/MS	By MS/MS	24.4	27.6	33.8	7.6	7.6	6.2
cssS	O32193	Sensor histidine kinase CssS	0	10.739	4	8.6	+	+	-1.99781	-4.46182	-1.7944	-3.53041	-2.22581	-4.68982	1.91442	1.02131	23.5041	23.4782	23.6377	21.7153	21.4248	20.8024	20.4397	15.7258	20.385	23.5041	23.4782	23.6377	21.7153	21.4248	NaN	20.4397	NaN	NaN	By MS/MS	By MS/MS	By MS/MS	By MS/MS	By MS/MS		By matching			8.6	8.6	7.1	1.6	4.2	0
liaR	O32197	Transcriptional regulatory protein LiaR	0	4.2501	3	16.1			-0.638329	-1.50791	-2.32136	-0.307519	-1.85009	-2.71967	0.683192	0.66457	21.0309	21.5336	21.1716	19.4403	17.6178	21.1278	18.0849	21.3681	16.1242	21.0309	21.5336	21.1716	NaN	NaN	NaN	NaN	NaN	NaN	By MS/MS	By MS/MS	By MS/MS							10.9	16.1	10.9	0	0	0
liaH	O32201	Protein LiaH	0	126.35	13	46.2	+	+	3.64686	4.4557	3.5855	4.50053	3.99565	4.8045	2.96528	2.90983	22.3578	22.6068	22.6026	26.0788	26.7144	26.761	26.8472	27.7081	27.4254	22.3578	22.6068	22.6026	26.0788	26.7144	26.761	26.8472	27.7081	27.4254	By MS/MS	By MS/MS	By MS/MS	By MS/MS	By MS/MS	By MS/MS	By MS/MS	By MS/MS	By MS/MS	23.1	23.1	26.7	42.7	35.1	42.7
yvsH	O32204	Putative arginine/ornithine antiporter	0.0055528	1.6374	1	2.1		+	-0.999467	-3.84967	0.260619	-2.05408	-0.722301	-3.5725	0.24893	1.31017	21.6932	22.1545	22.047	22.4519	22.1259	19.1501	18.2148	19.9466	17.0159	21.6932	22.1545	22.047	22.4519	22.1259	NaN	NaN	NaN	NaN	By MS/MS	By MS/MS	By matching	By MS/MS	By MS/MS					2.1	2.1	2.1	2.1	2.1	0
yvgK	O32207	Uncharacterized protein YvgK	0	6.6319	4	11.7		+	0.714861	-0.977528	0.0638294	-1.1079	0.418192	-1.2742	0.523685	1.47542	23.5941	23.0709	24.1186	24.0037	24.1926	23.8419	22.6876	21.833	22.4405	23.5941	23.0709	24.1186	24.0037	24.1926	23.8419	22.6876	21.833	22.4405	By MS/MS	By MS/MS	By MS/MS	By MS/MS	By MS/MS	By MS/MS	By MS/MS	By matching	By MS/MS	9.4	9.4	9.4	5.2	7.5	4.9
yvgL	O32208	Putative ABC transporter substrate-binding lipoprotein YvgL	0	164.84	12	46.9		+	0.4592	-6.34619	-0.309104	-7.1684	0.0380211	-6.76737	0.0325132	3.66972	26.6003	26.0459	25.6656	25.6663	26.1036	26.6559	19.1416	20.0532	18.8149	26.6003	26.0459	25.6656	25.6663	26.1036	26.6559	19.1416	NaN	18.8149	By MS/MS	By MS/MS	By MS/MS	By MS/MS	By MS/MS	By MS/MS	By MS/MS		By MS/MS	46.9	46.9	46.9	26.5	22.7	22.7
yvgN	O32210	Glyoxal reductase	0	323.31	15	68.5	+	+	-0.696792	-0.689344	-0.889587	-1.606	-1.02571	-1.01826	2.30333	2.17233	28.6085	28.5563	28.5638	27.6715	27.3933	27.5867	27.3763	27.6761	27.6214	28.6085	28.5563	28.5638	27.6715	27.3933	27.5867	27.3763	27.6761	27.6214	By MS/MS	By MS/MS	By MS/MS	By MS/MS	By MS/MS	By MS/MS	By MS/MS	By MS/MS	By MS/MS	68.5	68.5	68.5	40.2	40.2	36.6
nhaK	O32212	Sodium, potassium, lithium and rubidium/H(+) antiporter	0	16.333	7	10.3		+	-1.86364	-1.65395	-1.46524	-2.03245	-1.41984	-1.21014	0.707288	1.79631	21.8249	22.1787	22.1391	21.5372	19.1421	21.2038	20.5134	21.2509	20.7479	21.8249	22.1787	22.1391	21.5372	NaN	NaN	NaN	NaN	NaN	By MS/MS	By MS/MS	By MS/MS	By MS/MS						7.9	9.3	7.9	2.2	0	0
cysI	O32213	Sulfite reductase [NADPH] hemoprotein beta-component	0	246.65	25	46.6	+	+	-0.0949866	-0.77282	-1.21974	-1.9139	-0.961429	-1.63926	1.46692	3.4838	25.7068	25.3857	25.6646	24.9721	24.6955	24.2053	24.0544	23.8067	23.9783	25.7068	25.3857	25.6646	24.9721	24.6955	24.2053	24.0544	23.8067	23.9783	By MS/MS	By MS/MS	By MS/MS	By MS/MS	By MS/MS	By MS/MS	By MS/MS	By MS/MS	By MS/MS	43.8	44.3	46.6	17.7	18.2	11.2
cysJ	O32214;O08394	Sulfite reductase [NADPH] flavoprotein alpha-component	0	137.93	13	38.7		+	0.522064	-0.0603727	-1.36699	-1.45037	-0.679876	-1.26231	0.523208	1.20947	24.6891	25.0503	23.9638	24.7782	23.651	23.2344	24.0404	22.9237	22.9521	24.6891	25.0503	23.9638	24.7782	23.651	23.2344	24.0404	22.9237	22.9521	By MS/MS	By MS/MS	By MS/MS	By MS/MS	By MS/MS	By MS/MS	By MS/MS	By matching	By MS/MS	25.1	26.9	21	14	4.6	4.6
bdbD	O32218	Disulfide bond formation protein D	0	106.96	9	44.6	+	+	-0.668998	-0.554189	-1.5599	-1.10949	-1.80631	-1.6915	2.57728	2.8085	25.9185	25.944	26.3594	24.4875	24.4462	23.8692	24.5647	24.0576	24.525	25.9185	25.944	26.3594	24.4875	24.4462	23.8692	24.5647	24.0576	24.525	By MS/MS	By MS/MS	By MS/MS	By MS/MS	By MS/MS	By MS/MS	By MS/MS	By MS/MS	By MS/MS	39.2	39.2	44.6	20.3	20.3	15.3
cadA	O32219	Cadmium, zinc and cobalt-transporting ATPase	0	4.0926	1	1.3		+	3.07448	3.46131	6.46603	6.01259	3.41424	3.80107	0.687657	1.13988	19.3299	19.0363	19.1413	23.9097	18.9376	24.903	20.7962	24.2051	23.9094	NaN	19.0363	NaN	23.9097	NaN	24.903	NaN	24.2051	23.9094		By matching		By MS/MS	By MS/MS	By MS/MS	By MS/MS	By MS/MS	By MS/MS	0	1.3	0	1.3	1.3	1.3
csoR	O32222	Copper-sensing transcriptional repressor CsoR	0	8.1291	3	46.5	+	+	0	0	-1.31179	0.0724131	-4.21264	-3.82473	5.25933	2.00612	23.3104	23.4325	23.269	19.0032	19.2602	19.1105	18.7809	19.6026	20.1542	23.3104	23.4325	23.269	NaN	NaN	NaN	NaN	NaN	NaN	By MS/MS	By MS/MS	By MS/MS							26.7	29.7	46.5	0	0	0
iolW	O32223	scyllo-inositol 2-dehydrogenase (NADP(+))	0	9.7021	5	14.5			0.0755812	-0.121997	0.811693	0.134884	0.311113	0.113535	0.76721	0.225661	23.1954	22.7906	22.7187	23.2149	23.2154	23.2078	22.7614	23.1049	23.179	23.1954	22.7906	22.7187	23.2149	23.2154	23.2078	22.7614	23.1049	23.179	By MS/MS	By MS/MS	By MS/MS	By MS/MS	By MS/MS	By MS/MS	By MS/MS	By MS/MS	By MS/MS	7.8	11.7	7.8	7.8	5	5
azoR2	O32224	FMN-dependent NADH-azoreductase 2	0	323.31	14	76.8	+		-0.65485	-0.854545	-0.377369	-1.24342	0.595779	0.396084	1.39747	0.808296	29.389	29.2029	28.8959	29.6508	29.8291	29.7952	29.2141	29.7584	29.7036	29.389	29.2029	28.8959	29.6508	29.8291	29.7952	29.2141	29.7584	29.7036	By MS/MS	By MS/MS	By MS/MS	By MS/MS	By MS/MS	By MS/MS	By MS/MS	By MS/MS	By MS/MS	71.6	71.6	71.6	47.4	47.4	46.4
yvaG	O32229	Uncharacterized oxidoreductase YvaG	0	5.2688	4	15.2			0.626947	0.204031	2.94505	2.53476	2.63072	2.2078	0.894717	0.773706	21.5207	23.5722	19.8128	23.6881	24.3403	24.7695	23.0429	24.6711	23.8151	21.5207	23.5722	NaN	23.6881	24.3403	24.7695	23.0429	24.6711	23.8151	By matching	By MS/MS	By MS/MS	By MS/MS	By MS/MS	By MS/MS	By MS/MS	By MS/MS	By MS/MS	4.9	3.8	3.4	8.7	4.9	4.9
smpB	O32230	SsrA-binding protein	0	80.273	4	35.9	+	+	-0.37657	-1.14103	-0.260921	-0.286731	-0.651886	-1.41635	1.06243	1.65557	25.3783	25.4248	26.0853	24.7028	24.9844	25.2456	24.2452	24.1309	24.2633	25.3783	25.4248	26.0853	24.7028	24.9844	25.2456	24.2452	24.1309	24.2633	By MS/MS	By MS/MS	By MS/MS	By MS/MS	By MS/MS	By MS/MS	By MS/MS	By MS/MS	By MS/MS	21.2	35.9	35.9	9.6	21.2	21.2
rnr	O32231	Ribonuclease R	0	86.344	18	22.7		+	-1.59574	-3.0969	-1.2567	-2.68257	-2.39938	-3.90053	0.696785	0.906345	23.7016	23.4654	23.5074	22.6735	22.1853	18.6174	21.8914	20.3301	16.7512	23.7016	23.4654	23.5074	22.6735	22.1853	NaN	21.8914	NaN	NaN	By MS/MS	By MS/MS	By MS/MS	By MS/MS	By MS/MS		By MS/MS			16.9	16.9	19.6	6.7	8.6	0
est	O32232	Carboxylesterase	0	80.115	8	39.4		+	0.0359408	-0.677446	-0.0793095	-0.374535	-0.252527	-0.965914	0.418831	0.968313	24.7493	24.9212	24.199	24.5195	24.1377	24.4546	24.0799	22.9052	23.9867	24.7493	24.9212	24.199	24.5195	24.1377	24.4546	24.0799	22.9052	23.9867	By MS/MS	By MS/MS	By MS/MS	By MS/MS	By MS/MS	By MS/MS	By MS/MS	By MS/MS	By MS/MS	28.9	28.9	32.9	28.5	24.4	9.8
secG	O32233	Probable protein-export membrane protein SecG	0	74.197	2	34.2			2.52356	2.03729	0.215232	0.756688	0.731024	0.244757	0.733193	0.234105	23.5312	23.2074	23.8572	23.5893	24.298	24.9015	23.105	23.9223	24.3027	23.5312	23.2074	23.8572	23.5893	24.298	24.9015	23.105	23.9223	24.3027	By MS/MS	By MS/MS	By MS/MS	By MS/MS	By MS/MS	By MS/MS	By MS/MS	By MS/MS	By MS/MS	34.2	34.2	34.2	34.2	34.2	34.2
rghR	O32236	HTH-type transcriptional repressor RghR	0	32.611	6	48.1	+	+	-2.9466	0.161112	-3.53601	-2.5491	-3.98651	-0.878796	1.09673	1.05398	23.9458	23.4936	24.0626	19.0905	18.2085	22.2435	22.4449	22.8942	23.5265	23.9458	23.4936	24.0626	NaN	NaN	22.2435	22.4449	22.8942	23.5265	By MS/MS	By MS/MS	By MS/MS			By MS/MS	By MS/MS	By MS/MS	By MS/MS	41.5	41.5	48.1	0	0	6.7
rghRB	O32237	Uncharacterized HTH-type transcriptional regulator RghRB	0	20.253	4	45.3	+	+	-1.62105	-1.95913	-3.09244	-1.87615	-2.6109	-2.94898	1.52613	0.87369	22.2267	21.4373	22.0995	20.4226	18.9693	18.5389	20.1848	16.5125	20.2192	22.2267	21.4373	22.0995	NaN	NaN	NaN	NaN	NaN	NaN	By MS/MS	By MS/MS	By MS/MS				By MS/MS			45.3	45.3	45.3	0	0	0
yvaP	O32238	Uncharacterized HTH-type transcriptional regulator YvaP	0.00053937	2.661	2	17.6			-0.460679	0.826173	-1.57913	-0.0510718	-1.51894	-0.232084	0.334751	0.0869945	21.714	21.9034	21.2974	22.102	21.4862	16.7698	21.9128	19.6942	22.6116	21.714	21.9034	21.2974	22.102	21.4862	NaN	21.9128	NaN	22.6116	By MS/MS	By MS/MS	By MS/MS	By MS/MS	By MS/MS		By MS/MS		By MS/MS	17.6	17.6	17.6	10.2	10.2	0
yvaQ	O32239	Putative sensory transducer protein YvaQ	0	120.24	10	22.3	+	+	-1.23538	-2.94428	-3.5116	-3.77637	-3.81269	-5.52159	2.19876	1.07762	24.8208	24.0245	23.1631	19.9582	19.9583	20.6539	19.6365	20.8649	14.9422	24.8208	24.0245	23.1631	19.9582	NaN	NaN	19.6365	20.8649	NaN	By MS/MS	By MS/MS	By MS/MS	By matching			By matching	By MS/MS		22.3	19.6	19.6	4.6	0	0
sdpR	O32242	Transcriptional repressor SdpR	0	7.0704	3	40			-0.37369	0.847303	-0.58661	-0.112258	-0.748569	0.472424	0.681786	0.435166	24.9697	24.8146	24.6367	23.3388	24.0628	24.7737	24.6796	26.0597	25.099	24.9697	24.8146	24.6367	23.3388	24.0628	24.7737	24.6796	26.0597	25.099	By MS/MS	By MS/MS	By MS/MS	By MS/MS	By MS/MS	By MS/MS	By MS/MS	By MS/MS	By MS/MS	31.1	31.1	31.1	21.1	21.1	21.1
opuCC	O32243	Glycine betaine/carnitine/choline-binding protein OpuCC	0	176.39	10	42.9	+	+	-0.458124	-0.756463	-0.681367	-0.874611	-0.844518	-1.14286	1.92679	1.93649	25.552	25.2672	25.0498	24.4882	24.2221	24.6251	23.8315	24.5083	24.1006	25.552	25.2672	25.0498	24.4882	24.2221	24.6251	23.8315	24.5083	24.1006	By MS/MS	By MS/MS	By MS/MS	By MS/MS	By MS/MS	By MS/MS	By MS/MS	By MS/MS	By MS/MS	42.9	42.9	42.9	14.2	17.2	13.5
yvbH	O32245	Uncharacterized protein YvbH	0	21.087	3	21.6	+	+	1.08433	-1.28597	-2.5694	-3.38884	-1.90937	-4.27967	1.05799	0.996532	23.8126	24.1126	23.805	22.5418	22.6959	20.7644	20.7461	21.4438	16.7012	23.8126	24.1126	23.805	22.5418	22.6959	NaN	NaN	NaN	NaN	By MS/MS	By MS/MS	By MS/MS	By MS/MS	By MS/MS					16.2	21.6	16.2	16.2	6.4	0
yvbI	O32246	Uncharacterized protein YvbI	0	3.2234	2	8.6	+	+	-1.29121	-1.89887	-2.02353	-3.04915	-2.84309	-3.45075	2.64933	1.64465	22.6411	23.0249	23.2428	20.216	20.1101	20.0535	19.02	18.8067	20.7299	22.6411	23.0249	23.2428	20.216	20.1101	NaN	NaN	NaN	NaN	By MS/MS	By MS/MS	By MS/MS	By matching	By matching			By MS/MS		4.7	8.6	8.6	4.7	4.7	0
yvbJ	O32247	Uncharacterized membrane protein YvbJ	0	91.915	15	30.4		+	-0.381657	-0.714288	-0.668001	-0.690851	-0.376141	-0.708771	0.964295	2.84151	23.7974	23.9365	23.7846	23.6421	23.1786	23.5694	23.1753	23.0005	23.2164	23.7974	23.9365	23.7846	23.6421	23.1786	23.5694	23.1753	23.0005	23.2164	By MS/MS	By MS/MS	By MS/MS	By MS/MS	By MS/MS	By MS/MS	By MS/MS	By MS/MS	By MS/MS	25.1	26.4	24	14.2	10.6	8.8
yvbK	O32248	Uncharacterized N-acetyltransferase YvbK	0	144.24	5	37.4	+	+	0.146724	-0.0864239	-2.57253	-5.39588	-1.84892	-2.08206	1.54033	2.52877	25.2696	26.1024	25.6776	24.5665	23.8314	23.1049	23.9454	23.2593	23.5988	25.2696	26.1024	25.6776	24.5665	23.8314	23.1049	23.9454	23.2593	23.5988	By MS/MS	By MS/MS	By MS/MS	By MS/MS	By MS/MS	By MS/MS	By MS/MS	By MS/MS	By MS/MS	36.8	37.4	37.4	16.1	21.9	14.8
cggR	O32253	Central glycolytic genes regulator	0	49.907	17	54.7	+	+	-1.44555	-2.18817	-1.73815	-2.45099	-2.33078	-3.0734	1.27345	2.53316	24.5343	24.867	24.3318	21.0482	22.7138	22.9788	22.1105	21.2232	21.1793	24.5343	24.867	24.3318	21.0482	22.7138	22.9788	22.1105	NaN	NaN	By MS/MS	By MS/MS	By MS/MS	By MS/MS	By MS/MS	By matching	By MS/MS			52.1	41.2	42.4	11.8	16.5	6.2
yvbX	O32258	Uncharacterized glycosylase YvbX	0	17.016	6	19.5	+	+	-4.99733	-4.46072	-4.18317	-2.18491	-3.93938	-3.40276	1.42215	1.82693	23.3399	22.2584	23.0741	17.4534	18.7911	20.6097	20.3932	18.3425	19.7283	23.3399	22.2584	23.0741	NaN	NaN	NaN	NaN	NaN	NaN	By MS/MS	By MS/MS	By MS/MS							19.5	12.5	17.2	0	0	0
lutC	O32259	Lactate utilization protein C	0	138.99	10	46.7	+	+	-0.751444	-1.97031	-0.835208	-3.1549	-0.759153	-1.97802	1.38405	3.2277	26.9707	26.6559	26.5862	25.6154	26.0184	26.3016	24.7277	24.8829	24.6682	26.9707	26.6559	26.5862	25.6154	26.0184	26.3016	24.7277	24.8829	24.6682	By MS/MS	By MS/MS	By MS/MS	By MS/MS	By MS/MS	By MS/MS	By MS/MS	By MS/MS	By MS/MS	39.2	42.9	42.9	25	22.5	22.1
yvcT	O32264	Probable 2-ketogluconate reductase	0	158.15	11	44		+	-0.585401	-2.88723	-0.682817	-2.48193	-0.716478	-3.01831	0.843607	1.2117	24.8972	24.68	24.9088	24.7052	23.9924	23.6389	20.3629	21.9722	23.0958	24.8972	24.68	24.9088	24.7052	23.9924	23.6389	20.3629	21.9722	23.0958	By MS/MS	By MS/MS	By MS/MS	By MS/MS	By MS/MS	By MS/MS	By MS/MS	By MS/MS	By MS/MS	30.2	40.9	32.6	26.5	24	21.8
yvzA	O32265	Uncharacterized protein YvzA	0	33.365	3	26.9	+	+	1.83875	1.83817	0.00850677	-4.29135	1.07026	1.06968	1.26485	1.02822	22.8069	23.0853	23.1777	23.6826	23.9308	24.6672	23.3551	24.3471	24.5766	22.8069	23.0853	23.1777	23.6826	23.9308	24.6672	23.3551	24.3471	24.5766	By MS/MS	By MS/MS	By MS/MS	By MS/MS	By MS/MS	By MS/MS	By matching	By MS/MS	By MS/MS	21	19.3	26.9	26.9	26.9	7.6
yxzF	O32283	Uncharacterized protein YxzF	0.00052966	2.3294	1	19.2	+		-1.11628	-2.95613	-1.77881	-3.74532	-1.8125	-3.65235	2.03236	0.629621	22.3895	21.5092	21.6958	19.5031	20.3854	20.2684	13.8822	19.9346	20.8207	22.3895	21.5092	21.6958	19.5031	20.3854	20.2684	NaN	NaN	NaN	By MS/MS	By MS/MS	By MS/MS	By matching	By MS/MS	By matching				19.2	19.2	19.2	19.2	19.2	19.2
yycN	O32293	Uncharacterized N-acetyltransferase YycN	0	44.263	7	53.2		+	0.633814	0.47439	-0.522691	-2.63509	-0.662218	-0.821643	0.672973	0.933351	22.6292	23.3558	23.7567	22.1291	22.4754	23.1506	22.0201	22.7524	22.5043	22.6292	23.3558	23.7567	22.1291	22.4754	23.1506	22.0201	22.7524	22.5043	By MS/MS	By MS/MS	By MS/MS	By MS/MS	By matching	By matching	By MS/MS	By MS/MS	By MS/MS	53.2	39.1	42.3	16.7	5.1	8.3
rapG	O32294	Response regulator aspartate phosphatase G	0	3.7252	4	14		+	-0.60061	-2.21655	-2.72399	0.878196	-1.36997	-2.98591	0.495181	1.82878	22.8039	23.1862	22.7839	20.4448	20.5754	23.6439	19.9582	20.689	19.1691	22.8039	23.1862	22.7839	NaN	NaN	23.6439	NaN	NaN	NaN	By MS/MS	By MS/MS	By MS/MS			By MS/MS				3.3	11.5	3.3	0	0	2.7
med	O32436	Transcriptional activator protein med	0	5.255	2	6			-1.75674	0.692245	-0.780078	-2.09734	-2.27838	0.170599	0.986153	0.236203	22.9199	22.2173	22.0901	21.8134	19.3581	19.2206	22.6565	22.4512	22.6313	22.9199	22.2173	22.0901	21.8134	NaN	NaN	22.6565	22.4512	22.6313	By MS/MS	By MS/MS	By MS/MS	By MS/MS			By MS/MS	By MS/MS	By MS/MS	6	6	6	2.5	0	0
ytoQ	O34305	Uncharacterized protein YtoQ	0	123.92	10	70.9	+	+	0.224197	1.02091	-0.92813	-1.63407	-1.27763	-0.480914	1.85548	0.974921	27.3976	27.3324	27.2203	25.6877	26.288	26.1417	26.9195	27.0963	26.4918	27.3976	27.3324	27.2203	25.6877	26.288	26.1417	26.9195	27.0963	26.4918	By MS/MS	By MS/MS	By MS/MS	By MS/MS	By MS/MS	By MS/MS	By MS/MS	By MS/MS	By MS/MS	66.2	64.2	66.2	44.6	44.6	44.6
yvmA	O34307	Uncharacterized MFS-type transporter YvmA	0	32.766	4	14.1		+	-0.100772	-4.34555	-0.304496	-6.25312	-0.46478	-4.70956	0.613218	2.66206	24.8511	25.602	25.4874	25.2749	24.8524	24.4189	20.0795	21.462	20.2704	24.8511	25.602	25.4874	25.2749	24.8524	24.4189	NaN	NaN	NaN	By MS/MS	By MS/MS	By MS/MS	By MS/MS	By MS/MS	By MS/MS				7.4	14.1	14.1	7.4	7.4	7.4
ytkK	O34308	Putative oxidoreductase YtkK	0	16.78	7	29			-1.43025	-3.37973	-3.85061	-2.53126	-1.53114	-3.48062	0.800358	0.791915	23.8765	24.211	24.0694	23.544	22.8409	21.1786	22.8888	21.33	17.4963	23.8765	24.211	24.0694	23.544	22.8409	NaN	22.8888	NaN	NaN	By MS/MS	By MS/MS	By MS/MS	By MS/MS	By MS/MS		By matching			23.1	29	29	13.7	10.6	0
pps	O34309	Putative phosphoenolpyruvate synthase	0	28.001	9	13.9		+	-1.73099	-0.637533	-1.18436	-1.18054	-2.55594	-1.46248	1.03061	2.19711	23.2259	23.8325	23.7759	21.6924	22.145	19.329	22.1574	22.3268	21.9626	23.2259	23.8325	23.7759	21.6924	22.145	NaN	22.1574	22.3268	21.9626	By MS/MS	By MS/MS	By MS/MS	By matching	By MS/MS		By MS/MS	By MS/MS	By MS/MS	8.8	11.8	11.5	1	1	0
yfkN	O34313	Trifunctional nucleotide phosphoesterase protein YfkN;2,3-cyclic-nucleotide 2-phosphodiesterase/3-nucleotidase;5-nucleotidase	0	236.41	32	27.4	+	+	0.249357	-1.8068	0.273158	-0.986058	0.684387	-1.37177	1.54831	1.02147	24.6512	24.7059	24.6489	25.172	25.5868	25.3004	22.6778	23.0239	24.1891	24.6512	24.7059	24.6489	25.172	25.5868	25.3004	22.6778	23.0239	24.1891	By MS/MS	By MS/MS	By MS/MS	By MS/MS	By MS/MS	By MS/MS	By MS/MS	By MS/MS	By MS/MS	22.7	23.7	19.6	16.8	16.1	10.5
yloU	O34318	Uncharacterized protein YloU	0	61.958	3	34.2			-1.03868	-0.980233	0.594311	0.25543	0.257254	0.315702	0.753098	0.595809	25.3559	25.6497	25.6386	25.5839	26.0041	25.8279	25.5818	26.2504	25.759	25.3559	25.6497	25.6386	25.5839	26.0041	25.8279	25.5818	26.2504	25.759	By MS/MS	By MS/MS	By MS/MS	By MS/MS	By MS/MS	By MS/MS	By MS/MS	By MS/MS	By MS/MS	27.5	34.2	15.8	9.2	9.2	9.2
fadG	O34320	Uncharacterized protein FadG	0.00054025	2.6734	3	6.8			-1.8556	-2.12969	-1.81314	-0.673052	-1.16054	-1.43463	0.495367	0.758031	21.905	20.9123	20.9097	18.9518	21.8213	19.4721	18.9599	19.2213	21.2418	21.905	20.9123	20.9097	NaN	21.8213	NaN	NaN	NaN	NaN	By MS/MS	By matching	By matching		By matching					6.8	4.9	4.9	0	2.1	0
ytrP	O34325	Uncharacterized protein YtrP	0	5.6089	4	7.4		+	0.0247803	0.0743885	1.08676	0.855364	0.740471	0.790079	1.04173	1.50096	23.2763	23.4133	23.894	24.0404	23.9711	24.7934	24.2845	24.5804	24.0889	23.2763	23.4133	23.894	24.0404	23.9711	24.7934	24.2845	24.5804	24.0889	By MS/MS	By MS/MS	By MS/MS	By MS/MS	By MS/MS	By MS/MS	By MS/MS	By MS/MS	By MS/MS	1.4	5.2	5.7	3.6	1.4	1.4
rapJ	O34327	Response regulator aspartate phosphatase J	0	5.1303	3	9.1	+		2.4107	0.943829	1.26897	0.81319	0.465414	-1.00146	1.46796	0.292015	21.9606	22.3505	22.1007	22.5263	22.7644	22.5173	18.8878	23.2469	21.2727	21.9606	22.3505	22.1007	22.5263	22.7644	22.5173	NaN	23.2469	NaN	By matching	By MS/MS	By MS/MS	By matching	By MS/MS	By MS/MS		By matching		4	6.4	6.4	5.1	2.4	5.1
gmk	O34328	Guanylate kinase	0	32.92	7	33.3			0.483566	-0.390839	1.11978	-0.121632	0.591983	-0.282423	0.870542	0.867061	26.2785	26.06	26.365	26.4025	26.792	27.285	25.7168	26.0488	26.0907	26.2785	26.06	26.365	26.4025	26.792	27.285	25.7168	26.0488	26.0907	By MS/MS	By MS/MS	By MS/MS	By MS/MS	By MS/MS	By MS/MS	By MS/MS	By MS/MS	By MS/MS	32.8	32.8	33.3	16.2	16.2	11.3
yobL	O34330	Ribonuclease YobL	0.0035916	1.9216	2	6.8		+	-0.208151	-0.040877	0.384371	-1.23927	1.32626	1.49353	0.836323	0.914644	19.6523	21.5402	21.3192	21.8635	22.0885	22.5386	22.5913	21.4498	22.9513	NaN	21.5402	21.3192	21.8635	22.0885	22.5386	22.5913	NaN	22.9513	By matching	By MS/MS	By MS/MS	By matching	By MS/MS	By matching	By matching	By matching	By matching	1.7	5.3	6.8	4.8	6.8	4.8
yjoA	O34334	Uncharacterized protein YjoA	0	323.31	9	70.1	+	+	0.498802	0.503189	-0.974714	-1.34201	-1.19565	-1.19126	1.07623	1.17624	25.5947	26.8418	25.8981	25.2832	25.2739	24.1906	24.5327	25.04	25.1882	25.5947	26.8418	25.8981	25.2832	25.2739	24.1906	24.5327	25.04	25.1882	By MS/MS	By MS/MS	By MS/MS	By MS/MS	By MS/MS	By MS/MS	By MS/MS	By MS/MS	By MS/MS	70.1	70.1	61.7	39.6	24	15.6
mntB	O34338	Manganese transport system ATP-binding protein MntB	0	249.15	15	60.4	+	+	-0.81042	-0.879293	-0.467208	-0.00917689	-0.583696	-0.652569	1.44042	1.84775	27.6808	27.2904	27.6065	26.9772	26.9059	26.9437	27.0065	26.9015	26.7121	27.6808	27.2904	27.6065	26.9772	26.9059	26.9437	27.0065	26.9015	26.7121	By MS/MS	By MS/MS	By MS/MS	By MS/MS	By MS/MS	By MS/MS	By MS/MS	By MS/MS	By MS/MS	52.8	60.4	60.4	42.4	46	28.4
fabF	O34340	3-oxoacyl-[acyl-carrier-protein] synthase 2	0	323.31	12	40.4	+	+	-1.52823	-0.695342	-1.81318	-0.85984	-1.67272	-0.839839	2.54477	1.60942	27.6207	27.1907	27.0864	25.956	25.6271	25.2964	26.5365	26.5032	26.3385	27.6207	27.1907	27.0864	25.956	25.6271	25.2964	26.5365	26.5032	26.3385	By MS/MS	By MS/MS	By MS/MS	By MS/MS	By MS/MS	By MS/MS	By MS/MS	By MS/MS	By MS/MS	40.4	40.4	40.4	10.9	10.9	10.9
yebC	O34341	Uncharacterized protein YebC	0	7.1325	4	12.4			-0.00581678	-1.39767	0.672709	0.79523	0.226497	-1.16536	0.415016	0.276946	23.76	23.7882	23.8479	23.7039	23.9649	24.4067	24.2646	19.5527	24.0827	23.76	23.7882	23.8479	23.7039	23.9649	24.4067	24.2646	NaN	24.0827	By MS/MS	By MS/MS	By MS/MS	By MS/MS	By MS/MS	By MS/MS	By MS/MS		By MS/MS	12.4	12.4	12.4	12.4	12.4	12.4
sdpC	O34344	Killing factor SdpC	0	61.536	7	27.6	+	+	0.946073	1.87452	-0.0218633	0.264792	1.80442	2.73287	1.5991	2.0694	25.3365	24.1744	24.1093	25.829	26.3946	26.8099	27.2347	27.6629	26.9213	25.3365	24.1744	24.1093	25.829	26.3946	26.8099	27.2347	27.6629	26.9213	By MS/MS	By MS/MS	By MS/MS	By MS/MS	By MS/MS	By MS/MS	By MS/MS	By MS/MS	By MS/MS	27.6	23.6	23.6	21.7	13.3	13.3
yflJ	O34345	Uncharacterized protein YflJ	0	5.4093	3	44.4	+	+	5.5754	4.67373	6.76929	5.83193	5.98081	5.07914	3.63154	2.48624	20.8304	19.7053	19.9315	25.6313	26.2421	26.5362	25.1615	25.1588	25.3843	20.8304	NaN	19.9315	25.6313	26.2421	26.5362	25.1615	25.1588	25.3843	By MS/MS		By matching	By MS/MS	By MS/MS	By MS/MS	By MS/MS	By MS/MS	By MS/MS	17.8	0	17.8	44.4	44.4	44.4
argG	O34347	Argininosuccinate synthase	0	61.916	11	32.5	+	+	0.0183125	0.0712248	0.464173	0.191033	0.552132	0.605044	2.14142	1.48206	24.2691	24.4441	24.2113	24.7342	25.0128	24.834	24.6882	25.1751	24.8764	24.2691	24.4441	24.2113	24.7342	25.0128	24.834	24.6882	25.1751	24.8764	By MS/MS	By MS/MS	By MS/MS	By MS/MS	By MS/MS	By MS/MS	By MS/MS	By MS/MS	By MS/MS	24.3	30.5	30.5	15.4	12.2	5
yfmC	O34348	Fe(3+)-citrate-binding protein YfmC	0	186.09	15	55.6			0.105787	0.123765	-0.217026	-0.000581106	-0.24257	-0.224592	0.622464	0.658104	26.1074	25.6816	25.9715	25.9042	25.4851	25.6434	25.5319	25.767	25.7877	26.1074	25.6816	25.9715	25.9042	25.4851	25.6434	25.5319	25.767	25.7877	By MS/MS	By MS/MS	By MS/MS	By MS/MS	By MS/MS	By MS/MS	By MS/MS	By MS/MS	By MS/MS	51.7	46.7	41	14.9	15.2	14.9
yvmC	O34351	Cyclo(L-leucyl-L-leucyl) synthase	0	101.66	5	27.4	+	+	-2.02604	-4.25851	-2.94649	-4.55356	-3.44698	-5.67945	2.09144	1.83131	24.5295	25.3886	25.7563	21.921	21.6205	21.7919	17.8089	20.8944	19.9327	24.5295	25.3886	25.7563	21.921	21.6205	21.7919	NaN	NaN	NaN	By MS/MS	By MS/MS	By MS/MS	By MS/MS	By MS/MS	By matching				24.2	27.4	27.4	9.7	4.8	8.1
ytcJ	O34355	Putative amidohydrolase YtcJ	0	20.585	8	18.9		+	-0.749908	-0.963179	-0.640469	-1.30757	-1.13027	-1.34354	0.989765	0.986955	25.4692	26.8148	25.6254	25.4255	24.5083	24.5848	23.6882	24.9845	25.2061	25.4692	26.8148	25.6254	25.4255	24.5083	24.5848	23.6882	24.9845	25.2061	By MS/MS	By MS/MS	By MS/MS	By MS/MS	By MS/MS	By MS/MS	By matching	By MS/MS	By MS/MS	11.3	17	13.4	7.6	2.3	2.3
ytpP	O34357	Thioredoxin-like protein YtpP	0	80.39	3	23.4	+	+	1.9175	1.89076	2.22503	2.52429	2.92484	2.8981	2.57408	4.07691	22.2781	21.8371	22.0186	24.5746	24.8541	25.4795	24.7981	25.1886	24.8413	22.2781	21.8371	22.0186	24.5746	24.8541	25.4795	24.7981	25.1886	24.8413	By MS/MS	By MS/MS	By MS/MS	By MS/MS	By MS/MS	By MS/MS	By MS/MS	By MS/MS	By MS/MS	23.4	23.4	23.4	23.4	23.4	23.4
htrA	O34358	Serine protease Do-like HtrA	0	38.457	11	28.1			1.74293	1.29956	1.08451	-0.188904	0.601996	0.15863	0.417502	0.305183	24.9809	24.5106	24.6373	24.3808	25.3	26.254	25.1495	24.603	24.8521	24.9809	24.5106	24.6373	24.3808	25.3	26.254	25.1495	24.603	24.8521	By MS/MS	By MS/MS	By MS/MS	By MS/MS	By MS/MS	By MS/MS	By MS/MS	By MS/MS	By MS/MS	16.3	16.3	18	16.9	19.6	16.7
ykoD	O34362	Putative HMP/thiamine import ATP-binding protein YkoD	0	45.767	16	25.6		+	-0.287059	0.1243	0.287265	1.13318	0.367898	0.779257	0.908755	1.83087	22.9932	23.1518	23.1944	23.7413	23.4881	23.2136	24.0833	23.6396	23.9542	22.9932	23.1518	23.1944	23.7413	23.4881	23.2136	24.0833	23.6396	23.9542	By MS/MS	By MS/MS	By MS/MS	By MS/MS	By MS/MS	By MS/MS	By MS/MS	By MS/MS	By MS/MS	20.5	20.8	24.3	13.3	20.1	5.1
ytmB	O34365	Uncharacterized protein YtmB	0	25.097	7	70		+	-0.378544	1.15271	-0.603607	-0.54738	-0.857354	0.673901	0.900632	1.83005	27.9272	27.9612	28.0685	26.4536	27.3908	27.5404	28.4473	28.7315	28.7998	27.9272	27.9612	28.0685	26.4536	27.3908	27.5404	28.4473	28.7315	28.7998	By MS/MS	By MS/MS	By MS/MS	By MS/MS	By MS/MS	By MS/MS	By MS/MS	By MS/MS	By MS/MS	62.5	62.5	62.5	62.5	62.5	48.8
yvzB	O34366	Putative flagellin YvzB	0	11.725	2	43.8			0	1.5394	-1.8927	-1.60119	-2.75878	-0.406293	0.919512	0.134822	21.5495	21.6364	21.7972	20.4082	19.4375	16.8611	20.5326	23.2982	19.9334	21.5495	21.6364	21.7972	NaN	NaN	NaN	NaN	23.2982	NaN	By MS/MS	By MS/MS	By MS/MS	By matching	By matching	By matching	By matching	By MS/MS	By matching	43.8	26.9	26.9	13.8	13.8	13.8
minJ	O34375	Cell division topological determinant MinJ	0	15.046	7	26.7			-1.53713	-2.98172	-0.50588	0.107308	-1.0387	-2.48329	0.405658	0.826073	23.4129	23.1586	23.0393	23.418	22.8012	20.2754	19.5122	19.7509	22.8978	23.4129	23.1586	23.0393	23.418	22.8012	NaN	NaN	NaN	22.8978	By MS/MS	By MS/MS	By MS/MS	By MS/MS	By MS/MS				By MS/MS	15.6	12.8	15.6	7.6	7.6	0
yobM;yokH	O34377;O31999	Uncharacterized protein YobM;SPBc2 prophage-derived uncharacterized protein YokH	0	4.5881	2	11.4			2.30817	2.70022	-3.57432	-3.46823	2.16289	2.55494	0.646915	0.756782	21.3373	22.3764	18.2141	22.9521	22.6559	22.8084	23.0687	22.9418	23.5821	21.3373	22.3764	NaN	22.9521	22.6559	22.8084	23.0687	22.9418	23.5821	By MS/MS	By MS/MS		By MS/MS	By MS/MS	By MS/MS	By MS/MS	By MS/MS	By MS/MS	6.5	6.5	0	11.4	6.5	11.4
ybcI	O34380	Uncharacterized protein YbcI	0	43.081	11	68.5	+	+	-1.73349	-0.908484	-1.37058	-1.44508	-1.78212	-0.957107	2.49409	1.60067	29.492	29.0194	29.2177	27.1494	27.3868	27.8466	27.8644	28.4877	28.5057	29.492	29.0194	29.2177	27.1494	27.3868	27.8466	27.8644	28.4877	28.5057	By MS/MS	By MS/MS	By MS/MS	By MS/MS	By MS/MS	By MS/MS	By MS/MS	By MS/MS	By MS/MS	60.5	64.5	64.5	41.9	53.2	41.9
pksA	O34381	HTH-type transcriptional regulator PksA	0	31.648	4	22.4	+		-1.70544	0.277138	-2.06633	-3.71118	-3.55741	-1.57483	1.80621	0.671556	23.3822	22.4906	23.6591	19.7923	18.4267	20.6407	19.8223	22.3582	22.6269	23.3822	22.4906	23.6591	NaN	NaN	NaN	NaN	22.3582	22.6269	By MS/MS	By MS/MS	By MS/MS				By MS/MS	By MS/MS	By MS/MS	22.4	22.4	22.4	0	0	0
yceE	O34384	Uncharacterized protein YceE	0	79.948	6	44.3	+	+	1.04843	0.292688	1.70182	1.02458	1.03345	0.277706	1.40022	0.934399	26.3576	26.5341	26.1632	26.8976	27.751	27.5067	26.6067	26.6063	26.6752	26.3576	26.5341	26.1632	26.8976	27.751	27.5067	26.6067	26.6063	26.6752	By MS/MS	By MS/MS	By MS/MS	By MS/MS	By MS/MS	By MS/MS	By MS/MS	By MS/MS	By MS/MS	25.5	34.4	25.5	19.3	16.1	16.1
mntA	O34385	Manganese-binding lipoprotein MntA	0	323.31	20	68	+	+	-1.08259	-1.18649	-2.83277	-2.44132	-1.37037	-1.47428	4.38657	2.19279	28.3551	28.2018	28.2592	26.8801	26.9616	26.8633	27.0208	26.8601	26.5123	28.3551	28.2018	28.2592	26.8801	26.9616	26.8633	27.0208	26.8601	26.5123	By MS/MS	By MS/MS	By MS/MS	By MS/MS	By MS/MS	By MS/MS	By MS/MS	By MS/MS	By MS/MS	67.6	67	68	34	34	34
xlyB	O34391	N-acetylmuramoyl-L-alanine amidase XlyB	0	321.7	11	40.7	+	+	1.21747	0.0407956	2.83104	2.01662	2.81247	1.6358	2.46484	2.6751	25.0492	24.6791	24.7747	27.1565	27.7307	28.0533	26.2327	26.7892	26.3886	25.0492	24.6791	24.7747	27.1565	27.7307	28.0533	26.2327	26.7892	26.3886	By MS/MS	By MS/MS	By MS/MS	By MS/MS	By MS/MS	By MS/MS	By MS/MS	By MS/MS	By MS/MS	40.4	35.6	40.7	40.4	36	40.7
ytrE	O34392	ABC transporter ATP-binding protein YtrE	0	3.6494	1	6.5		+	0	0	-0.644391	-2.03286	0.440103	-2.27382	0.602481	1.07884	19.7814	20.2498	20.3949	20.5421	20.1491	21.0551	16.8564	19.306	17.4422	19.7814	20.2498	20.3949	NaN	NaN	NaN	NaN	NaN	NaN	By MS/MS	By MS/MS	By MS/MS							6.5	6.5	6.5	0	0	0
yjjA	O34394	Uncharacterized protein YjjA	0	37.528	13	44.4	+		-0.158315	0.975686	-1.29964	-0.2678	-1.07838	0.0556227	1.89826	0.245721	27.9621	27.8806	27.8024	27.0964	26.7061	26.6075	27.8949	28.0829	27.8342	27.9621	27.8806	27.8024	27.0964	26.7061	26.6075	27.8949	28.0829	27.8342	By MS/MS	By MS/MS	By MS/MS	By MS/MS	By MS/MS	By MS/MS	By MS/MS	By MS/MS	By MS/MS	40.7	38.1	41.9	28.1	27	12.2
gltB	O34399	Glutamate synthase [NADPH] small chain	0	316.38	21	44.4		+	-0.568235	-1.23762	0.0671438	-0.972429	-0.0853157	-0.7547	0.257381	2.12637	26.4737	26.4347	26.7779	26.6065	26.4652	26.3587	25.7579	26.0082	25.6562	26.4737	26.4347	26.7779	26.6065	26.4652	26.3587	25.7579	26.0082	25.6562	By MS/MS	By MS/MS	By MS/MS	By MS/MS	By MS/MS	By MS/MS	By MS/MS	By MS/MS	By MS/MS	42.6	40.8	42.6	35.3	27.4	21.1
hisK	O34411	Histidinol-phosphatase	0	38.525	10	43.7	+	+	-0.170752	0.693162	1.61952	2.16955	2.52973	3.39364	2.90172	2.98785	23.9018	23.5783	23.5022	25.8885	26.0985	26.5843	26.6075	27.4092	27.1465	23.9018	23.5783	23.5022	25.8885	26.0985	26.5843	26.6075	27.4092	27.1465	By MS/MS	By MS/MS	By MS/MS	By MS/MS	By MS/MS	By MS/MS	By MS/MS	By MS/MS	By MS/MS	20.5	25.4	30.2	18.7	20.5	14.6
yfkI	O34418	Uncharacterized protein YfkI	0	34.337	2	21.7		+	1.44955	-1.2424	0.524392	-3.25106	-0.43144	-3.12338	0.247324	1.2018	22.8103	22.4925	22.8116	22.3844	23.3048	21.1309	18.9781	21.2368	18.5293	22.8103	22.4925	22.8116	22.3844	23.3048	NaN	NaN	NaN	NaN	By MS/MS	By MS/MS	By MS/MS	By MS/MS	By MS/MS	By MS/MS	By MS/MS		By MS/MS	21.7	21.7	21.7	12.3	21.7	21.7
yteJ	O34424	Uncharacterized membrane protein YteJ	0.00053967	2.6646	1	5.5		+	-0.231004	-3.14314	0.639297	0.875449	0.485753	-2.42639	0.213826	1.04009	21.9787	19.9835	22.6055	22.2492	22.342	21.4337	20.5824	18.6114	18.0947	21.9787	NaN	22.6055	22.2492	22.342	21.4337	NaN	NaN	NaN	By MS/MS	By MS/MS	By MS/MS	By MS/MS	By MS/MS	By MS/MS				5.5	5.5	5.5	5.5	5.5	5.5
gapB	O34425	Glyceraldehyde-3-phosphate dehydrogenase 2	0.0020758	2.0464	2	5	+	+	1.10858	1.11618	5.12466	4.59803	4.55817	4.56577	1.77864	1.53555	17.42	19.9897	17.7141	22.1797	23.1686	23.45	22.8171	23.0966	22.9073	NaN	NaN	NaN	22.1797	23.1686	23.45	22.8171	23.0966	22.9073				By MS/MS	By MS/MS	By MS/MS	By MS/MS	By MS/MS	By MS/MS	0	0	0	2.9	5	2.9
speH	O34426	S-adenosylmethionine decarboxylase proenzyme;S-adenosylmethionine decarboxylase beta chain;S-adenosylmethionine decarboxylase alpha chain	0.00053277	2.4272	3	18.3	+		6.02201	1.51943	7.36201	6.41434	7.69669	3.19412	1.77148	0.587061	15.5145	18.8919	19.5793	25.0208	25.531	26.524	17.8808	24.7683	20.9189	NaN	NaN	NaN	25.0208	25.531	26.524	NaN	24.7683	NaN				By MS/MS	By MS/MS	By MS/MS	By MS/MS	By MS/MS	By MS/MS	0	0	0	18.3	12.7	12.7
pit	O34436	Probable low-affinity inorganic phosphate transporter	0	5.1282	2	8.4			-2.77543	-3.28823	1.00156	-1.82178	-1.44699	-1.95979	0.238354	0.657413	21.6962	18.6217	22.251	15.5003	22.3918	20.3359	18.9288	19.375	18.3858	21.6962	NaN	22.251	NaN	22.3918	NaN	NaN	NaN	NaN	By matching		By MS/MS		By matching					6	0	6	0	6	0
yjfB	O34438	Uncharacterized protein YjfB	0.00054555	2.858	1	25.5	+	+	2.68929	2.44942	0	3.71776	4.07944	3.83957	1.33281	1.36169	16.5033	18.5134	19.8978	21.9355	22.4263	22.7911	22.9658	23.0399	20.4274	NaN	NaN	NaN	21.9355	22.4263	22.7911	22.9658	23.0399	NaN				By matching	By MS/MS	By matching	By MS/MS	By MS/MS	By MS/MS	0	0	0	25.5	25.5	25.5
yloC	O34441	UPF0701 protein YloC	0	8.6342	5	17.5	+	+	0.485897	-1.48998	-2.24939	-3.30539	-1.16099	-3.13687	1.18025	1.43971	22.8142	23.5487	23.9057	21.6017	22.5247	22.6593	21.3359	18.8466	20.6755	22.8142	23.5487	23.9057	21.6017	22.5247	22.6593	21.3359	NaN	NaN	By MS/MS	By MS/MS	By MS/MS	By MS/MS	By matching	By matching	By matching			11	12.7	17.5	3.4	6.5	6.5
mgtE	O34442	Magnesium transporter MgtE	0.00052938	2.3259	4	7.8	+	+	0.480469	0.139284	0.983411	0.973113	0.999067	0.657882	1.28327	1.17609	23.7295	24.015	23.303	24.1238	24.863	25.0578	24.0556	24.52	24.4454	23.7295	24.015	23.303	24.1238	24.863	25.0578	24.0556	24.52	24.4454	By MS/MS	By MS/MS	By MS/MS	By MS/MS	By MS/MS	By MS/MS	By matching	By MS/MS	By MS/MS	5.8	5.8	5.8	3.3	6	1.6
apt	O34443	Adenine phosphoribosyltransferase	0	13.124	7	41.2	+	+	0.5611	0.574009	-2.15861	-1.3487	-0.753525	-0.740616	1.9425	1.18762	25.2523	25.4441	25.6971	24.9138	24.5955	24.6237	24.7222	25.1259	24.3237	25.2523	25.4441	25.6971	24.9138	24.5955	24.6237	24.7222	25.1259	24.3237	By MS/MS	By MS/MS	By MS/MS	By MS/MS	By MS/MS	By MS/MS	By MS/MS	By MS/MS	By MS/MS	34.7	34.7	34.7	17.1	10.6	10.6
ylbN	O34445	Uncharacterized protein YlbN	0	5.699	2	14.5		+	-0.656573	-2.96927	0.0858847	-3.86879	-2.84771	-5.16041	0.549471	2.08241	23.8614	23.8836	23.959	21.8705	17.337	23.9533	18.2244	19.6953	18.303	23.8614	23.8836	23.959	21.8705	NaN	23.9533	NaN	NaN	NaN	By MS/MS	By MS/MS	By MS/MS	By MS/MS		By MS/MS				14.5	6.4	14.5	6.4	0	6.4
yceF	O34447	Uncharacterized membrane protein YceF	0	3.0153	1	5.1			0	0	-0.578716	-0.720073	0.145198	0.854408	0.04027	0.500368	18.8044	19.4843	19.8426	20.5529	17.2618	20.7522	19.3265	21.4586	19.9094	18.8044	19.4843	19.8426	NaN	NaN	NaN	NaN	NaN	NaN	By matching	By MS/MS	By MS/MS							5.1	5.1	5.1	0	0	0
yopQ	O34448	SPBc2 prophage-derived uncharacterized protein YopQ	0	50.903	17	40		+	-0.219791	-0.576538	-1.1799	-1.39322	-0.897025	-1.25377	0.660996	1.59073	24.8874	24.426	23.9617	23.678	24.3317	22.5745	23.3177	22.7009	23.4953	24.8874	24.426	23.9617	23.678	24.3317	22.5745	23.3177	22.7009	23.4953	By MS/MS	By MS/MS	By MS/MS	By MS/MS	By MS/MS	By MS/MS	By MS/MS	By MS/MS	By MS/MS	30	32	33.7	15.2	13	3.9
nagA	O34450	N-acetylglucosamine-6-phosphate deacetylase	0	79.209	10	37.1			0.311404	-0.376005	-0.737604	-1.15227	-0.509732	-1.19714	0.33348	0.795102	23.044	24.8597	24.5537	23.719	23.8934	23.3158	23.1467	22.6884	23.0309	23.044	24.8597	24.5537	23.719	23.8934	23.3158	23.1467	22.6884	23.0309	By MS/MS	By MS/MS	By MS/MS	By MS/MS	By MS/MS	By MS/MS	By MS/MS	By matching	By MS/MS	8.1	35.1	32.1	10.6	8.3	6.6
ykaA	O34454	UPF0111 protein YkaA	0	59.116	9	40.5	+		-0.453908	0.519203	-1.04379	-1.08355	-0.998927	-0.0258166	1.56114	0.0320923	26.6818	26.8782	26.2208	25.4786	26.0172	25.2882	26.2817	26.9242	26.4974	26.6818	26.8782	26.2208	25.4786	26.0172	25.2882	26.2817	26.9242	26.4974	By MS/MS	By MS/MS	By MS/MS	By MS/MS	By MS/MS	By MS/MS	By MS/MS	By MS/MS	By MS/MS	40.5	40.5	40.5	31.7	22.9	28.3
moaB	O34457	Molybdenum cofactor biosynthesis protein B	0	7.973	4	30		+	-1.53924	-0.296401	-0.918096	-3.5081	-3.81586	-2.57302	0.855619	1.02897	22.4657	22.905	22.2524	18.7073	21.5235	15.9447	21.5853	19.7602	18.5585	22.4657	22.905	22.2524	NaN	21.5235	NaN	21.5853	NaN	NaN	By MS/MS	By MS/MS	By MS/MS	By MS/MS	By MS/MS		By MS/MS			6.5	30	12.4	6.5	6.5	0
hisZ	O34459	ATP phosphoribosyltransferase regulatory subunit	0	192.77	16	41.9	+	+	0.275251	-0.584544	0.5061	-0.260403	0.572411	-0.287384	2.34363	1.81565	25.3692	25.4381	25.2532	26.0341	25.9598	25.7838	24.9869	25.099	25.1125	25.3692	25.4381	25.2532	26.0341	25.9598	25.7838	24.9869	25.099	25.1125	By MS/MS	By MS/MS	By MS/MS	By MS/MS	By MS/MS	By MS/MS	By MS/MS	By MS/MS	By MS/MS	31.5	35.8	36.3	33.5	33.5	24
ylbP	O34468	Uncharacterized N-acetyltransferase YlbP	0	15.193	8	44.4	+	+	-1.66369	-1.04983	-1.6386	-1.45566	-1.91003	-1.29616	3.78751	2.66367	26.0872	25.8007	26.1077	23.9124	24.1036	24.2495	24.4621	24.9322	24.7128	26.0872	25.8007	26.1077	23.9124	24.1036	24.2495	24.4621	24.9322	24.7128	By MS/MS	By MS/MS	By MS/MS	By MS/MS	By MS/MS	By MS/MS	By MS/MS	By MS/MS	By MS/MS	35	35	44.4	24.4	24.4	15.6
yeeB	O34469	Putative ATP-dependent helicase YeeB	0	6.743	5	8.5	+	+	0.568649	0.175801	0.789832	1.31556	1.1041	0.711248	2.17874	1.67632	23.2235	23.6838	23.3467	24.7361	24.212	24.6181	24.0159	24.2351	24.1367	23.2235	23.6838	23.3467	24.7361	24.212	24.6181	24.0159	24.2351	24.1367	By MS/MS	By MS/MS	By MS/MS	By MS/MS	By MS/MS	By MS/MS	By MS/MS	By MS/MS	By MS/MS	8.5	8.5	8.5	4.8	4.7	5
ylbL	O34470	Uncharacterized protein YlbL	0	9.5405	5	15.5	+		-1.24506	-4.00174	2.20199	1.53888	2.1124	-0.644286	1.21191	0.106413	24.6191	22.862	22.7287	25.6947	25.7532	25.0991	25.0511	18.7808	24.4451	24.6191	22.862	22.7287	25.6947	25.7532	25.0991	25.0511	NaN	24.4451	By MS/MS	By MS/MS	By MS/MS	By MS/MS	By MS/MS	By MS/MS	By MS/MS		By matching	9.1	11.7	9.1	3.8	3.8	6.7
ytlQ	O34471	Uncharacterized protein YtlQ	0	9.5508	4	14.5			-1.16201	-2.76528	-0.219627	-1.6535	-0.728736	-2.33201	0.540804	0.843561	20.8089	21.3678	20.7864	20.7275	20.81	19.2394	17.6103	17.6778	20.679	20.8089	21.3678	20.7864	20.7275	20.81	NaN	NaN	NaN	NaN	By MS/MS	By MS/MS	By matching	By matching	By matching					8.2	12.2	5.6	5.6	8.2	0
yfkO	O34475	Putative NAD(P)H nitroreductase YfkO	0	46.268	9	41.6	+	+	-0.0103105	-0.436822	-0.843721	-1.74272	-0.942637	-1.36915	1.85082	2.25806	24.805	24.6584	24.9172	24.0085	24.0088	23.5354	23.7115	23.4057	23.1559	24.805	24.6584	24.9172	24.0085	24.0088	23.5354	23.7115	23.4057	23.1559	By MS/MS	By MS/MS	By MS/MS	By MS/MS	By MS/MS	By MS/MS	By MS/MS	By MS/MS	By MS/MS	38.5	27.1	33.9	24.4	24.4	19.9
ytkP	O34476	Probable cysteine synthase	0	45.56	7	35		+	-2.10412	-1.42287	-1.55762	-3.51125	-1.08593	-0.404692	0.589483	1.07168	25.5077	25.8748	25.443	24.1015	25.8841	23.5821	25.2277	25.1268	25.2569	25.5077	25.8748	25.443	24.1015	25.8841	23.5821	25.2277	25.1268	25.2569	By MS/MS	By MS/MS	By MS/MS	By MS/MS	By MS/MS	By MS/MS	By MS/MS	By MS/MS	By matching	30.5	35	25.4	8.7	8.7	5.1
hprK	O34483	HPr kinase/phosphorylase	0	70.105	7	23.2			-1.01603	-1.46751	-0.447812	-0.666578	-0.568	-1.01947	0.46722	0.867616	26.9625	25.9214	27.3973	26.6213	26.242	25.7139	25.8783	25.8736	25.4709	26.9625	25.9214	27.3973	26.6213	26.242	25.7139	25.8783	25.8736	25.4709	By MS/MS	By MS/MS	By MS/MS	By MS/MS	By MS/MS	By MS/MS	By MS/MS	By MS/MS	By MS/MS	20.3	20.6	20.6	14.8	12.3	9.4
mapB	O34484	Methionine aminopeptidase 2	0	190.97	11	49.8	+	+	0.91398	0.0665811	-0.785018	-2.02786	-0.756817	-1.60422	1.15215	1.32387	25.5069	25.018	25.1793	24.9219	24.4363	24.0755	24.2965	23.7158	22.8793	25.5069	25.018	25.1793	24.9219	24.4363	24.0755	24.2965	23.7158	22.8793	By MS/MS	By MS/MS	By MS/MS	By MS/MS	By MS/MS	By MS/MS	By MS/MS	By MS/MS	By MS/MS	46.6	46.6	49.8	29.3	18.1	18.1
ytmA	O34493	Uncharacterized peptidase YtmA	0.00053706	2.577	2	8.2			-0.772422	-1.93813	-0.248709	0.473256	-0.02215	-1.18786	0.0304587	0.293277	20.7281	20.9944	21.3567	21.2338	20.6882	21.0908	21.1618	16.8691	21.4846	20.7281	20.9944	21.3567	21.2338	20.6882	NaN	21.1618	NaN	21.4846	By MS/MS	By MS/MS	By MS/MS	By MS/MS	By matching		By matching		By matching	3.5	8.2	8.2	4.7	4.7	0
ytpQ	O34496	UPF0354 protein YtpQ	0	25.362	8	23.8	+	+	-0.373411	-1.1508	-1.46324	-3.98607	-1.80067	-2.57806	3.18476	3.42133	24.3241	23.9565	24.3643	22.6562	22.1912	22.3954	21.7667	21.5353	21.6087	24.3241	23.9565	24.3643	22.6562	22.1912	22.3954	21.7667	21.5353	21.6087	By MS/MS	By MS/MS	By MS/MS	By MS/MS	By MS/MS	By MS/MS	By MS/MS	By MS/MS	By MS/MS	21.2	21.2	21.2	13.8	11.2	6.7
pgl	O34499	6-phosphogluconolactonase	0	323.31	15	47.3	+	+	-0.286758	0.418798	1.40024	1.11577	1.35154	2.0571	1.38071	3.07101	26.7475	26.8338	26.6057	27.7379	27.8169	28.6868	28.6301	29.0472	28.681	26.7475	26.8338	26.6057	27.7379	27.8169	28.6868	28.6301	29.0472	28.681	By MS/MS	By MS/MS	By MS/MS	By MS/MS	By MS/MS	By MS/MS	By MS/MS	By MS/MS	By MS/MS	39.8	47.3	39.8	30.9	30.4	24.1
yceB	O34504	Uncharacterized protein YceB	0.0045895	1.7939	2	7.3	+		0.0346947	0.0126336	0.146367	-0.34401	0.699904	0.677843	1.70191	0.564528	19.9812	19.8127	19.5128	20.3795	20.6109	20.416	19.5633	20.6919	21.0851	19.9812	19.8127	19.5128	NaN	NaN	NaN	NaN	NaN	NaN	By MS/MS	By MS/MS	By MS/MS							4.5	7.3	7.3	0	0	0
ykfB	O34508	L-Ala-D/L-Glu epimerase	0	33.423	11	31.4	+	+	-4.07251	-3.93681	-4.25553	-3.5666	-4.02918	-3.89347	3.18016	2.27376	24.2967	24.0331	24.3315	20.5848	20.1287	19.8603	20.8908	20.4087	19.6814	24.2967	24.0331	24.3315	20.5848	20.1287	19.8603	20.8908	20.4087	19.6814	By MS/MS	By MS/MS	By MS/MS	By MS/MS	By MS/MS	By matching	By MS/MS	By MS/MS	By matching	27.9	31.4	31.4	7.4	3.3	1.9
yfmF	O34510	Fe(3+)-citrate import ATP-binding protein YfmF	0	4.8299	3	13.5			-2.19229	-3.45865	0.536104	0.39553	-1.6517	-2.91806	0.313656	0.514199	22.811	22.2454	22.4359	22.7532	22.8301	16.9539	15.4699	20.5827	22.6855	22.811	22.2454	22.4359	22.7532	22.8301	NaN	NaN	NaN	22.6855	By MS/MS	By MS/MS	By MS/MS	By MS/MS	By matching		By MS/MS		By MS/MS	13.5	7.1	7.1	3.4	3.4	0
yfmM	O34512	Uncharacterized ABC transporter ATP-binding protein YfmM	0	4.9193	4	7.5		+	-0.794331	-0.464312	-1.75314	-2.87452	-0.0321465	0.297873	0.014857	1.33168	22.2344	22.0816	21.9837	22.6897	22.7911	20.7223	22.3585	22.4246	22.4102	22.2344	22.0816	21.9837	22.6897	22.7911	NaN	22.3585	22.4246	22.4102	By MS/MS	By MS/MS	By MS/MS	By MS/MS	By MS/MS		By MS/MS	By MS/MS	By MS/MS	5.4	7.5	5.6	3.7	1.9	0
ylbM	O34513	UPF0348 protein YlbM	0	6.0445	5	12.8	+	+	-3.15253	-2.40368	-2.31319	-2.42027	-3.3809	-2.63205	1.59905	0.912439	21.5281	21.9267	21.9767	17.3064	19.367	18.6154	21.0103	19.076	17.449	21.5281	21.9267	21.9767	NaN	NaN	NaN	NaN	NaN	NaN	By MS/MS	By MS/MS	By MS/MS							6.5	10.6	8.4	0	0	0
hisG	O34520	ATP phosphoribosyltransferase	0	40.714	12	57.7	+		0.805455	1.06096	-2.2913	-3.43613	-1.55478	-1.29928	1.46972	0.552662	24.8909	25.1385	24.8407	24.0531	23.0041	23.1486	23.6651	25.1906	22.1166	24.8909	25.1385	24.8407	24.0531	23.0041	23.1486	23.6651	25.1906	22.1166	By MS/MS	By MS/MS	By MS/MS	By MS/MS	By MS/MS	By MS/MS	By MS/MS	By MS/MS	By MS/MS	57.7	57.7	54	23.5	23.9	18.8
nagP	O34521	PTS system N-acetylglucosamine-specific EIICB component;N-acetylglucosamine permease IIC component;N-acetylglucosamine-specific phosphotransferase enzyme IIB component	0	7.1769	2	4.9	+	+	-0.884168	-2.11539	-2.49325	-2.73763	-3.22115	-4.45237	1.36081	3.26733	21.8179	22.8163	22.7566	20.3676	17.6625	19.6972	17.4913	18.2784	18.264	21.8179	22.8163	22.7566	20.3676	NaN	NaN	NaN	NaN	NaN	By MS/MS	By MS/MS	By MS/MS	By MS/MS						4.9	4.9	4.9	2.4	0	0
trmB	O34522	tRNA (guanine-N(7)-)-methyltransferase	0	13.35	6	26.8			0.892176	-0.772867	0.609116	0.918961	1.02944	-0.635604	0.944412	0.265693	23.1892	22.9005	23.5837	23.6083	24.1327	25.0208	22.8362	20.9806	23.9498	23.1892	22.9005	23.5837	23.6083	24.1327	25.0208	22.8362	NaN	23.9498	By MS/MS	By MS/MS	By MS/MS	By MS/MS	By MS/MS	By MS/MS	By MS/MS	By MS/MS	By MS/MS	17.8	26.8	21.6	12.7	8.5	4.2
sppA	O34525	Putative signal peptide peptidase SppA	0	89.234	10	36.1			0.186401	0.173227	0.0230223	0.555127	0.0652618	0.0520884	0.131127	0.126086	24.7399	24.5487	24.8555	25.0711	24.5374	24.7315	24.8848	24.5249	24.8907	24.7399	24.5487	24.8555	25.0711	24.5374	24.7315	24.8848	24.5249	24.8907	By MS/MS	By MS/MS	By MS/MS	By MS/MS	By MS/MS	By MS/MS	By MS/MS	By MS/MS	By MS/MS	33.1	33.1	33.1	9.9	7.8	7.5
alaS	O34526	Alanine--tRNA ligase	0	217.69	31	44.4	+	+	-0.320594	-1.09736	-1.36909	-1.88749	-1.03789	-1.81466	1.27241	1.58346	25.6153	25.4916	25.3994	24.8956	24.5194	23.9775	24.2795	23.1805	23.6023	25.6153	25.4916	25.3994	24.8956	24.5194	23.9775	24.2795	23.1805	23.6023	By MS/MS	By MS/MS	By MS/MS	By MS/MS	By MS/MS	By MS/MS	By MS/MS	By MS/MS	By MS/MS	36.3	40.4	43.5	17.8	16.5	9.3
cymR	O34527	HTH-type transcriptional regulator CymR	0	82.059	3	45.7	+	+	0	0	-3.41791	-6.30586	-4.17798	-5.91207	1.82238	3.79296	23.6721	24.1687	23.7674	19.3242	18.8953	20.8547	18.2376	17.448	18.1864	23.6721	24.1687	23.7674	NaN	NaN	NaN	NaN	NaN	NaN	By MS/MS	By MS/MS	By MS/MS							31.2	31.2	45.7	0	0	0
yrvN	O34528	Uncharacterized AAA domain-containing protein YrvN	0	12.271	5	15.7	+	+	-0.385412	0.0118465	-1.77818	-3.21825	-1.51682	-1.11956	2.10328	1.64353	21.2686	21.8942	21.7672	19.8252	20.5809	19.9734	20.9568	20.144	20.4704	21.2686	21.8942	21.7672	19.8252	NaN	NaN	NaN	NaN	NaN	By MS/MS	By MS/MS	By MS/MS	By matching						5.7	12.1	12.1	3.3	0	0
pfkA	O34529	ATP-dependent 6-phosphofructokinase	0	323.31	12	49.2		+	-0.144047	-0.804419	-0.0162029	-0.454159	0.0812925	-0.579079	0.217282	2.57727	25.8712	25.9739	26.0533	26.2588	26.0709	25.8126	25.3822	25.2772	25.5018	25.8712	25.9739	26.0533	26.2588	26.0709	25.8126	25.3822	25.2772	25.5018	By MS/MS	By MS/MS	By MS/MS	By MS/MS	By MS/MS	By MS/MS	By MS/MS	By MS/MS	By MS/MS	36.1	38.9	38.2	30.1	26	18.2
citT	O34534	Transcriptional regulatory protein CitT	0	3.8902	3	17.7			0	0	-1.82697	-2.52835	-1.65382	-1.4733	0.574824	0.787164	20.9999	21.019	21.2935	19.7002	17.4599	21.1909	19.604	20.8356	18.4529	20.9999	21.019	21.2935	NaN	NaN	NaN	NaN	NaN	NaN	By MS/MS	By MS/MS	By MS/MS							11.9	17.7	13.7	0	0	0
yfmK	O34536	Uncharacterized N-acetyltransferase YfmK	0	17.358	3	22.3	+	+	0.59695	-1.52027	0.410735	-2.24278	-0.821375	-2.9386	1.30407	2.07451	22.4915	21.9242	22.6223	21.7991	21.645	21.1297	19.5697	20.0374	18.615	22.4915	21.9242	22.6223	21.7991	21.645	NaN	NaN	NaN	NaN	By MS/MS	By MS/MS	By MS/MS	By MS/MS	By MS/MS					22.3	22.3	22.3	14.2	14.2	0
ycdA	O34538	Uncharacterized lipoprotein YcdA	0	48.095	9	26.3		+	0.740939	-0.609069	-0.759137	-5.56541	-0.0501245	-1.40013	0.0581806	1.82018	24.2858	23.6061	23.4816	24.0287	23.7011	23.4934	22.8542	22.0987	22.2202	24.2858	23.6061	23.4816	24.0287	23.7011	23.4934	22.8542	22.0987	22.2202	By MS/MS	By MS/MS	By MS/MS	By MS/MS	By MS/MS	By MS/MS	By MS/MS	By matching	By matching	23.4	23.4	16.9	15	12.1	8.8
yjiC	O34539	Uncharacterized UDP-glucosyltransferase YjiC	0	8.5985	3	9.9		+	-0.535014	-1.90197	-1.64259	-1.4016	0.0566133	-1.31034	0.0633581	2.69267	22.0338	21.9179	21.6487	22.395	21.4308	21.9445	20.4236	20.829	20.4168	22.0338	21.9179	21.6487	22.395	21.4308	21.9445	NaN	NaN	NaN	By MS/MS	By MS/MS	By MS/MS	By MS/MS	By matching	By MS/MS				9.9	4.1	9.9	1.8	1.8	1.8
yflK	O34542	Uncharacterized protein YflK	0	3.9799	3	12.2	+		-2.45134	-0.414759	-0.224246	-0.443797	-1.87856	0.158024	1.0599	0.0301965	22.2314	21.4755	21.953	20.0112	18.8933	21.1197	18.7591	23.9851	23.3898	22.2314	21.4755	21.953	NaN	NaN	NaN	NaN	23.9851	23.3898	By MS/MS	By MS/MS	By MS/MS		By MS/MS		By MS/MS	By MS/MS	By MS/MS	5.4	8.6	8.6	0	3.2	0
mhqE	O34543	Putative ring-cleaving dioxygenase MhqE	0	4.8892	4	16.2		+	-0.812313	-1.8023	-1.00725	-2.1676	-1.00628	-1.99626	0.473514	1.67913	21.1151	21.5207	21.6714	18.9186	21.656	20.7136	20.122	18.8102	19.386	21.1151	21.5207	21.6714	NaN	21.656	NaN	NaN	NaN	NaN	By MS/MS	By MS/MS	By MS/MS	By MS/MS	By MS/MS					12.2	12.2	12.2	3	3	0
ytsP	O34553	Protein YtsP	0	6.5084	3	18.4		+	0.170348	0.428405	-1.90288	-1.01732	0.530695	0.788752	0.747847	1.28492	23.5776	23.4584	22.906	24.319	23.4772	23.7379	24.2055	23.9849	24.1178	23.5776	23.4584	22.906	24.319	23.4772	23.7379	24.2055	23.9849	24.1178	By MS/MS	By MS/MS	By MS/MS	By MS/MS	By MS/MS	By MS/MS	By MS/MS	By MS/MS	By MS/MS	18.4	18.4	18.4	4.3	4.3	4.3
rpe	O34557	Ribulose-phosphate 3-epimerase	0	19.774	3	15.2		+	2.41328	3.55977	0.374207	0.326338	0.218067	1.36456	0.41015	1.69455	25.3458	24.7784	24.7338	25.0648	25.1261	25.3213	25.8711	26.8344	26.2462	25.3458	24.7784	24.7338	25.0648	25.1261	25.3213	25.8711	26.8344	26.2462	By MS/MS	By MS/MS	By MS/MS	By MS/MS	By MS/MS	By MS/MS	By MS/MS	By MS/MS	By MS/MS	15.2	12	15.2	3.7	3.7	3.7
yopR	O34558	SPBc2 prophage-derived uncharacterized protein YopR	0	17.234	7	22.5	+	+	-0.63298	-0.973003	-0.51833	-3.01343	-0.848771	-1.1888	1.11099	1.71105	24.1069	24.3853	23.9242	23.8175	22.8469	23.2056	22.648	23.4135	22.7885	24.1069	24.3853	23.9242	23.8175	22.8469	23.2056	22.648	23.4135	22.7885	By MS/MS	By MS/MS	By MS/MS	By MS/MS	By MS/MS	By matching	By matching	By MS/MS	By MS/MS	13.5	19.4	22.5	5.5	3.4	3.4
ykuU	O34564	Thioredoxin-like protein YkuU	0	24.605	5	33.9			2.19569	-0.267998	0.387118	-3.29702	0.013188	-2.4505	0.0789866	0.624511	24.047	23.9763	24.0283	24.0255	23.9414	24.1243	23.5667	18.7007	22.4326	24.047	23.9763	24.0283	24.0255	23.9414	24.1243	23.5667	NaN	22.4326	By MS/MS	By MS/MS	By MS/MS	By MS/MS	By MS/MS	By MS/MS	By MS/MS		By matching	21.1	30	30	17.2	10	17.2
hisH	O34565	Imidazole glycerol phosphate synthase subunit HisH	0	94.647	8	45.8			0.221535	0.0640621	0.464774	-0.201771	0.211852	0.0543798	0.864509	0.121958	25.7783	25.5075	25.7075	25.8719	26.0171	25.7398	25.5687	25.9948	25.593	25.7783	25.5075	25.7075	25.8719	26.0171	25.7398	25.5687	25.9948	25.593	By MS/MS	By MS/MS	By MS/MS	By MS/MS	By MS/MS	By MS/MS	By MS/MS	By MS/MS	By MS/MS	45.8	38.7	38.7	32.5	39.6	19.3
yoaA	O34569	Uncharacterized N-acetyltransferase YoaA	0	18.914	6	36.2	+	+	-0.13899	-0.578548	-2.79752	-2.81	-3.19081	-3.63037	3.96005	1.24583	23.6156	23.9034	24.1387	20.815	20.8636	20.4066	18.395	21.3149	21.0567	23.6156	23.9034	24.1387	20.815	20.8636	NaN	NaN	21.3149	21.0567	By MS/MS	By MS/MS	By MS/MS	By MS/MS	By MS/MS			By MS/MS	By MS/MS	28.2	35.6	36.2	7.3	7.3	0
ytlP	O34570	RNA 2,3-cyclic phosphodiesterase	0	17.835	5	38.8	+	+	-0.961922	-1.07808	-0.800767	-0.686342	-1.13274	-1.2489	2.43363	2.31007	23.6629	23.8568	23.9482	22.7641	22.8742	22.4314	22.6955	22.2711	22.7546	23.6629	23.8568	23.9482	22.7641	22.8742	22.4314	22.6955	22.2711	22.7546	By MS/MS	By MS/MS	By MS/MS	By MS/MS	By MS/MS	By matching	By MS/MS	By MS/MS	By MS/MS	33.9	33.9	33.9	13.1	13.1	6
ykoC	O34572	Putative HMP/thiamine permease protein YkoC	0	14.297	5	20.1		+	-0.085804	0.317579	0.372677	1.04983	0.503396	0.906778	0.673771	1.50955	22.6282	22.4328	22.9454	23.686	23.1179	22.7126	23.7859	23.1454	23.7954	22.6282	22.4328	22.9454	23.686	23.1179	22.7126	23.7859	23.1454	23.7954	By MS/MS	By MS/MS	By MS/MS	By MS/MS	By MS/MS	By MS/MS	By MS/MS	By MS/MS	By MS/MS	16.9	12.6	16.9	20.1	15.7	12.6
cysC	O34577	Probable adenylyl-sulfate kinase	0	91.072	5	28.9		+	0.776067	0.509206	0.119625	-0.190276	0.0504506	-0.21641	0.120551	1.4776	26.7225	26.6458	26.6399	26.5301	26.9967	26.6327	26.4791	26.3539	26.526	26.7225	26.6458	26.6399	26.5301	26.9967	26.6327	26.4791	26.3539	26.526	By MS/MS	By MS/MS	By MS/MS	By MS/MS	By MS/MS	By MS/MS	By MS/MS	By MS/MS	By MS/MS	28.9	28.9	28.9	16.8	16.8	16.8
pcrA	O34580	ATP-dependent DNA helicase PcrA	0	26.493	14	20.4	+	+	-1.16911	-1.06161	-0.725562	-1.31513	-1.28178	-1.17428	1.62155	2.07267	22.9089	22.8988	23.3346	22.1849	21.8498	21.2623	22.184	21.8871	21.5483	22.9089	22.8988	23.3346	22.1849	21.8498	21.2623	22.184	21.8871	21.5483	By MS/MS	By MS/MS	By MS/MS	By MS/MS	By MS/MS	By MS/MS	By MS/MS	By MS/MS	By MS/MS	10	13.5	15.8	8	5.7	0.9
yjzC	O34585	Uncharacterized protein YjzC	0	5.8959	1	28.8		+	1.62281	3.57471	3.59372	5.30806	1.58987	3.54177	0.511837	3.13553	19.6995	19.8086	19.4555	19.8237	20.338	23.5715	23.6128	22.9297	23.0464	NaN	NaN	NaN	NaN	NaN	23.5715	23.6128	22.9297	23.0464						By MS/MS	By MS/MS	By MS/MS	By MS/MS	0	0	0	0	0	28.8
ylbC	O34586	Uncharacterized membrane protein YlbC	0	3.3474	3	9		+	-1.00632	-4.03242	-4.66268	-2.1088	-1.70442	-4.73052	0.45445	1.10293	22.2151	22.4377	22.7441	21.4884	18.0303	22.765	16.2919	16.3177	20.5957	22.2151	22.4377	22.7441	21.4884	NaN	22.765	NaN	NaN	NaN	By MS/MS	By MS/MS	By MS/MS	By matching		By MS/MS				4	6.6	4	6.4	0	2.3
ykuJ	O34588	Uncharacterized protein YkuJ	0	78.283	4	48.1		+	0.300641	0.0800718	-0.504442	-0.871433	-0.519772	-0.740341	0.960643	2.28179	25.0756	25.3772	25.0798	25.0557	24.5402	24.3773	24.5816	24.4428	24.2871	25.0756	25.3772	25.0798	25.0557	24.5402	24.3773	24.5816	24.4428	24.2871	By MS/MS	By MS/MS	By MS/MS	By MS/MS	By MS/MS	By MS/MS	By MS/MS	By MS/MS	By MS/MS	48.1	48.1	48.1	26.6	26.6	26.6
ykuP	O34589	Probable flavodoxin-2	0.00053447	2.4825	2	13.9	+	+	1.50424	1.20926	3.50593	0.799774	4.9917	4.69672	1.37167	1.25476	23.8353	19.8784	22.9843	26.6115	27.1053	27.9564	26.5038	27.2083	27.0761	23.8353	NaN	22.9843	26.6115	27.1053	27.9564	26.5038	27.2083	27.0761	By MS/MS		By MS/MS	By matching	By MS/MS	By MS/MS	By MS/MS	By MS/MS	By MS/MS	6.6	0	6.6	6.6	6.6	6.6
ydjP	O34592	AB hydrolase superfamily protein YdjP	0	45.04	5	24.4		+	-0.572975	-0.322793	0.235598	0.620049	0.172527	0.422709	0.934903	0.878225	24.0676	24.2984	24.1326	24.3281	24.4252	24.2628	24.2874	24.9137	24.5656	24.0676	24.2984	24.1326	24.3281	24.4252	24.2628	24.2874	24.9137	24.5656	By MS/MS	By MS/MS	By MS/MS	By MS/MS	By MS/MS	By MS/MS	By MS/MS	By MS/MS	By MS/MS	19.9	19.9	19.9	12.9	12.9	12.9
yjqA	O34593	Uncharacterized protein YjqA	0	4.8673	6	46.4			-0.127506	-0.897402	-3.51069	-0.440791	-1.46315	-2.23305	0.505829	0.758057	22.4254	22.6738	22.2782	20.292	19.5563	23.1396	21.9622	18.2297	20.4864	22.4254	22.6738	22.2782	NaN	NaN	23.1396	21.9622	NaN	NaN	By MS/MS	By MS/MS	By MS/MS			By matching	By MS/MS			33.6	40	40	0	0	14.4
cccB	O34594	Cytochrome c-551	0	19.546	1	11.6			1.85679	-2.63308	3.55024	-0.664176	3.59129	-0.898582	0.974692	0.238594	23.2879	19.2418	19.7085	24.3975	24.457	24.1575	18.9956	21.1694	19.3774	23.2879	NaN	NaN	24.3975	24.457	24.1575	NaN	NaN	NaN	By MS/MS	By MS/MS	By MS/MS	By MS/MS	By MS/MS	By MS/MS				11.6	11.6	11.6	11.6	11.6	11.6
thiI	O34595	Probable tRNA sulfurtransferase	0.0036027	1.9477	2	5.2			-1.10519	-1.33725	-2.09722	-1.74775	-0.3928	-0.624858	0.15229	0.161031	23.3968	23.1451	22.9222	23.4359	23.8558	20.9939	19.8282	23.7482	24.0131	23.3968	23.1451	22.9222	23.4359	23.8558	NaN	NaN	23.7482	24.0131	By matching	By matching	By matching	By MS/MS	By matching			By MS/MS	By MS/MS	3	3	3	2.2	2.2	0
yobK	O34596	Antitoxin YobK	0	6.9742	2	16.4	+	+	-0.545554	0.488139	-4.29525	-6.0563	-2.70656	-1.67287	1.08789	0.972489	23.7658	23.8976	23.6655	22.5543	19.6829	20.972	23.1177	21.0393	22.1534	23.7658	23.8976	23.6655	22.5543	NaN	NaN	23.1177	NaN	22.1534	By MS/MS	By MS/MS	By MS/MS	By MS/MS			By MS/MS		By matching	16.4	16.4	16.4	16.4	0	0
iscS1	O34599	Putative cysteine desulfurase IscS 1	0	22.154	9	33	+	+	-1.30088	-0.65925	-1.76825	-2.48332	-2.66787	-2.02624	1.08999	2.94932	24.2313	24.8512	24.5376	22.6491	22.7814	20.186	22.7291	22.2487	22.5636	24.2313	24.8512	24.5376	22.6491	22.7814	NaN	22.7291	22.2487	22.5636	By MS/MS	By MS/MS	By MS/MS	By MS/MS	By MS/MS		By MS/MS	By MS/MS	By MS/MS	26.1	18.7	20.1	9.2	7.9	0
nrnA	O34600	Bifunctional oligoribonuclease and PAP phosphatase NrnA	0	217.71	7	28.1	+	+	-0.649322	-0.570767	-0.633224	-0.502015	-0.933602	-0.855047	1.75855	1.45526	24.5094	24.8582	24.3065	23.9657	23.5224	23.3852	24.1	23.3861	23.6229	24.5094	24.8582	24.3065	23.9657	23.5224	23.3852	24.1	23.3861	23.6229	By MS/MS	By MS/MS	By MS/MS	By MS/MS	By MS/MS	By MS/MS	By MS/MS	By MS/MS	By MS/MS	28.1	28.1	28.1	15	13.1	10.2
sdaAA	O34607	Probable L-serine dehydratase, alpha chain	0	67.252	6	33			-0.55172	-0.686962	-0.330202	-0.647539	-0.538099	-0.673342	0.430646	0.654457	23.026	22.846	21.782	22.5092	22.2341	21.2964	21.9187	21.7237	21.9915	23.026	22.846	21.782	22.5092	22.2341	21.2964	21.9187	21.7237	21.9915	By MS/MS	By MS/MS	By MS/MS	By MS/MS	By MS/MS	By matching	By MS/MS	By MS/MS	By MS/MS	28.7	21	16.7	7.7	7.7	4.3
ytqB	O34614	Putative rRNA methylase YtqB	0.0050865	1.7605	1	5.2	+		0	0	-0.650806	-0.493366	-0.777933	0.0814152	1.15006	0.106814	20.3745	20.5118	20.8166	19.2891	20.0008	20.0793	20.2857	20.5692	21.0923	20.3745	20.5118	20.8166	NaN	NaN	NaN	NaN	NaN	NaN	By MS/MS	By MS/MS	By MS/MS							5.2	5.2	5.2	0	0	0
rlmN	O34617	Probable dual-specificity RNA methyltransferase RlmN	0	2.8735	3	7.2			-0.516662	-1.08901	-1.08424	-0.389781	0.397442	-0.174901	0.733429	0.0558745	21.3803	21.6036	22.0262	21.9659	21.8589	22.3776	19.482	22.4359	22.5675	21.3803	21.6036	22.0262	21.9659	21.8589	22.3776	NaN	22.4359	22.5675	By MS/MS	By MS/MS	By MS/MS	By MS/MS	By MS/MS	By MS/MS		By MS/MS	By MS/MS	4.1	5	5	1.9	1.9	4.1
ytnA	O34618	Uncharacterized amino acid permease YtnA	0	4.1854	2	4.3	+	+	-0.0535253	0.297613	0.927688	1.14034	0.962172	1.31331	1.78723	2.10438	22.6145	21.9985	22.16	23.4665	23.1974	22.9956	23.7151	23.6109	23.3869	22.6145	21.9985	22.16	23.4665	23.1974	22.9956	23.7151	23.6109	23.3869	By MS/MS	By MS/MS	By MS/MS	By MS/MS	By MS/MS	By MS/MS	By MS/MS	By MS/MS	By MS/MS	1.9	2.4	2.4	4.3	4.3	1.9
pfyP	O34627	Blue-light photoreceptor	0	3.6338	3	14.6	+	+	0	0	-2.03854	-0.73299	-3.30726	-3.65343	1.54727	0.876038	21.6336	21.0761	21.1738	18.4244	16.731	18.8063	18.007	14.8841	20.032	21.6336	21.0761	21.1738	NaN	NaN	NaN	NaN	NaN	NaN	By MS/MS	By MS/MS	By matching							11.1	11.1	6.9	0	0	0
yvlB	O34628	Uncharacterized protein YvlB	0	219.82	10	39.5	+	+	-0.479377	-0.692867	-1.63198	-1.71806	-1.71043	-1.92392	2.59712	2.26981	26.8955	27.4729	27.4289	25.7193	25.7328	25.2139	25.439	25.3498	25.2368	26.8955	27.4729	27.4289	25.7193	25.7328	25.2139	25.439	25.3498	25.2368	By MS/MS	By MS/MS	By MS/MS	By MS/MS	By MS/MS	By MS/MS	By MS/MS	By MS/MS	By MS/MS	31.8	34.5	36.4	15.9	18.1	2.7
yerH	O34629	Uncharacterized lipoprotein YerH	0	47.072	10	29.5		+	-0.0341841	-1.44647	0.929811	-0.481945	0.0503953	-1.36189	0.151954	3.76815	24.4128	24.2902	24.3214	24.3301	24.2357	24.6098	23.0999	22.9333	22.9055	24.4128	24.2902	24.3214	24.3301	24.2357	24.6098	23.0999	22.9333	22.9055	By MS/MS	By MS/MS	By MS/MS	By MS/MS	By MS/MS	By MS/MS	By MS/MS	By MS/MS	By MS/MS	24.5	24.5	17.7	15.4	12.1	9.6
sirB	O34632	Sirohydrochlorin ferrochelatase	0	30.467	6	31.8	+	+	-0.655288	-0.402592	-2.13805	-2.31863	-2.36055	-2.10786	1.75718	1.76668	24.3578	23.6629	23.923	22.3107	21.7149	20.8363	22.6436	21.3851	21.5913	24.3578	23.6629	23.923	22.3107	21.7149	20.8363	22.6436	21.3851	21.5913	By MS/MS	By MS/MS	By MS/MS	By MS/MS	By MS/MS	By matching	By MS/MS	By matching	By MS/MS	24.5	27.6	20.3	11.9	11.9	7.7
yjlC	O34633	Uncharacterized protein YjlC	0	16.708	5	44.3		+	1.34815	2.27969	-2.33208	-2.84461	0.498374	1.42992	0.237002	1.60164	23.7905	23.7252	22.8157	25.4	23.1395	23.287	25.3267	24.747	24.5475	23.7905	23.7252	22.8157	25.4	23.1395	23.287	25.3267	24.747	24.5475	By MS/MS	By MS/MS	By MS/MS	By MS/MS	By MS/MS	By MS/MS	By MS/MS	By MS/MS	By MS/MS	22.9	44.3	33.6	33.6	22.9	22.9
yrrK	O34634	Putative Holliday junction resolvase	0	42.217	6	52.9	+		0.352802	1.75066	-1.273	-0.981725	-1.25476	0.143103	2.08927	0.840569	24.4076	24.3173	24.3861	22.9527	23.3697	23.0243	24.3968	24.5235	24.6199	24.4076	24.3173	24.3861	22.9527	23.3697	23.0243	24.3968	24.5235	24.6199	By MS/MS	By MS/MS	By MS/MS	By MS/MS	By MS/MS	By MS/MS	By MS/MS	By MS/MS	By MS/MS	38.4	38.4	31.9	11.6	17.4	17.4
sdaAB	O34635	Probable L-serine dehydratase, beta chain	0	29.407	10	55.5	+	+	-0.440278	-0.855491	-0.688101	-1.45724	-0.94128	-1.35649	2.13478	2.19891	23.5915	23.9066	24.0671	22.9621	23.0921	22.6871	22.1171	22.751	22.6276	23.5915	23.9066	24.0671	22.9621	23.0921	22.6871	22.1171	22.751	22.6276	By MS/MS	By MS/MS	By MS/MS	By MS/MS	By MS/MS	By MS/MS	By MS/MS	By MS/MS	By MS/MS	47.3	47.3	47.3	24.5	34.5	21.4
yerI	O34640	Uncharacterized protein YerI	0	16.413	6	17			0.356275	-2.45505	-0.543628	-0.537915	-0.148867	-2.96019	0.129593	0.526429	23.2952	22.7484	22.071	22.8533	22.1297	22.6848	21.9247	15.4898	21.8194	23.2952	22.7484	22.071	22.8533	22.1297	22.6848	21.9247	NaN	21.8194	By MS/MS	By MS/MS	By MS/MS	By MS/MS	By MS/MS	By MS/MS	By matching		By matching	17	17	10.7	14.6	9.5	7.1
melA	O34645	Alpha-galactosidase	0	4.7021	5	13			0.834969	0.497789	0.634865	-0.0513064	0.416848	0.0796687	0.784417	0.185323	22.2029	22.7014	22.5974	22.7544	23.2947	22.703	22.5535	22.5988	22.5884	22.2029	22.7014	22.5974	22.7544	23.2947	22.703	22.5535	22.5988	22.5884	By MS/MS	By MS/MS	By MS/MS	By MS/MS	By MS/MS	By MS/MS	By MS/MS	By MS/MS	By MS/MS	10.6	13	10.9	5.3	5.3	5.3
hisD	O34651	Histidinol dehydrogenase	0	192.77	15	34.7	+		0.842485	0.0539926	1.13788	-0.049909	0.946195	0.157703	2.50173	0.804975	26.054	25.9026	25.7986	26.8416	26.8391	26.9131	26.1198	26.0272	26.0813	26.054	25.9026	25.7986	26.8416	26.8391	26.9131	26.1198	26.0272	26.0813	By MS/MS	By MS/MS	By MS/MS	By MS/MS	By MS/MS	By MS/MS	By MS/MS	By MS/MS	By MS/MS	33	33	27.6	22.5	24.1	18.3
ylbG	O34658	UPF0298 protein YlbG	0.0060423	1.5859	2	22.2			-0.687428	-1.74932	-2.66773	-0.54231	-0.0380573	-1.09995	0.0676942	0.713494	22.5151	22.9524	22.9904	22.5431	22.8499	22.9508	22.1626	22.4293	20.5662	22.5151	22.9524	22.9904	22.5431	22.8499	22.9508	22.1626	22.4293	NaN	By MS/MS	By MS/MS	By MS/MS	By MS/MS	By MS/MS	By MS/MS	By matching	By MS/MS		22.2	12.2	22.2	22.2	22.2	10
ybbR	O34659	YbbR-like domain-containing protein YbbR	0	35.701	8	22.2	+	+	-2.34151	-1.94572	-3.41203	-4.35674	-4.83825	-4.44246	1.32991	2.09614	24.6008	24.2626	24.1601	20.3376	17.3091	20.862	18.9365	20.2747	20.485	24.6008	24.2626	24.1601	NaN	NaN	NaN	NaN	NaN	NaN	By MS/MS	By MS/MS	By MS/MS							22.2	22.2	22.2	0	0	0
dhaS	O34660	Putative aldehyde dehydrogenase DhaS	0	215.94	15	34.1	+	+	-0.719435	-1.63251	-1.14178	-1.88564	-0.987398	-1.90048	1.67327	3.96385	26.7163	26.9475	26.7799	26.1618	25.7814	25.5384	24.9778	24.8428	24.9218	26.7163	26.9475	26.7799	26.1618	25.7814	25.5384	24.9778	24.8428	24.9218	By MS/MS	By MS/MS	By MS/MS	By MS/MS	By MS/MS	By MS/MS	By MS/MS	By MS/MS	By MS/MS	34.1	34.1	34.1	22.6	19.2	19
panE	O34661	Probable 2-dehydropantoate 2-reductase	0	3.4299	2	8.4		+	0.779495	-1.09581	-1.84606	-1.31989	-0.245379	-2.12069	0.549177	1.04207	21.4777	21.482	21.1306	21.2778	21.2717	20.8047	19.0728	18.1192	20.5363	21.4777	21.482	21.1306	21.2778	21.2717	NaN	NaN	NaN	NaN	By MS/MS	By MS/MS	By matching	By matching	By MS/MS					3.7	8.4	4.7	3.7	3.7	0
ctpA	O34666	Carboxy-terminal processing protease CtpA	0	91.698	15	31.5	+	+	-0.689232	-1.53075	-0.898266	-1.32564	-0.853153	-1.69467	1.35993	1.69617	27.0567	26.496	27.0711	26.0328	26.0592	25.9723	24.5296	25.6668	25.3433	27.0567	26.496	27.0711	26.0328	26.0592	25.9723	24.5296	25.6668	25.3433	By MS/MS	By MS/MS	By MS/MS	By MS/MS	By MS/MS	By MS/MS	By MS/MS	By MS/MS	By MS/MS	31.5	31.5	31.5	19.5	15.5	12.4
luxS	O34667	S-ribosylhomocysteine lyase	0	120.76	6	43.3			0.401136	0.327261	0.226726	0.110459	0.282954	0.209079	0.61439	0.356507	26.3219	26.8605	26.3572	26.733	26.8347	26.8208	26.7099	27.025	26.432	26.3219	26.8605	26.3572	26.733	26.8347	26.8208	26.7099	27.025	26.432	By MS/MS	By MS/MS	By MS/MS	By MS/MS	By MS/MS	By MS/MS	By MS/MS	By MS/MS	By MS/MS	38.2	26.1	38.2	13.4	13.4	13.4
yocH	O34669	Cell wall-binding protein YocH	0	19.067	4	22.3	+	+	0.564005	0.278694	1.79325	0.905903	1.65395	1.36864	1.208	2.66968	21.9716	22.0627	21.6562	22.6302	23.9134	24.1087	22.9773	23.4041	23.4151	21.9716	22.0627	21.6562	22.6302	23.9134	24.1087	22.9773	23.4041	23.4151	By MS/MS	By MS/MS	By MS/MS	By MS/MS	By MS/MS	By MS/MS	By MS/MS	By MS/MS	By MS/MS	7.7	15.7	7.7	12.9	22.3	14.3
hisB	O34683	Imidazoleglycerol-phosphate dehydratase	0	110.9	6	44.8		+	0.731819	0.063865	0.481511	-0.65771	0.10626	-0.561694	0.164072	1.32215	24.4897	24.7932	24.4	25.0677	24.3723	24.5616	23.7004	24.2075	24.0899	24.4897	24.7932	24.4	25.0677	24.3723	24.5616	23.7004	24.2075	24.0899	By MS/MS	By MS/MS	By MS/MS	By MS/MS	By MS/MS	By MS/MS	By MS/MS	By MS/MS	By MS/MS	30.4	37.1	44.8	14.9	14.9	9.3
rpmF	O34687	50S ribosomal protein L32	0	14.598	1	27.1	+	+	-2.89093	-3.03502	-0.0277716	-6.10081	-3.43801	-3.5821	1.68765	0.967607	23.5409	23.7187	23.5631	19.4543	21.1645	19.8898	22.5376	19.2288	18.3101	23.5409	23.7187	23.5631	NaN	21.1645	NaN	22.5376	NaN	NaN	By MS/MS	By MS/MS	By MS/MS		By matching		By MS/MS			27.1	27.1	27.1	0	27.1	0
ybcC	O34688	UPF0753 protein YbcC	0	68.178	19	24.3	+	+	-6.26571	-5.35911	-4.17116	-3.14676	-5.61415	-4.70754	2.23888	1.36044	24.5308	24.8888	24.7564	18.8933	20.0498	18.3904	18.6003	19.4267	22.0263	24.5308	24.8888	24.7564	18.8933	20.0498	18.3904	18.6003	19.4267	22.0263	By MS/MS	By MS/MS	By MS/MS	By matching	By matching	By matching	By matching	By matching	By MS/MS	20.3	20.3	22.7	3.6	5.4	1.3
mhqA	O34689	Putative ring-cleaving dioxygenase MhqA	0	92.808	10	33.5	+	+	-1.72541	-3.69834	-2.69768	-6.03021	-2.54168	-4.51462	1.24297	1.19104	24.9649	24.7624	24.1549	23.1698	22.3343	20.7531	21.5081	21.2213	17.609	24.9649	24.7624	24.1549	23.1698	22.3343	NaN	21.5081	21.2213	NaN	By MS/MS	By MS/MS	By MS/MS	By MS/MS	By MS/MS		By MS/MS	By matching		29.7	33.5	30.1	13.6	8.9	0
naiP	O34691	Putative niacin/nicotinamide transporter NaiP	0.0045848	1.7879	1	4			-2.9531	-0.0750815	-2.40904	-2.02784	-3.25457	-0.376547	0.78032	0.15405	19.5537	20.2651	19.955	19.5972	14.4082	16.0047	19.509	18.1149	21.0203	19.5537	20.2651	19.955	NaN	NaN	NaN	NaN	NaN	NaN	By MS/MS	By MS/MS	By MS/MS							4	4	4	0	0	0
yloA	O34693	Uncharacterized protein YloA	0	82.935	13	25.2	+		-1.42271	-3.82029	-1.98833	-2.33708	-1.10619	-3.50377	1.0963	0.713755	23.3348	23.5309	23.6118	22.8979	22.544	21.717	21.4931	22.1004	16.3727	23.3348	23.5309	23.6118	22.8979	22.544	21.717	21.4931	22.1004	NaN	By MS/MS	By MS/MS	By MS/MS	By MS/MS	By MS/MS	By MS/MS	By MS/MS	By MS/MS		20.1	22.2	23.6	10.1	10.7	3.1
ytoA	O34696	Uncharacterized transferase YtoA	0	4.5835	2	12.9	+	+	0.765686	1.64301	1.06425	1.99999	1.17846	2.05579	1.27185	2.78099	23.3495	22.8256	23.0447	23.9162	23.9217	24.9173	24.8125	25.0731	25.5016	23.3495	22.8256	23.0447	23.9162	23.9217	24.9173	24.8125	25.0731	25.5016	By MS/MS	By MS/MS	By MS/MS	By MS/MS	By MS/MS	By MS/MS	By MS/MS	By MS/MS	By MS/MS	6.4	6.4	6.4	6.4	12.9	6.4
bceA	O34697	Bacitracin export ATP-binding protein BceA	0.0050659	1.7313	3	12.6			-0.520053	-4.877	-3.69396	-2.7745	-1.202	-5.55895	0.429989	0.754268	21.6099	22.4898	22.4757	21.8414	18.9023	22.2256	18.7684	11.2368	19.8933	21.6099	22.4898	22.4757	21.8414	NaN	22.2256	NaN	NaN	NaN	By MS/MS	By MS/MS	By MS/MS	By MS/MS	By MS/MS	By matching				9.1	9.1	9.1	8.3	4.7	8.3
yjoB	O34703	Uncharacterized ATPase YjoB	0	16.495	8	18.9	+	+	0.205924	0.0375245	-3.12976	-3.76646	-1.36738	-1.53578	1.76387	0.997276	24.5258	24.732	24.7243	23.6934	22.947	23.2396	22.3327	24.1434	22.8986	24.5258	24.732	24.7243	23.6934	22.947	23.2396	22.3327	24.1434	22.8986	By MS/MS	By MS/MS	By MS/MS	By MS/MS	By MS/MS	By MS/MS	By MS/MS	By MS/MS	By MS/MS	13.7	15.4	18.2	10.4	5.9	2.8
yxnB	O34704	Uncharacterized protein YxnB	0	20.493	7	50.6	+	+	-1.32779	-0.564273	-2.98902	-4.13941	-3.16669	-2.40317	1.84964	3.57753	24.7688	25.1482	25.1195	22.1487	22.4192	20.9686	22.6262	22.3495	22.8513	24.7688	25.1482	25.1195	22.1487	22.4192	NaN	22.6262	22.3495	22.8513	By MS/MS	By MS/MS	By MS/MS	By matching	By MS/MS		By matching	By MS/MS	By MS/MS	38.1	50.6	50	16.2	16.2	0
ytpA	O34705	Phospholipase YtpA	0	23.673	5	23.9		+	-1.74496	-2.01727	-2.65561	-3.65004	-2.45884	-2.73116	0.506304	1.72259	23.5192	24.3131	24.3871	17.9418	23.4174	23.4836	22.2754	20.4546	21.2958	23.5192	24.3131	24.3871	NaN	23.4174	23.4836	22.2754	NaN	21.2958	By MS/MS	By MS/MS	By MS/MS		By MS/MS	By MS/MS	By MS/MS	By MS/MS	By matching	12	20.1	20.1	0	12.7	5.4
opcR	O34709	HTH-type transcriptional repressor OpcR	0	27.641	6	45.9	+	+	-1.21533	-0.017203	-2.30266	-3.01744	-2.51087	-1.31275	1.92739	1.26262	24.1195	24.5051	25.3772	22.2559	22.3554	21.8578	23.2289	23.6783	23.1563	24.1195	24.5051	25.3772	22.2559	22.3554	21.8578	23.2289	23.6783	23.1563	By MS/MS	By MS/MS	By MS/MS	By MS/MS	By MS/MS	By MS/MS	By MS/MS	By MS/MS	By MS/MS	40	41.6	45.9	9.7	4.9	9.7
ytrA	O34712	HTH-type transcriptional repressor YtrA	0	8.3294	4	35.4	+	+	-1.88589	2.89764	-1.62192	-3.19174	-3.88203	0.901505	1.6949	1.41443	21.4912	22.1256	22.0155	16.9835	19.2216	17.781	22.8572	22.7055	22.7741	21.4912	22.1256	22.0155	NaN	NaN	NaN	22.8572	22.7055	22.7741	By MS/MS	By MS/MS	By MS/MS				By MS/MS	By MS/MS	By MS/MS	17.7	17.7	29.2	0	0	0
oxdC	O34714	Oxalate decarboxylase OxdC	0	323.31	21	49.4	+	+	2.96734	-0.0802911	4.51544	2.6003	3.85299	0.805363	3.11113	1.93679	26.9515	27.297	27.2629	31.0225	31.0111	31.0369	28.0489	27.9445	27.9342	26.9515	27.297	27.2629	31.0225	31.0111	31.0369	28.0489	27.9445	27.9342	By MS/MS	By MS/MS	By MS/MS	By MS/MS	By MS/MS	By MS/MS	By MS/MS	By MS/MS	By MS/MS	48.1	48.1	45.5	49.4	49.4	41.3
fadH	O34717	Probable 2,4-dienoyl-CoA reductase	0	5.6316	3	13.4			0.222663	-1.97424	1.91411	-0.517228	1.33978	-0.857124	0.930072	0.0911118	22.5753	22.3631	22.0585	22.6338	24.0222	24.3604	24.3386	24.8895	15.1975	22.5753	22.3631	22.0585	22.6338	24.0222	24.3604	24.3386	24.8895	NaN	By MS/MS	By MS/MS	By MS/MS	By MS/MS	By MS/MS	By MS/MS	By MS/MS	By MS/MS		9.4	13.4	9.4	9.4	9.4	5.1
yfmG	O34722	Uncharacterized protein YfmG	0	6.1219	3	8.6		+	-0.601169	-1.55981	-1.7228	-1.91779	-0.732365	-1.691	0.38165	0.991782	19.8285	20.9306	20.5847	18.5874	19.5691	20.9902	17.5715	19.7833	18.916	19.8285	20.9306	20.5847	NaN	NaN	NaN	NaN	NaN	NaN	By MS/MS	By MS/MS	By MS/MS	By matching	By MS/MS				By MS/MS	3.3	3.3	3.3	3.3	3.3	0
yjhA	O34725	Uncharacterized lipoprotein YjhA	0	16.045	8	42.3		+	0.751172	-1.4431	-0.0813217	-3.21711	-0.279314	-2.47358	0.565905	1.4449	24.1506	23.7184	23.9977	23.9232	23.7675	23.3381	22.4755	20.6959	21.2746	24.1506	23.7184	23.9977	23.9232	23.7675	23.3381	22.4755	20.6959	NaN	By MS/MS	By MS/MS	By MS/MS	By MS/MS	By MS/MS	By MS/MS	By MS/MS	By matching		29.1	39	39	18.8	10.3	8.9
yflS	O34726	Putative malate transporter YflS	0	3.5137	2	5.6			1.44215	0.967501	1.11183	0.608462	0.637103	0.162451	1.00315	0.262797	22.4111	22.0491	22.0772	22.5256	23.2904	22.6327	22.7625	22.1256	22.1367	22.4111	22.0491	22.0772	22.5256	23.2904	22.6327	22.7625	22.1256	22.1367	By MS/MS	By MS/MS	By MS/MS	By MS/MS	By MS/MS	By MS/MS	By MS/MS	By MS/MS	By MS/MS	2.1	2.1	2.1	3.6	5.6	2.1
hisF	O34727	Imidazole glycerol phosphate synthase subunit HisF	0	77.072	8	42.5		+	0.374068	-0.138445	-0.308575	-1.03806	-0.146226	-0.658739	0.392495	2.06765	25.5064	25.6483	25.3	25.4348	25.4806	25.1006	24.6981	24.8907	24.8896	25.5064	25.6483	25.3	25.4348	25.4806	25.1006	24.6981	24.8907	24.8896	By MS/MS	By MS/MS	By MS/MS	By MS/MS	By MS/MS	By MS/MS	By MS/MS	By MS/MS	By MS/MS	42.5	31	42.5	19.8	19.8	16.7
ykuN	O34737	Probable flavodoxin-1	0	4.3597	2	12			2.78038	-0.689656	0.625633	-1.85668	2.80387	-0.666173	0.920401	0.162145	18.5452	22.3271	21.5327	23.7297	24.4282	22.6587	21.6539	18.1783	20.5743	NaN	22.3271	21.5327	23.7297	24.4282	22.6587	21.6539	NaN	NaN		By MS/MS	By MS/MS	By MS/MS	By MS/MS	By MS/MS	By MS/MS	By MS/MS		0	12	12	12	12	12
opuCD;opuBD	O34742;P39775	Glycine betaine/carnitine/choline transport system permease protein OpuCD;Choline transport system permease protein OpuBD	0	14.432	2	11.4		+	-0.177258	-0.71011	0.255669	-0.103851	0.175527	-0.357325	0.411559	1.0847	23.9559	24.3812	24.1307	24.2937	24.1231	24.5776	23.8126	23.9033	23.6798	23.9559	24.3812	24.1307	24.2937	24.1231	24.5776	23.8126	23.9033	23.6798	By MS/MS	By MS/MS	By MS/MS	By MS/MS	By MS/MS	By matching	By MS/MS	By MS/MS	By matching	11.4	11.4	11.4	3.5	3.5	3.5
ylbA	O34743	Uncharacterized protein YlbA	0	85.524	7	67.5	+	+	-1.44582	-0.704384	-2.08659	-1.78678	-2.68701	-1.94557	1.9652	1.91085	25.7522	26.224	25.8608	23.3974	23.8266	22.552	23.5296	24.5764	23.8943	25.7522	26.224	25.8608	23.3974	23.8266	22.552	23.5296	24.5764	23.8943	By MS/MS	By MS/MS	By MS/MS	By MS/MS	By MS/MS	By MS/MS	By MS/MS	By MS/MS	By MS/MS	49.2	67.5	49.2	30	30	10
yodF	O34745	Uncharacterized symporter YodF	0	70.922	5	11.9			-0.411678	-0.3345	-0.324378	0.152056	-0.447085	-0.369907	1.00495	0.623878	25.0707	24.5328	24.7368	24.438	24.4977	24.0633	24.8115	24.0964	24.3226	25.0707	24.5328	24.7368	24.438	24.4977	24.0633	24.8115	24.0964	24.3226	By MS/MS	By MS/MS	By MS/MS	By MS/MS	By MS/MS	By MS/MS	By MS/MS	By MS/MS	By MS/MS	11.9	11.9	11.9	7.9	10.1	7.9
fabHA	O34746	3-oxoacyl-[acyl-carrier-protein] synthase 3 protein 1	0	267.7	15	55.4	+	+	-2.05807	-0.796125	-1.73486	-0.164615	-1.99211	-0.730162	2.6296	2.13565	27.212	26.9306	26.8515	25.0186	25.0312	24.9679	26.314	26.3803	26.1092	27.212	26.9306	26.8515	25.0186	25.0312	24.9679	26.314	26.3803	26.1092	By MS/MS	By MS/MS	By MS/MS	By MS/MS	By MS/MS	By MS/MS	By MS/MS	By MS/MS	By MS/MS	44.6	55.4	55.4	16.7	19.2	16
recQ	O34748	Probable ATP-dependent DNA helicase RecQ	0	16.168	6	10.7	+	+	-2.01189	-1.29723	-2.03644	-1.8755	-1.96132	-1.24666	1.95527	1.53817	23.3893	22.4105	22.9224	21.1758	20.8321	20.8303	21.8376	21.1944	21.9501	23.3893	22.4105	22.9224	21.1758	20.8321	20.8303	21.8376	NaN	21.9501	By MS/MS	By MS/MS	By MS/MS	By matching	By MS/MS	By matching	By matching		By matching	10.7	10.7	8.8	2.7	4.6	3.4
yfmL	O34750	Probable ATP-dependent RNA helicase YfmL	0	12.187	9	25		+	-1.63482	-2.11942	-0.358157	-0.242684	-1.0406	-1.52521	0.970667	0.961337	22.807	22.66	22.6898	21.9794	22.1227	20.933	21.8042	21.6878	20.0892	22.807	22.66	22.6898	21.9794	22.1227	20.933	21.8042	21.6878	NaN	By MS/MS	By MS/MS	By MS/MS	By MS/MS	By MS/MS	By matching	By MS/MS	By matching		14.6	24.7	22.1	8.8	11.7	5.9
yloV	O34751	Uncharacterized protein YloV	0	45.714	11	21.9		+	-0.290171	-0.442376	-0.707066	-0.966553	-0.617152	-0.769356	0.770497	1.23093	23.4717	23.6946	23.2423	23.3196	22.9584	22.279	23.1528	22.3933	22.5543	23.4717	23.6946	23.2423	23.3196	22.9584	22.279	23.1528	22.3933	22.5543	By MS/MS	By MS/MS	By MS/MS	By MS/MS	By MS/MS	By MS/MS	By MS/MS	By MS/MS	By MS/MS	12.5	19.2	15.2	7.8	9.2	3.8
lgt	O34752	Prolipoprotein diacylglyceryl transferase	0	22.092	4	19	+	+	0.0332254	-0.666332	-6.80294	-4.50652	-3.01046	-3.71002	1.15581	1.3225	23.5265	24.0436	23.937	21.5514	21.8304	19.094	20.9383	18.3743	21.0644	23.5265	24.0436	23.937	21.5514	21.8304	NaN	NaN	NaN	NaN	By MS/MS	By MS/MS	By MS/MS	By MS/MS	By MS/MS				By matching	16.4	16.4	16.4	12.3	12.3	0
desK	O34757	Sensor histidine kinase DesK	0.0075301	1.5328	1	2.4	+	+	1.12655	0.763995	2.13863	1.70566	2.42092	2.05836	1.35008	1.24913	17.9662	18.4654	19.9876	20.8109	21.3086	21.5625	21.1521	21.2657	20.1764	NaN	NaN	19.9876	20.8109	21.3086	21.5625	21.1521	NaN	NaN			By matching	By matching	By matching	By matching	By matching			0	0	2.4	2.4	2.4	2.4
yrrL	O34758	UPF0755 protein YrrL	0	33.672	10	32.2	+	+	-0.520474	-0.75803	-1.4994	-2.65506	-1.22064	-1.45819	1.49311	1.17406	24.7243	24.1185	24.6461	22.6948	23.4951	23.637	23.0575	23.8081	22.2486	24.7243	24.1185	24.6461	22.6948	23.4951	23.637	23.0575	23.8081	22.2486	By MS/MS	By MS/MS	By MS/MS	By MS/MS	By MS/MS	By MS/MS	By MS/MS	By matching	By MS/MS	28.1	25.6	23.1	7.2	9.4	8.6
ydjO	O34759	Uncharacterized protein YdjO	0	39.732	3	50.7	+	+	4.36242	4.98744	3.11539	2.98443	5.12977	5.75478	3.06558	3.97035	23.126	22.5595	22.3764	27.1358	27.8879	28.4275	28.1502	28.9884	28.1876	23.126	22.5595	22.3764	27.1358	27.8879	28.4275	28.1502	28.9884	28.1876	By matching	By matching	By matching	By MS/MS	By matching	By MS/MS	By MS/MS	By MS/MS	By MS/MS	17.4	17.4	17.4	27.5	17.4	50.7
ytnP	O34760	Probable quorum-quenching lactonase YtnP	0	4.8626	2	7.8		+	0	0	-3.11981	-1.97139	-2.11117	-0.958207	0.827129	1.51652	21.8935	21.5175	21.6096	20.528	17.7063	20.4528	20.8984	20.2783	20.9693	21.8935	21.5175	21.6096	NaN	NaN	NaN	NaN	NaN	NaN	By MS/MS	By MS/MS	By MS/MS							7.8	7.8	3.9	0	0	0
ohrA	O34762	Organic hydroperoxide resistance protein OhrA	0	5.4118	3	29.8		+	0.692017	3.18038	3.51397	2.66502	1.14412	3.63248	0.481127	3.93992	19.1314	18.67	19.2206	21.4829	20.5317	18.4398	22.4351	22.5035	22.9809	NaN	NaN	NaN	21.4829	NaN	NaN	22.4351	22.5035	22.9809	By MS/MS	By MS/MS	By MS/MS	By MS/MS			By MS/MS	By matching	By MS/MS	9.9	19.1	19.1	10.6	0	0
sat	O34764;O06736	Sulfate adenylyltransferase	0	95.725	18	51.3		+	0.264181	-0.505503	-0.681981	-0.53142	0.220246	-0.549437	0.584971	1.40498	25.2062	25.0788	25.5509	25.4453	25.4058	25.6454	24.5687	24.7944	24.8244	25.2062	25.0788	25.5509	25.4453	25.4058	25.6454	24.5687	24.7944	24.8244	By MS/MS	By MS/MS	By MS/MS	By MS/MS	By MS/MS	By MS/MS	By MS/MS	By MS/MS	By MS/MS	45.3	44.5	45.3	32.5	26.4	18.6
yopS	O34766	SPBc2 prophage-derived uncharacterized HTH-type transcriptional regulator YopS	0	3.9347	2	29.7			-2.18944	0.984322	-0.623836	-0.56286	-0.694887	2.47887	0.0946404	0.751558	23.3868	19.6385	19.8813	22.3998	15.7407	22.6814	23.4852	23.4664	23.3917	23.3868	NaN	NaN	22.3998	NaN	22.6814	23.4852	23.4664	23.3917	By MS/MS			By MS/MS		By matching	By MS/MS	By MS/MS	By MS/MS	29.7	0	0	10.8	0	10.8
ydjE	O34768	Uncharacterized sugar kinase YdjE	0	15.568	7	25.3			1.87102	0.831004	-0.845153	-1.20338	-0.0790971	-1.11911	0.0910846	0.477341	23.0811	23.1879	23.0976	23.6214	22.7704	22.7376	23.0121	20.2404	22.7569	23.0811	23.1879	23.0976	23.6214	22.7704	22.7376	23.0121	NaN	22.7569	By MS/MS	By MS/MS	By MS/MS	By MS/MS	By MS/MS	By MS/MS	By MS/MS		By MS/MS	25.3	25.3	25.3	13.4	13.4	10.9
yobJ	O34774	Uncharacterized protein YobJ	0	18.701	9	26.4	+	+	0.0703208	0.197823	0.791667	1.30998	0.99907	1.12657	1.20379	1.89662	26.5518	26.0284	26.1692	26.6705	27.3664	27.7098	27.471	27.3106	27.3476	26.5518	26.0284	26.1692	26.6705	27.3664	27.7098	27.471	27.3106	27.3476	By MS/MS	By MS/MS	By MS/MS	By MS/MS	By MS/MS	By MS/MS	By MS/MS	By MS/MS	By MS/MS	16.4	23.9	19.3	21.8	21.8	19.3
ykuK	O34776	Uncharacterized protein YkuK	0	33.252	6	39.5	+		-1.35457	0.760813	-0.839512	0.0911083	-1.66859	0.446784	1.76773	0.671797	25.1784	24.367	24.4975	22.5748	22.819	23.6433	25.1723	25.3286	24.8824	25.1784	24.367	24.4975	22.5748	22.819	23.6433	25.1723	25.3286	24.8824	By MS/MS	By MS/MS	By MS/MS	By MS/MS	By MS/MS	By MS/MS	By MS/MS	By MS/MS	By MS/MS	39.5	30.8	39.5	7	17.4	17.4
ohrR	O34777	Organic hydroperoxide resistance transcriptional regulator	0	6.36	2	17.7	+	+	-0.579315	-2.30045	-2.07225	-2.18687	-2.49571	-4.21685	1.62648	1.6284	23.094	23.4573	23.3123	21.1908	21.26	19.9256	20.0942	19.3594	17.7594	23.094	23.4573	23.3123	21.1908	21.26	19.9256	NaN	NaN	NaN	By MS/MS	By MS/MS	By MS/MS	By MS/MS	By MS/MS	By matching				17.7	17.7	17.7	17.7	17.7	8.8
prpC	O34779	Protein phosphatase PrpC	0.00053996	2.665	1	5.1	+		0	0	-3.4072	-0.782515	-1.18883	-2.13656	1.36502	0.763009	21.2919	21.5819	21.2292	19.6154	20.3104	20.6107	19.5593	17.3047	20.8293	21.2919	21.5819	21.2292	NaN	NaN	NaN	NaN	NaN	NaN	By matching	By MS/MS	By matching							5.1	5.1	5.1	0	0	0
yvrD	O34782	Uncharacterized oxidoreductase YvrD	0	75.153	7	30	+	+	0.756664	0.347111	-0.600863	-1.1756	-0.600781	-1.01033	1.52921	1.50343	25.3999	25.2848	25.1349	24.882	24.4124	24.7229	23.8355	24.5296	24.4235	25.3999	25.2848	25.1349	24.882	24.4124	24.7229	23.8355	24.5296	24.4235	By MS/MS	By MS/MS	By MS/MS	By MS/MS	By MS/MS	By MS/MS	By MS/MS	By MS/MS	By MS/MS	30	30	30	19.4	11.8	11.8
yobI	O34784	Uncharacterized membrane protein YobI	0	4.2804	8	5.7			0.642317	-0.893296	0.321066	0.393922	0.302141	-1.23347	0.25934	0.650632	21.7496	23.1468	22.7661	22.6689	22.7933	23.1067	22.6794	20.2991	20.9836	21.7496	23.1468	22.7661	22.6689	22.7933	23.1067	22.6794	NaN	NaN	By MS/MS	By MS/MS	By MS/MS	By MS/MS	By MS/MS	By matching	By MS/MS			3.6	3.9	2.7	1.9	1.2	1.2
pksE	O34787	Polyketide biosynthesis protein PksE;Malonyl CoA-acyl carrier protein transacylase	0.0098619	1.3941	2	3.4	+		-1.96832	-2.38407	-2.79144	-2.01427	-1.70095	-2.1167	1.59224	0.500717	21.4917	21.8361	21.4458	19.9159	20.4576	19.2973	20.9072	21.2284	16.2879	21.4917	21.8361	21.4458	NaN	NaN	NaN	NaN	NaN	NaN	By matching	By MS/MS	By matching							3.4	3.4	3.4	0	0	0
bdhA	O34788	(R,R)-butanediol dehydrogenase	0	323.31	20	67.3	+	+	0.786674	0.212403	1.98276	1.17253	1.30356	0.729286	3.93472	2.28009	30.0879	30.2711	30.2079	31.5141	31.5374	31.4261	31.1029	30.8424	30.8095	30.0879	30.2711	30.2079	31.5141	31.5374	31.4261	31.1029	30.8424	30.8095	By MS/MS	By MS/MS	By MS/MS	By MS/MS	By MS/MS	By MS/MS	By MS/MS	By MS/MS	By MS/MS	59.2	67.3	67.3	26.3	29.5	20.2
ydjI	O34789	Uncharacterized protein YdjI	0	105.97	10	37.2	+	+	-0.357201	-0.188253	0.391554	0.446621	0.475714	0.644662	2.63941	2.57523	23.9577	23.889	23.8411	24.4287	24.4135	24.2726	24.4154	24.617	24.5893	23.9577	23.889	23.8411	24.4287	24.4135	24.2726	24.4154	24.617	24.5893	By MS/MS	By MS/MS	By MS/MS	By MS/MS	By MS/MS	By MS/MS	By MS/MS	By MS/MS	By MS/MS	26.3	26.3	31.3	23.5	23.8	15.8
pcrB	O34790	Heptaprenylglyceryl phosphate synthase	0	12.77	2	11.4	+	+	3.30275	1.88303	2.84916	0.929385	4.67089	3.25118	2.29292	1.83191	19.7031	20.6077	19.2354	24.6974	24.3524	24.5091	23.1367	23.0523	23.1108	19.7031	20.6077	NaN	24.6974	24.3524	24.5091	23.1367	23.0523	23.1108	By matching	By MS/MS		By MS/MS	By MS/MS	By MS/MS	By MS/MS	By matching	By MS/MS	4.8	4.8	0	11.4	11.4	11.4
ybcH	O34795	Uncharacterized protein YbcH	0	24.308	4	49			-3.53493	-5.96541	-1.73624	-5.85428	-2.81853	-5.24901	0.884367	0.86293	24.1679	24.0246	23.7802	22.473	18.9015	22.1426	19.0717	14.8161	22.3378	24.1679	24.0246	23.7802	22.473	NaN	22.1426	NaN	NaN	22.3378	By MS/MS	By MS/MS	By MS/MS	By MS/MS		By MS/MS			By MS/MS	49	49	49	8.3	0	8.3
coaD	O34797	Phosphopantetheine adenylyltransferase	0	35.677	2	15.5		+	-3.87431	-2.91553	-1.264	-1.8602	-4.97351	-4.01473	0.958734	2.06146	23.0239	22.8837	22.8329	21.4955	16.6811	15.6434	19.6579	18.3056	18.7328	23.0239	22.8837	22.8329	21.4955	NaN	NaN	NaN	NaN	NaN	By MS/MS	By MS/MS	By MS/MS	By matching						15.5	15.5	15.5	5.6	0	0
spoIISB	O34800	Stage II sporulation protein SB	0	31.739	2	41.1	+	+	7.33496	5.81795	7.09153	5.89245	6.95066	5.43364	2.45307	3.65602	19.3262	19.0756	18.8899	25.0553	26.3537	26.7347	24.4823	24.5092	24.6012	NaN	NaN	18.8899	25.0553	26.3537	26.7347	24.4823	24.5092	24.6012			By matching	By MS/MS	By MS/MS	By MS/MS	By MS/MS	By MS/MS	By MS/MS	0	0	12.5	41.1	41.1	41.1
yeaA	O34803	Uncharacterized protein YeaA	0	16.926	5	15.2	+	+	0.055041	0.811118	1.15902	2.03066	0.967374	1.72345	3.15793	1.58488	23.0952	23.0758	23.2718	24.2124	24.1659	23.9667	24.5241	25.4796	24.6095	23.0952	23.0758	23.2718	24.2124	24.1659	23.9667	24.5241	25.4796	24.6095	By MS/MS	By MS/MS	By MS/MS	By MS/MS	By MS/MS	By MS/MS	By MS/MS	By MS/MS	By MS/MS	15.2	9.7	13.1	9.7	9.7	5.5
yvrC	O34805	Uncharacterized ABC transporter substrate-binding lipoprotein YvrC	0	2.8827	1	4.5		+	0	0	-2.29651	-3.15171	-2.14864	-2.16942	0.685113	0.905236	20.7314	20.9983	21.2646	19.8191	16.5167	20.2125	18.3922	17.6003	20.4936	20.7314	20.9983	21.2646	NaN	NaN	NaN	NaN	NaN	NaN	By MS/MS	By MS/MS	By MS/MS							4.5	4.5	4.5	0	0	0
yceG	O34809	Uncharacterized protein YceG	0	49.709	19	37.8		+	-0.680744	-0.483153	-0.501235	0.179729	-0.707453	-0.509862	0.868464	1.22753	23.8043	24.1582	24.326	23.7216	23.6744	22.7701	23.6881	23.3851	23.6858	23.8043	24.1582	24.326	23.7216	23.6744	22.7701	23.6881	23.3851	23.6858	By MS/MS	By MS/MS	By MS/MS	By MS/MS	By MS/MS	By MS/MS	By MS/MS	By MS/MS	By MS/MS	27.7	29.8	29.8	16.4	14.9	4.8
yfmJ	O34812	Putative NADP-dependent oxidoreductase YfmJ	0	155.01	12	45.4	+	+	-0.763119	-0.554286	-0.844911	-0.853141	-1.10049	-0.891659	2.13549	1.92585	25.305	25.4418	24.9436	24.116	24.0063	24.2666	24.1793	24.4697	24.3665	25.305	25.4418	24.9436	24.116	24.0063	24.2666	24.1793	24.4697	24.3665	By MS/MS	By MS/MS	By MS/MS	By MS/MS	By MS/MS	By MS/MS	By MS/MS	By MS/MS	By MS/MS	40.1	40.1	37.2	20.9	24.2	9.4
sirC	O34813	Precorrin-2 dehydrogenase	0	10.542	5	28.4		+	-1.33961	-0.995239	-1.04292	-1.30864	-2.21711	-1.87274	0.642917	2.7126	23.1013	23.5853	23.6288	22.4399	22.5913	18.6329	21.675	21.3775	21.6448	23.1013	23.5853	23.6288	22.4399	22.5913	NaN	21.675	21.3775	21.6448	By MS/MS	By MS/MS	By MS/MS	By MS/MS	By MS/MS		By MS/MS	By matching	By MS/MS	22.8	23.5	28.4	6.2	6.2	0
ftsE	O34814	Cell division ATP-binding protein FtsE	0	40.154	9	27.2			-0.0685196	-0.3259	0.0667553	0.210494	0.118933	-0.138448	0.401581	0.675002	25.7126	25.9417	25.9518	25.7932	26.0891	26.0805	25.7353	25.7859	25.6695	25.7126	25.9417	25.9518	25.7932	26.0891	26.0805	25.7353	25.7859	25.6695	By MS/MS	By MS/MS	By MS/MS	By MS/MS	By MS/MS	By MS/MS	By MS/MS	By MS/MS	By MS/MS	26.8	27.2	27.2	21.9	21.9	16.2
yoaD	O34815	Putative 2-hydroxyacid dehydrogenase YoaD	0	83.301	11	36.3	+	+	-0.528977	-0.0650482	-0.0428569	0.262637	-0.249023	0.214905	1.06875	1.13133	25.7014	25.879	25.7655	25.5407	25.6805	25.3775	26.0404	25.8604	26.0898	25.7014	25.879	25.7655	25.5407	25.6805	25.3775	26.0404	25.8604	26.0898	By MS/MS	By MS/MS	By MS/MS	By MS/MS	By MS/MS	By MS/MS	By MS/MS	By MS/MS	By MS/MS	33.4	36.3	33.4	14.5	14.5	12.5
ybcF	O34823	Putative carbonic anhydrase-like protein YbcF	0	3.3085	2	13.1			-2.50533	-0.257758	-2.0194	-1.15673	-2.42256	-0.174987	1.04427	0.730251	24.295	24.4745	24.2455	22.8357	22.5632	20.3484	24.0863	24.0728	24.3309	24.295	24.4745	24.2455	22.8357	22.5632	NaN	24.0863	24.0728	24.3309	By MS/MS	By MS/MS	By MS/MS	By MS/MS	By MS/MS		By MS/MS	By MS/MS	By MS/MS	13.1	13.1	13.1	5.7	13.1	0
glmM	O34824	Phosphoglucosamine mutase	0	158.81	17	35.7		+	0.368169	-0.0347322	-0.230906	-0.683969	-0.148973	-0.551874	0.31676	1.36474	26.3074	26.1093	25.8182	26.1883	25.8115	25.7882	25.6305	25.5397	25.409	26.3074	26.1093	25.8182	26.1883	25.8115	25.7882	25.6305	25.5397	25.409	By MS/MS	By MS/MS	By MS/MS	By MS/MS	By MS/MS	By MS/MS	By MS/MS	By MS/MS	By MS/MS	34.8	29.2	31	22.1	25.2	18.8
pksC	O34825	Polyketide biosynthesis malonyl CoA-acyl carrier protein transacylase PksC	0	5.4742	5	23.6		+	0.205182	-1.49689	-0.943286	-2.42392	-1.78631	-3.48838	0.515908	0.914064	21.7613	22.9986	21.8519	21.8424	21.6126	17.7978	18.9509	21.0208	16.1749	21.7613	22.9986	21.8519	21.8424	21.6126	NaN	NaN	21.0208	NaN	By MS/MS	By MS/MS	By MS/MS	By MS/MS	By matching			By MS/MS		6.9	23.6	13.9	2.8	6.9	0
ykuM	O34827	Uncharacterized HTH-type transcriptional regulator YkuM	0	16.14	7	28.3	+	+	-0.861767	-1.42062	-2.02631	-3.0867	-1.65824	-2.21708	1.56056	1.58223	23.9649	23.9572	24.034	22.6581	22.5631	21.7602	22.4513	21.6688	21.1847	23.9649	23.9572	24.034	22.6581	22.5631	21.7602	22.4513	21.6688	NaN	By MS/MS	By MS/MS	By MS/MS	By MS/MS	By MS/MS	By MS/MS	By MS/MS	By matching		18.4	23.9	28.3	7.2	4.8	2.4
yrzB	O34828	UPF0473 protein YrzB	0	7.7995	1	11.8	+	+	2.86927	0.304044	2.99307	0.686083	3.5722	1.00698	4.07939	2.00066	25.8737	25.8944	25.4162	28.9921	29.4584	29.4505	26.8338	26.4349	26.9366	25.8737	25.8944	25.4162	28.9921	29.4584	29.4505	26.8338	26.4349	26.9366	By MS/MS	By MS/MS	By MS/MS	By MS/MS	By MS/MS	By MS/MS	By MS/MS	By MS/MS	By MS/MS	11.8	11.8	11.8	11.8	11.8	11.8
yceH	O34833	Uncharacterized protein YceH	0	323.31	30	70.8	+	+	-0.145337	0.592679	0.396613	1.55667	0.432222	1.17024	3.30348	2.24384	27.2706	27.1645	27.2161	27.6118	27.6411	27.695	28.2565	28.6066	28.2989	27.2706	27.1645	27.2161	27.6118	27.6411	27.695	28.2565	28.6066	28.2989	By MS/MS	By MS/MS	By MS/MS	By MS/MS	By MS/MS	By MS/MS	By MS/MS	By MS/MS	By MS/MS	64.2	67.8	65.6	45.7	48.5	45.7
fapR	O34835	Transcription factor FapR	0	3.8374	3	10.1	+	+	-2.08276	-2.28111	-4.13917	-3.23055	-3.83183	-4.03018	2.20871	1.56252	22.9697	23.0169	23.1722	18.5782	19.3779	19.7072	17.7077	20.0491	19.3115	22.9697	23.0169	23.1722	NaN	NaN	NaN	NaN	NaN	NaN	By matching	By MS/MS	By MS/MS							3.7	6.4	10.1	0	0	0
yoeB	O34841	Uncharacterized protein YoeB	0	269.14	13	58	+	+	5.11097	3.79972	7.33343	6.49081	7.02469	5.71345	2.98949	3.83391	24.5819	23.8435	23.7288	30.9745	31.1141	31.1398	29.4264	30.0437	29.8245	24.5819	23.8435	23.7288	30.9745	31.1141	31.1398	29.4264	30.0437	29.8245	By MS/MS	By MS/MS	By MS/MS	By MS/MS	By MS/MS	By MS/MS	By MS/MS	By MS/MS	By MS/MS	47.5	47.5	47.5	58	58	42
mhqD	O34842	Putative hydrolase MhqD	0	35.215	5	38	+	+	-2.99337	-2.49543	-4.95549	-4.81253	-4.01904	-3.52111	1.24043	0.956328	24.5673	25.0162	24.4326	18.8532	22.465	20.6408	19.0464	20.8892	23.5171	24.5673	25.0162	24.4326	NaN	22.465	NaN	NaN	NaN	23.5171	By MS/MS	By MS/MS	By MS/MS		By MS/MS				By matching	25.5	38	38	0	6	0
sigO	O34843	RNA polymerase sigma factor SigO	0	8.8149	5	23.9	+		4.01497	0	5.17166	4.92292	4.58494	0	3.87889	NaN	19.2987	19.1476	19.8679	23.7824	23.9607	24.3261	18.4596	20.72	18.4053	NaN	NaN	NaN	23.7824	23.9607	24.3261	NaN	NaN	NaN				By MS/MS	By MS/MS	By MS/MS				0	0	0	23.9	18.8	4
yodB	O34844	HTH-type transcriptional regulator YodB	0	13	5	43.8	+	+	-0.324223	1.83562	-1.13894	-0.5065	-0.819805	1.34003	1.07346	1.4805	23.8003	23.8897	22.9882	22.7064	23.0242	22.4881	24.3077	25.0657	25.3247	23.8003	23.8897	22.9882	22.7064	23.0242	22.4881	24.3077	25.0657	25.3247	By MS/MS	By MS/MS	By MS/MS	By MS/MS	By MS/MS	By MS/MS	By MS/MS	By MS/MS	By MS/MS	43.8	43.8	24.1	24.1	24.1	17
accA	O34847	Acetyl-coenzyme A carboxylase carboxyl transferase subunit alpha	0	83.445	13	37.8	+	+	-0.409399	-0.598513	-0.470188	-0.541129	-0.537992	-0.727106	2.51923	1.69562	26.5574	26.5436	26.4697	26.0835	25.8996	25.9736	25.7467	26.0183	25.6244	26.5574	26.5436	26.4697	26.0835	25.8996	25.9736	25.7467	26.0183	25.6244	By MS/MS	By MS/MS	By MS/MS	By MS/MS	By MS/MS	By MS/MS	By MS/MS	By MS/MS	By MS/MS	37.8	35.7	35.7	29.2	25.2	17.5
ykfA	O34851	Probable murein peptide carboxypeptidase	0	11.096	6	23.5	+		-5.5568	-4.66066	-0.0213401	-2.81852	-5.09431	-4.19817	2.08443	0.638982	24.0591	23.8863	23.7353	17.9822	19.7392	18.6764	16.2656	24.4601	18.3605	24.0591	23.8863	23.7353	NaN	NaN	NaN	NaN	24.4601	NaN	By MS/MS	By MS/MS	By MS/MS					By MS/MS		16.3	16.3	16.3	0	0	0
rok	O34857	Repressor rok	0	81.046	5	40.8	+	+	0.547223	0.540414	-0.553483	-1.28145	-1.18483	-1.19164	1.8264	2.06877	26.7299	26.9445	27.3618	25.4249	25.8891	26.1676	25.6218	26.0562	25.7832	26.7299	26.9445	27.3618	25.4249	25.8891	26.1676	25.6218	26.0562	25.7832	By MS/MS	By MS/MS	By MS/MS	By MS/MS	By MS/MS	By MS/MS	By MS/MS	By MS/MS	By MS/MS	40.8	40.8	40.8	22.5	31.4	6.3
argH	O34858	Argininosuccinate lyase	0	29.624	11	26	+	+	0.610535	-0.507789	-0.980544	-0.920938	-0.553513	-1.67184	2.30198	1.63783	25.5694	25.8016	25.6335	25.1526	24.9781	25.2132	24.4699	23.4799	24.0392	25.5694	25.8016	25.6335	25.1526	24.9781	25.2132	24.4699	23.4799	24.0392	By MS/MS	By MS/MS	By MS/MS	By MS/MS	By MS/MS	By MS/MS	By MS/MS	By MS/MS	By MS/MS	26	26	26	13.9	8.2	3.7
rsbRB	O34860	RsbT co-antagonist protein RsbRB	0	31.355	5	18.4		+	0.402097	-3.10484	-0.914334	-3.24809	-0.352428	-3.85937	0.44716	1.30206	23.3239	24.1291	23.6935	23.7341	23.458	22.8971	20.0689	18.0955	21.404	23.3239	24.1291	23.6935	23.7341	23.458	22.8971	NaN	NaN	21.404	By MS/MS	By MS/MS	By MS/MS	By MS/MS	By MS/MS	By MS/MS			By MS/MS	14.4	14.4	14.4	18.4	18.4	7.9
yoaC	O34861	Putative sugar kinase YoaC	0	17.829	7	20.7		+	-0.474618	0.0427043	0.160559	0.87001	0.244658	0.761981	0.648414	1.46751	23.4541	23.2203	23.3174	23.6396	23.7847	23.3015	24.1462	23.7705	24.3611	23.4541	23.2203	23.3174	23.6396	23.7847	23.3015	24.1462	23.7705	24.3611	By MS/MS	By MS/MS	By MS/MS	By MS/MS	By MS/MS	By MS/MS	By MS/MS	By MS/MS	By MS/MS	9.2	14.6	16	7.4	6.8	9.4
uvrA	O34863	UvrABC system protein A	0	76.94	22	25.3	+	+	-0.156375	-0.280539	0.396995	0.518209	0.506772	0.382608	2.30666	1.96	24.8276	24.6743	24.8541	25.1572	25.3579	25.3613	25.0431	25.2484	25.2123	24.8276	24.6743	24.8541	25.1572	25.3579	25.3613	25.0431	25.2484	25.2123	By MS/MS	By MS/MS	By MS/MS	By MS/MS	By MS/MS	By MS/MS	By MS/MS	By MS/MS	By MS/MS	19.5	21.1	21.8	9.5	10.3	5.9
yodJ	O34866	Putative carboxypeptidase YodJ	0.0010537	2.2723	2	10.6			0.124473	-1.9851	-1.52493	-3.2913	-1.43171	-3.54128	0.902272	0.731407	21.4357	21.7688	21.9698	21.4474	19.8573	19.5744	19.7274	20.2086	14.6144	21.4357	21.7688	21.9698	21.4474	NaN	NaN	NaN	NaN	NaN	By MS/MS	By MS/MS	By MS/MS	By MS/MS						3.3	10.6	10.6	3.3	0	0
ylqH	O34867	Uncharacterized protein YlqH	0	12.224	4	38.7		+	-1.7354	2.31794	-2.35742	0.378399	-1.63043	2.42291	0.410596	2.23899	22.6315	22.3367	22.3866	17.8475	22.0968	22.5192	24.4702	25.3444	24.8089	22.6315	22.3367	22.3866	NaN	22.0968	22.5192	24.4702	25.3444	24.8089	By MS/MS	By MS/MS	By MS/MS		By matching	By matching	By MS/MS	By MS/MS	By MS/MS	38.7	28	38.7	0	9.7	9.7
ytiB	O34872	Putative carbonic anhydrase YtiB	0	107.04	7	45.5	+		-0.292424	1.1451	-0.930924	-0.558766	-1.15214	0.285383	2.69591	0.815173	27.0715	27.1481	26.824	25.6524	26.0668	25.868	27.2874	27.5247	27.0877	27.0715	27.1481	26.824	25.6524	26.0668	25.868	27.2874	27.5247	27.0877	By MS/MS	By MS/MS	By MS/MS	By MS/MS	By MS/MS	By MS/MS	By MS/MS	By MS/MS	By MS/MS	45.5	41.7	45.5	33.7	33.7	23.5
ftsX	O34876	Cell division protein FtsX	0	30.85	5	18.6		+	-0.735828	-1.29604	0.291499	-0.0853933	0.143151	-0.417066	0.30271	1.26875	24.1968	24.4241	24.4312	24.5751	24.7351	24.1713	23.9802	24.1166	23.7041	24.1968	24.4241	24.4312	24.5751	24.7351	24.1713	23.9802	24.1166	23.7041	By MS/MS	By MS/MS	By MS/MS	By MS/MS	By MS/MS	By MS/MS	By MS/MS	By MS/MS	By MS/MS	18.6	14.2	18.6	14.2	14.2	7.4
pksD	O34877	Polyketide biosynthesis acyltransferase homolog PksD	0	3.7562	2	7.4	+		0.718386	0.206375	0.544665	0.462737	0.820881	0.30887	1.20883	0.225075	21.4021	21.4987	22.1986	22.2956	22.5048	22.7616	22.3712	21.096	22.5588	21.4021	21.4987	22.1986	22.2956	22.5048	22.7616	22.3712	NaN	22.5588	By MS/MS	By MS/MS	By matching	By MS/MS	By MS/MS	By MS/MS	By MS/MS	By MS/MS	By MS/MS	7.4	7.4	4.6	2.8	2.8	2.8
opuCB	O34878	Glycine betaine/carnitine/choline transport system permease protein OpuCB	0	23.969	2	12.4	+	+	-1.28468	-1.84658	-1.01132	-1.29959	-1.0614	-1.6233	1.40452	1.80335	24.192	24.494	24.2553	23.4874	23.5213	22.7484	23.1728	22.2907	22.6079	24.192	24.494	24.2553	23.4874	23.5213	22.7484	23.1728	22.2907	22.6079	By MS/MS	By MS/MS	By MS/MS	By MS/MS	By MS/MS	By MS/MS	By MS/MS	By MS/MS	By MS/MS	12.4	12.4	12.4	5.1	5.1	5.1
ydiS	O34885	Type-2 restriction enzyme BsuMI component YdiS	0	46.889	8	27.7			-0.147648	-0.282892	-0.161089	-0.207705	-0.255133	-0.390377	0.420363	0.665726	24.3737	24.5264	25.1071	24.5281	24.5015	24.2122	24.3494	24.3799	24.1067	24.3737	24.5264	25.1071	24.5281	24.5015	24.2122	24.3494	24.3799	24.1067	By MS/MS	By MS/MS	By MS/MS	By MS/MS	By MS/MS	By MS/MS	By MS/MS	By MS/MS	By MS/MS	27.7	27.7	24.8	10.8	14	10.8
ezrA	O34894	Septation ring formation regulator EzrA	0	50.445	14	28.6	+		0.475702	1.47769	-0.68799	-0.646503	-1.36367	-0.361688	1.41524	0.587122	26.6088	25.8083	26.3226	24.3301	24.7887	25.5298	25.991	25.7449	25.9187	26.6088	25.8083	26.3226	24.3301	24.7887	25.5298	25.991	25.7449	25.9187	By MS/MS	By MS/MS	By MS/MS	By MS/MS	By MS/MS	By MS/MS	By MS/MS	By MS/MS	By MS/MS	18.7	25.8	24.6	6.2	4.4	4.8
yebD	O34904	Uncharacterized protein YebD	0	12.196	2	43.6	+		3.61952	0.682371	1.87709	0.631217	2.62255	-0.314599	2.39429	0.281454	23.5339	22.4521	22.7464	25.2598	26.128	25.2123	23.1934	22.1324	22.4629	23.5339	22.4521	22.7464	25.2598	26.128	25.2123	23.1934	22.1324	22.4629	By MS/MS	By matching	By matching	By MS/MS	By MS/MS	By MS/MS	By MS/MS	By MS/MS	By MS/MS	43.6	18.2	18.2	18.2	18.2	18.2
yerA	O34909	Putative adenine deaminase YerA	0	12.494	10	15.2	+	+	-1.32895	-1.81335	-2.11029	-2.39402	-2.05879	-2.5432	1.45421	1.54358	22.7159	23.6753	24.4196	21.57	21.9452	21.1192	20.8037	21.2556	21.1219	22.7159	23.6753	24.4196	21.57	21.9452	21.1192	20.8037	21.2556	21.1219	By MS/MS	By MS/MS	By MS/MS	By MS/MS	By MS/MS	By MS/MS	By MS/MS	By MS/MS	By MS/MS	11.6	13.3	15.2	2.8	2.9	1.4
yobT	O34910	Uncharacterized protein YobT	0	5.684	3	13.7			1.00872	-0.0549774	-0.264838	-4.40703	3.1378	2.07411	1.02137	0.702132	21.1689	20.5765	24.2044	24.4524	25.1125	25.7984	23.2691	24.4319	24.4711	21.1689	20.5765	24.2044	24.4524	25.1125	25.7984	23.2691	24.4319	24.4711	By MS/MS	By MS/MS	By MS/MS	By MS/MS	By MS/MS	By MS/MS	By MS/MS	By MS/MS	By MS/MS	13.7	13.7	10.3	8.2	3.4	3.4
ykoF	O34911	Putative HMP/thiamine-binding protein YkoF	0	115.21	6	47.5	+		-0.228797	0.341344	-0.613172	0.135672	-0.72154	-0.151399	1.80039	0.74094	26.7509	26.4885	26.6663	26.1519	25.8983	25.6908	26.527	26.4442	26.4803	26.7509	26.4885	26.6663	26.1519	25.8983	25.6908	26.527	26.4442	26.4803	By MS/MS	By MS/MS	By MS/MS	By MS/MS	By MS/MS	By MS/MS	By MS/MS	By MS/MS	By MS/MS	28.5	44	44	10	10	10
hisI	O34912	Histidine biosynthesis bifunctional protein HisIE;Phosphoribosyl-AMP cyclohydrolase;Phosphoribosyl-ATP pyrophosphatase	0	97.002	7	34.4		+	0.310024	-1.2471	0.902203	-1.38633	0.0231978	-1.53393	0.0238807	1.88118	25.6803	26.2887	25.7503	25.4216	26.0893	26.278	23.8272	24.6961	24.5943	25.6803	26.2887	25.7503	25.4216	26.0893	26.278	23.8272	24.6961	24.5943	By MS/MS	By MS/MS	By MS/MS	By MS/MS	By MS/MS	By MS/MS	By MS/MS	By MS/MS	By MS/MS	34.4	34.4	34.4	19.1	12.4	8.1
ykuR	O34916	N-acetyldiaminopimelate deacetylase	0	20.499	5	17.1		+	-1.59597	-3.34352	-2.10382	-4.3955	-1.84055	-3.5881	0.32582	3.5419	25.1678	25.7741	25.3169	25.5215	25.8198	19.3959	22.2223	21.4573	21.815	25.1678	25.7741	25.3169	25.5215	25.8198	NaN	22.2223	21.4573	21.815	By MS/MS	By MS/MS	By MS/MS	By MS/MS	By MS/MS		By matching	By matching	By matching	15	17.1	17.1	4	4.5	0
yoaJ	O34918	Expansin-YoaJ	0	40.579	6	33.6	+	+	2.96211	3.78425	2.91171	0.286206	5.22219	6.04432	1.29228	1.40544	22.5288	18.6558	18.9743	25.1528	25.504	25.1686	26.1164	25.9694	26.2061	22.5288	NaN	NaN	25.1528	25.504	25.1686	26.1164	25.9694	26.2061	By MS/MS			By MS/MS	By MS/MS	By MS/MS	By MS/MS	By MS/MS	By MS/MS	22.4	0	0	33.6	33.6	27.6
ytoI	O34921	Uncharacterized protein YtoI	0	6.527	3	8.4			-3.13034	-2.59092	-0.171385	-0.984672	-2.75503	-2.21561	0.614057	0.842612	21.5743	21.6014	21.5899	21.3104	19.5678	15.6224	18.3432	18.5155	21.2601	21.5743	21.6014	21.5899	21.3104	NaN	NaN	NaN	NaN	NaN	By matching	By MS/MS	By MS/MS	By matching						4.8	8.4	4.8	1.8	0	0
ytoP	O34924	Putative aminopeptidase YtoP	0	60.976	7	31.4		+	-3.20333	-2.60837	-1.23223	-3.2969	-4.32156	-3.7266	0.572377	1.35409	26.011	26.5537	26.3176	24.7339	24.8969	16.2868	23.72	20.9086	23.0738	26.011	26.5537	26.3176	24.7339	24.8969	NaN	23.72	NaN	23.0738	By MS/MS	By MS/MS	By MS/MS	By MS/MS	By MS/MS		By MS/MS		By MS/MS	23.8	23.8	26.6	5.6	7.8	0
deoD	O34925	Purine nucleoside phosphorylase DeoD-type	0	96.474	7	51.1	+	+	-0.546413	-0.943099	-1.38522	-2.05676	-1.2969	-1.69359	1.49129	1.84915	24.5628	25.4677	25.5178	23.8763	24.2117	23.5695	23.3189	23.9333	23.2153	24.5628	25.4677	25.5178	23.8763	24.2117	23.5695	23.3189	23.9333	23.2153	By MS/MS	By MS/MS	By MS/MS	By MS/MS	By MS/MS	By MS/MS	By MS/MS	By MS/MS	By MS/MS	33.9	41.6	51.1	10.7	18.5	4.3
cypX	O34926	Pulcherriminic acid synthase	0	231.5	14	48.9	+	+	-1.17978	-6.57718	-1.80557	-6.90338	-1.77768	-7.17508	1.3473	2.54111	26.0882	27.437	27.2474	25.1431	25.3289	24.9676	20.1492	18.31	20.7882	26.0882	27.437	27.2474	25.1431	25.3289	24.9676	NaN	NaN	NaN	By MS/MS	By MS/MS	By MS/MS	By MS/MS	By MS/MS	By MS/MS				41.7	46.7	42.7	14.6	11.4	7.9
rapK	O34930	Response regulator aspartate phosphatase K	0	53.915	10	31.8		+	0.0915661	-0.673187	-0.645458	-1.14583	-0.449422	-1.21417	0.333592	1.40309	23.7433	24.7301	24.6357	24.6127	24.0717	23.0765	23.4429	22.7642	23.2595	23.7433	24.7301	24.6357	24.6127	24.0717	23.0765	23.4429	22.7642	23.2595	By MS/MS	By MS/MS	By MS/MS	By MS/MS	By MS/MS	By MS/MS	By MS/MS	By MS/MS	By MS/MS	25.1	27.2	27.2	19.1	15.1	5.1
coaE	O34932	Dephospho-CoA kinase	0	12.059	7	39.6	+	+	-0.548829	0.199916	-1.29562	-1.26036	-1.76344	-1.0147	1.93008	1.19616	23.7694	24.8243	24.3384	22.1988	22.984	22.459	22.8987	23.7511	23.2382	23.7694	24.8243	24.3384	22.1988	22.984	22.459	22.8987	23.7511	23.2382	By MS/MS	By MS/MS	By MS/MS	By MS/MS	By MS/MS	By MS/MS	By MS/MS	By MS/MS	By MS/MS	17.3	34.5	31	11.2	6.1	6.1
nadK2	O34934	NAD kinase 2	0	65.511	7	27	+	+	-0.904983	-1.01066	0.172123	-0.244471	-0.32578	-0.431456	1.20766	1.2291	24.9572	24.8617	24.8098	24.3909	24.728	24.5324	24.3839	24.2696	24.6808	24.9572	24.8617	24.8098	24.3909	24.728	24.5324	24.3839	24.2696	24.6808	By MS/MS	By MS/MS	By MS/MS	By MS/MS	By MS/MS	By MS/MS	By MS/MS	By MS/MS	By MS/MS	27	27	27	13.5	11.2	11.2
ydiO	O34939	Probable BsuMI modification methylase subunit YdiO	0	17.475	6	17.1			-0.595709	-0.111776	-1.29393	0.436174	-0.311526	0.172407	0.486724	0.221217	22.0769	22.5467	22.888	22.1606	21.9902	22.4262	22.6271	22.3729	23.0288	22.0769	22.5467	22.888	22.1606	21.9902	22.4262	22.6271	22.3729	23.0288	By MS/MS	By MS/MS	By MS/MS	By MS/MS	By MS/MS	By MS/MS	By MS/MS	By MS/MS	By MS/MS	15	12.2	15	2.6	2.6	2.6
ytpR	O34943	Putative tRNA-binding protein YtpR	0	5.6339	2	10.4			-0.240484	-2.82268	-2.34872	-5.39644	-2.52172	-5.10392	0.3776	0.843812	23.7595	23.8471	23.693	24.5057	16.334	22.8947	22.7089	15.2643	18.0146	23.7595	23.8471	23.693	24.5057	NaN	22.8947	22.7089	NaN	NaN	By MS/MS	By MS/MS	By MS/MS	By MS/MS	By MS/MS	By MS/MS	By MS/MS	By MS/MS	By MS/MS	10.4	10.4	10.4	10.4	6	10.4
ytjP	O34944	Putative dipeptidase YtjP	0	104.77	19	43	+	+	0.226258	0.771806	0.819716	0.696161	1.47507	2.02062	2.00445	2.93529	24.4394	24.534	23.9517	25.7596	25.7062	25.8845	26.1693	26.6183	26.1993	24.4394	24.534	23.9517	25.7596	25.7062	25.8845	26.1693	26.6183	26.1993	By MS/MS	By MS/MS	By MS/MS	By MS/MS	By MS/MS	By MS/MS	By MS/MS	By MS/MS	By MS/MS	35	33.9	30.5	36.5	30.9	22.9
znuC	O34946	High-affinity zinc uptake system ATP-binding protein ZnuC	0	64.725	10	42.4		+	-1.73671	-1.11988	-1.09623	-1.10335	-2.1224	-1.50557	0.672346	2.11031	24.5753	24.9206	25.3191	24.2258	23.7639	20.4581	23.5237	23.1963	23.5783	24.5753	24.9206	25.3191	24.2258	23.7639	20.4581	23.5237	23.1963	23.5783	By MS/MS	By MS/MS	By MS/MS	By MS/MS	By MS/MS	By MS/MS	By MS/MS	By MS/MS	By MS/MS	42.4	42.4	36.4	19.9	12.6	9.1
ykwC	O34948	Uncharacterized oxidoreductase YkwC	0	323.31	14	66.3	+	+	-0.324775	-0.969189	-1.51963	-1.91197	-1.38241	-2.02682	1.45008	1.87997	28.8491	28.6524	28.5315	27.7982	27.3359	26.7517	27.171	26.1729	26.6087	28.8491	28.6524	28.5315	27.7982	27.3359	26.7517	27.171	26.1729	26.6087	By MS/MS	By MS/MS	By MS/MS	By MS/MS	By MS/MS	By MS/MS	By MS/MS	By MS/MS	By MS/MS	55.9	66.3	55.9	36.1	38.5	38.5
ykoM	O34949	Uncharacterized HTH-type transcriptional regulator YkoM	0	9.3933	4	29.9	+	+	-1.03557	-1.39709	-0.889282	-3.37959	-0.990895	-1.35242	1.43058	1.08908	23.7006	23.8093	24.2972	22.4644	23.0686	23.3015	21.6814	23.1414	22.927	23.7006	23.8093	24.2972	22.4644	23.0686	23.3015	21.6814	23.1414	22.927	By MS/MS	By MS/MS	By MS/MS	By MS/MS	By MS/MS	By MS/MS	By matching	By MS/MS	By MS/MS	29.9	29.9	29.9	12.3	18.2	7.1
bceR	O34951	Sensory transduction protein BceR	0	28.377	7	32.5			0.19265	0.231112	0.0152054	0.21375	0.0266965	0.0651582	0.0631978	0.201703	23.012	22.6859	22.721	22.6251	22.9517	22.9221	22.7836	23.0017	22.829	23.012	22.6859	22.721	22.6251	22.9517	22.9221	22.7836	23.0017	22.829	By MS/MS	By MS/MS	By MS/MS	By MS/MS	By MS/MS	By MS/MS	By MS/MS	By MS/MS	By MS/MS	32.5	22.1	27.7	13.4	13.4	8.2
ltaS2	O34952	Lipoteichoic acid synthase 2;Glycerol phosphate lipoteichoic acid synthase 2;Processed glycerol phosphate lipoteichoic acid synthase 2	0	117.79	14	30.2		+	-0.205608	-1.20699	-0.278502	-0.952817	-0.0762418	-1.07762	0.14806	1.97193	24.3149	24.8217	24.7064	24.7537	24.4887	24.3719	23.4154	23.6253	23.5694	24.3149	24.8217	24.7064	24.7537	24.4887	24.3719	23.4154	23.6253	23.5694	By MS/MS	By MS/MS	By MS/MS	By MS/MS	By MS/MS	By MS/MS	By MS/MS	By MS/MS	By MS/MS	27.1	30.2	27.6	11.2	6.6	3.7
ytsJ	O34962	Probable NAD-dependent malic enzyme 4	0	130.3	16	43.9	+	+	0.443413	0.130906	1.25669	0.916899	1.16311	0.850607	2.23256	2.70912	27.8831	28.0905	27.8113	28.962	28.9201	29.3922	28.7202	28.8892	28.7272	27.8831	28.0905	27.8113	28.962	28.9201	29.3922	28.7202	28.8892	28.7272	By MS/MS	By MS/MS	By MS/MS	By MS/MS	By MS/MS	By MS/MS	By MS/MS	By MS/MS	By MS/MS	43.9	43.9	42.4	24.1	20.5	14.1
znuA	O34966	High-affinity zinc uptake system binding-protein ZnuA	0	323.31	16	53	+	+	-0.726487	-1.53117	-2.1012	-2.82679	-1.70072	-2.5054	1.29737	2.05806	29.3219	29.3432	29.3009	28.3517	27.5283	26.9838	27.2876	26.5248	26.6373	29.3219	29.3432	29.3009	28.3517	27.5283	26.9838	27.2876	26.5248	26.6373	By MS/MS	By MS/MS	By MS/MS	By MS/MS	By MS/MS	By MS/MS	By MS/MS	By MS/MS	By MS/MS	53	51.4	51.4	38.6	38.6	27.6
rpmE2	O34967	50S ribosomal protein L31 type B	0	323.31	8	79.3	+	+	2.75442	3.28749	4.01058	3.98384	3.55492	4.08799	2.51811	2.53971	29.746	28.5691	29.1398	32.0841	32.5465	33.489	33.3855	32.9756	33.3577	29.746	28.5691	29.1398	32.0841	32.5465	33.489	33.3855	32.9756	33.3577	By MS/MS	By MS/MS	By MS/MS	By MS/MS	By MS/MS	By MS/MS	By MS/MS	By MS/MS	By MS/MS	61	61	61	64.6	64.6	64.6
yfjR	O34969	Uncharacterized oxidoreductase YfjR	0	110.98	13	44.1	+	+	-0.539546	-0.965151	-0.480887	-0.666931	-0.358786	-0.784392	1.59403	2.55777	24.8072	24.5832	24.6048	24.4193	24.1657	24.3339	24.0343	23.7261	23.8817	24.8072	24.5832	24.6048	24.4193	24.1657	24.3339	24.0343	23.7261	23.8817	By MS/MS	By MS/MS	By MS/MS	By MS/MS	By MS/MS	By MS/MS	By MS/MS	By MS/MS	By MS/MS	36	31.1	35.3	20.6	33.2	20.6
ythP	O34977	Uncharacterized ABC transporter ATP-binding protein YthP	0	49.261	6	29.2		+	0.77293	1.47196	0.0931549	0.337786	0.134691	0.833718	0.202248	1.27717	23.7722	24.4846	24.4033	24.5269	24.1625	24.3749	25.1584	25.1059	24.897	23.7722	24.4846	24.4033	24.5269	24.1625	24.3749	25.1584	25.1059	24.897	By MS/MS	By MS/MS	By MS/MS	By MS/MS	By MS/MS	By MS/MS	By MS/MS	By MS/MS	By MS/MS	25	25	25	14.4	14.4	8.5
yvrO	O34979	Uncharacterized ABC transporter ATP-binding protein YvrO	0	51.663	10	48	+		-2.04983	-0.0454954	-1.75155	1.16984	-2.2545	-0.250163	3.74435	0.28102	24.5345	24.2007	24.4498	22.2141	22.0229	22.1845	24.6024	23.5254	24.3067	24.5345	24.2007	24.4498	22.2141	22.0229	22.1845	24.6024	23.5254	24.3067	By MS/MS	By MS/MS	By MS/MS	By matching	By matching	By MS/MS	By MS/MS	By MS/MS	By MS/MS	44.5	44.5	44.5	3.1	9.6	3.1
dapH	O34981	2,3,4,5-tetrahydropyridine-2,6-dicarboxylate N-acetyltransferase	0	113.11	7	38.6	+	+	-0.505461	-0.967374	-0.866231	-1.59289	-0.813132	-1.27504	1.24176	2.68328	26.8286	26.9909	26.8427	26.4607	26.0511	25.7109	25.8222	25.468	25.5467	26.8286	26.9909	26.8427	26.4607	26.0511	25.7109	25.8222	25.468	25.5467	By MS/MS	By MS/MS	By MS/MS	By MS/MS	By MS/MS	By MS/MS	By MS/MS	By MS/MS	By MS/MS	35.6	35.6	30.9	16.1	10.6	10.6
purU	O34990	Formyltetrahydrofolate deformylase	0	24.242	5	21.3		+	-0.0731818	-0.620444	0.158543	-0.254731	-0.0181808	-0.565443	0.0249283	2.21293	24.7219	24.9658	24.9431	25.127	25.0313	24.4179	24.3871	24.2202	24.327	24.7219	24.9658	24.9431	25.127	25.0313	24.4179	24.3871	24.2202	24.327	By MS/MS	By MS/MS	By MS/MS	By MS/MS	By MS/MS	By MS/MS	By MS/MS	By MS/MS	By MS/MS	21.3	21.3	21.3	21.3	21.3	17
opuCA	O34992	Glycine betaine/carnitine/choline transport ATP-binding protein OpuCA	0	230.41	15	62.6	+	+	-1.68598	-1.25743	-1.14375	-0.577798	-1.06653	-0.637982	4.67574	1.35683	26.4743	26.3992	26.3754	25.308	25.3681	25.3733	25.5655	26.0588	25.7108	26.4743	26.3992	26.3754	25.308	25.3681	25.3733	25.5655	26.0588	25.7108	By MS/MS	By MS/MS	By MS/MS	By MS/MS	By MS/MS	By MS/MS	By MS/MS	By MS/MS	By MS/MS	58.2	58.2	62.6	23.2	31.3	20
ccpN	O34994	Transcriptional repressor CcpN	0	18.047	9	43.4	+	+	-0.734022	-2.88662	-0.562724	-2.2794	-0.85968	-3.01228	1.35942	1.42413	23.5721	24.0931	24.2689	23.1873	23.1837	22.9839	22.2807	20.0137	20.6028	23.5721	24.0931	24.2689	23.1873	23.1837	22.9839	22.2807	NaN	NaN	By MS/MS	By MS/MS	By MS/MS	By MS/MS	By MS/MS	By matching	By MS/MS			29.7	39.6	34.4	21.7	21.7	3.8
polA	O34996	DNA polymerase I	0	136.23	32	38.5		+	-0.738672	-1.26798	-0.620127	-0.799187	-0.661273	-1.19058	0.971425	2.99992	23.9112	24.2505	24.1575	23.7762	23.6135	22.9458	23.0884	22.7736	22.8854	23.9112	24.2505	24.1575	23.7762	23.6135	22.9458	23.0884	22.7736	22.8854	By MS/MS	By MS/MS	By MS/MS	By MS/MS	By MS/MS	By MS/MS	By MS/MS	By MS/MS	By MS/MS	29.1	36.5	30.5	15.2	10.2	4.7
nagB	O35000	Glucosamine-6-phosphate deaminase 1	0	7.5367	5	24.8	+	+	0.768132	1.01189	1.17584	1.00052	1.01688	1.26064	1.15587	1.36102	24.3963	23.4972	23.534	24.8667	24.7197	24.8917	24.9271	25.1502	25.1321	24.3963	23.4972	23.534	24.8667	24.7197	24.8917	24.9271	25.1502	25.1321	By MS/MS	By MS/MS	By MS/MS	By MS/MS	By MS/MS	By MS/MS	By MS/MS	By MS/MS	By MS/MS	20.7	12.4	12.4	12.4	16.5	8.7
ytrF	O35005	ABC transporter permease YtrF	0	12.961	7	11.7		+	0.978345	0.942769	3.91343	2.82726	2.72674	2.69117	1.03794	1.04178	22.6606	22.3962	25.2484	26.2055	25.8731	26.4068	25.8444	26.5434	25.9908	22.6606	22.3962	25.2484	26.2055	25.8731	26.4068	25.8444	26.5434	25.9908	By MS/MS	By MS/MS	By MS/MS	By MS/MS	By MS/MS	By MS/MS	By MS/MS	By MS/MS	By MS/MS	7.6	5.7	4.1	7.6	7.6	7.6
hisA	O35006	1-(5-phosphoribosyl)-5-[(5-phosphoribosylamino)methylideneamino] imidazole-4-carboxamide isomerase	0	101.72	9	43.3	+	+	0.134546	0.0961978	-1.40701	-2.42786	-1.21811	-1.25646	1.05216	1.89513	26.2443	25.6676	25.5705	25.0899	24.994	23.7442	24.5347	24.9401	24.2383	26.2443	25.6676	25.5705	25.0899	24.994	23.7442	24.5347	24.9401	24.2383	By MS/MS	By MS/MS	By MS/MS	By MS/MS	By MS/MS	By MS/MS	By MS/MS	By MS/MS	By MS/MS	40	36.7	36.7	28.6	36.7	11.4
yvrP	O35007	Putative efflux system protein YvrP	0	66.83	4	12.8	+	+	-0.346771	-0.701255	-4.33555	-4.23719	-2.99931	-3.3538	2.96209	1.64603	23.3914	23.0456	23.3313	20.5919	19.8711	20.3073	20.9894	19.5137	19.2038	23.3914	23.0456	23.3313	NaN	NaN	NaN	NaN	NaN	NaN	By MS/MS	By MS/MS	By MS/MS							11.1	8.1	11.1	0	0	0
ytqA	O35008	Putative protein YtqA	0.0025786	1.9844	1	2.5		+	-2.64444	-2.06259	-1.81061	-0.952011	-2.30617	-1.72432	0.759122	1.16225	21.1497	21.6534	21.5958	20.2226	16.915	20.3428	20.1157	20.3922	18.718	21.1497	21.6534	21.5958	NaN	NaN	NaN	NaN	NaN	NaN	By matching	By MS/MS	By MS/MS							2.5	2.5	2.5	0	0	0
ykfC	O35010	Gamma-D-glutamyl-L-lysine endopeptidase	0	54.49	8	32.1	+	+	-2.85044	-1.91237	-1.664	-1.0224	-1.89465	-0.956575	3.47018	1.54214	25.4878	25.6038	25.2085	23.6859	23.391	23.5392	24.1455	24.8832	24.4017	25.4878	25.6038	25.2085	23.6859	23.391	23.5392	24.1455	24.8832	24.4017	By MS/MS	By MS/MS	By MS/MS	By MS/MS	By MS/MS	By MS/MS	By MS/MS	By MS/MS	By MS/MS	32.1	27.4	32.1	11.8	9.5	9.5
rpoZ	O35011	DNA-directed RNA polymerase subunit omega	0	257.31	9	83.6	+	+	1.23926	1.97279	2.18423	2.13521	1.92846	2.66199	1.5197	3.03583	29.0523	28.8062	28.3053	29.8372	30.7716	31.3403	31.2014	31.7091	31.2392	29.0523	28.8062	28.3053	29.8372	30.7716	31.3403	31.2014	31.7091	31.2392	By MS/MS	By MS/MS	By MS/MS	By MS/MS	By MS/MS	By MS/MS	By MS/MS	By MS/MS	By MS/MS	70.1	71.6	70.1	82.1	77.6	83.6
ytkD	O35013	Putative 8-oxo-dGTP diphosphatase YtkD	0	8.3261	5	31		+	-1.34261	-2.47409	-2.31278	-3.72251	-2.61344	-3.74492	0.7185	2.46847	23.4726	23.6076	24.7015	22.4149	22.9452	18.5813	20.4815	19.8026	20.2629	23.4726	23.6076	24.7015	22.4149	22.9452	NaN	NaN	NaN	NaN	By MS/MS	By MS/MS	By MS/MS	By MS/MS	By MS/MS	By MS/MS	By MS/MS			31	31	31	5.7	5.7	5.7
ykuI	O35014	Uncharacterized EAL-domain containing protein YkuI	0	26.974	10	28			-0.0401421	-0.246309	0.350279	-0.0534217	0.187764	-0.0184034	0.189809	0.0204405	23.0649	23.7843	22.9305	23.7559	23.6781	22.9089	23.4848	23.1618	23.0778	23.0649	23.7843	22.9305	23.7559	23.6781	22.9089	23.4848	23.1618	23.0778	By MS/MS	By MS/MS	By MS/MS	By MS/MS	By MS/MS	By MS/MS	By MS/MS	By MS/MS	By MS/MS	19.7	28	18.9	8.6	6.4	8.6
yfkK	O35019	UPF0435 protein YfkK	0.00053908	2.6564	1	14.1	+	+	3.26636	4.18228	5.94077	5.60195	4.49468	5.4106	1.36326	2.75672	16.8021	17.8631	18.2164	22.2572	20.1143	23.994	22.6529	23.3391	23.1214	NaN	NaN	NaN	22.2572	NaN	23.994	22.6529	23.3391	23.1214				By MS/MS	By MS/MS	By MS/MS	By MS/MS	By MS/MS	By MS/MS	0	0	0	14.1	14.1	14.1
mnmA	O35020	tRNA-specific 2-thiouridylase MnmA	0	64.648	9	32.3	+	+	-0.118068	-0.771818	-1.0398	-2.66759	-0.787084	-1.44083	1.10496	2.18792	23.342	23.731	23.8093	23.2421	22.9432	22.3358	22.3805	22.4061	21.7732	23.342	23.731	23.8093	23.2421	22.9432	22.3358	22.3805	22.4061	21.7732	By MS/MS	By MS/MS	By MS/MS	By MS/MS	By MS/MS	By MS/MS	By MS/MS	By MS/MS	By MS/MS	29.6	32.3	29.6	13.2	10	5.4
azoR1	O35022	FMN-dependent NADH-azoreductase 1	0	25.23	9	35.6	+	+	0.946377	1.66736	0.460875	1.16686	1.59752	2.3185	2.11843	1.90065	25.162	25.1257	25.138	26.5381	26.6651	27.0151	26.9943	27.9067	27.4802	25.162	25.1257	25.138	26.5381	26.6651	27.0151	26.9943	27.9067	27.4802	By MS/MS	By MS/MS	By MS/MS	By MS/MS	By MS/MS	By MS/MS	By MS/MS	By MS/MS	By MS/MS	31.7	31.7	31.2	31.7	31.7	31.7
mntC	O35024	Manganese transport system membrane protein MntC	0	11.727	3	6.2			-3.55234	-1.47945	-2.02767	0.492088	-3.02745	-0.954564	0.975379	0.452653	22.1589	22.3503	22.3095	19.4246	17.3013	21.0104	19.8668	21.4825	22.6058	22.1589	22.3503	22.3095	NaN	NaN	NaN	NaN	NaN	22.6058	By MS/MS	By MS/MS	By MS/MS						By MS/MS	3.7	3.7	6.2	0	0	0
ydiR	O35025	Type-2 restriction enzyme BsuMI component YdiR	0	19.022	1	7.7		+	0	0	-0.516363	-2.56379	-1.2368	-1.57189	0.859311	1.14601	20.7593	21.2214	21.121	20.3774	20.2805	18.7334	18.7474	20.371	19.2676	20.7593	21.2214	21.121	NaN	NaN	NaN	NaN	NaN	NaN	By MS/MS	By MS/MS	By MS/MS							7.7	7.7	7.7	0	0	0
coaBC	O35033	Probable coenzyme A biosynthesis bifunctional protein CoaBC;Phosphopantothenoylcysteine decarboxylase;Phosphopantothenate--cysteine ligase	0	38.848	9	22.7	+	+	-0.993493	-2.36777	-0.519047	-0.793043	-0.658746	-2.03302	1.52531	1.37967	23.2857	23.4941	23.5699	22.8409	23.0257	22.5068	21.4954	20.5996	22.1557	23.2857	23.4941	23.5699	22.8409	23.0257	22.5068	21.4954	20.5996	22.1557	By MS/MS	By MS/MS	By MS/MS	By MS/MS	By MS/MS	By MS/MS	By MS/MS	By matching	By MS/MS	20.2	18	20.9	8.6	10.3	7.6
yfjT	O35041	Uncharacterized protein YfjT	0.0075188	1.5202	1	13.1	+		2.84389	-0.49142	5.43135	4.49006	4.45915	1.12384	1.86019	0.263108	18.859	19.7275	17.8604	23.2797	23.1912	23.3535	17.3081	22.5801	19.9303	NaN	NaN	NaN	23.2797	23.1912	23.3535	NaN	22.5801	NaN				By matching	By MS/MS	By MS/MS		By matching		0	0	0	13.1	13.1	13.1
yocD	O35046	Putative carboxypeptidase YocD	0	45.682	7	29.8		+	0.298856	-2.506	-1.2345	-3.77163	-2.06874	-4.8736	0.943614	1.63134	24.1716	23.8974	23.7734	22.9255	22.3514	20.3594	17.5323	19.5301	20.1592	24.1716	23.8974	23.7734	22.9255	22.3514	NaN	NaN	NaN	NaN	By MS/MS	By MS/MS	By MS/MS	By MS/MS	By MS/MS	By MS/MS	By MS/MS		By MS/MS	29.8	20.6	22.8	17.5	12.6	4.9
relA	O54408	GTP pyrophosphokinase	0	134.15	26	36.4	+	+	-0.644953	-0.667387	0.525237	1.08126	0.366047	0.343613	1.67655	1.53177	24.0755	24.0996	24.2633	24.5011	24.4979	24.5375	24.6433	24.3752	24.4506	24.0755	24.0996	24.2633	24.5011	24.4979	24.5375	24.6433	24.3752	24.4506	By MS/MS	By MS/MS	By MS/MS	By MS/MS	By MS/MS	By MS/MS	By MS/MS	By MS/MS	By MS/MS	34.1	34.1	32.4	14.7	15.8	10.6
yoyC	O68260	Uncharacterized protein YoyC	0	27.265	4	53.3			0.250378	1.95884	-0.794781	-3.1644	-0.790512	0.917948	0.584041	0.769461	23.9273	23.5304	23.5982	21.9369	23.0536	23.6939	23.7542	25.2761	24.7795	23.9273	23.5304	23.5982	21.9369	23.0536	23.6939	23.7542	25.2761	24.7795	By MS/MS	By MS/MS	By MS/MS	By matching	By MS/MS	By MS/MS	By MS/MS	By MS/MS	By MS/MS	29.3	29.3	53.3	12	12	12
purF	P00497	Amidophosphoribosyltransferase	0	89.882	7	20.6	+		0.544255	0.216726	0.439771	-0.209026	0.780648	0.453119	1.16124	0.772418	26.2624	27.022	26.7542	27.53	27.4388	27.4117	27.0099	27.3749	27.0131	26.2624	27.022	26.7542	27.53	27.4388	27.4117	27.0099	27.3749	27.0131	By MS/MS	By MS/MS	By MS/MS	By MS/MS	By MS/MS	By MS/MS	By MS/MS	By MS/MS	By MS/MS	17.4	13.9	17.4	15.5	12.4	3.6
rplL	P02394	50S ribosomal protein L7/L12	0	59.135	8	51.2	+	+	2.02719	1.99991	0.856428	0.430496	1.52259	1.49531	1.70108	1.72021	26.6795	27.2626	26.4961	28.8764	27.7996	28.33	28.2284	28.2912	28.4045	26.6795	27.2626	26.4961	28.8764	27.7996	28.33	28.2284	28.2912	28.4045	By MS/MS	By MS/MS	By MS/MS	By MS/MS	By MS/MS	By MS/MS	By MS/MS	By MS/MS	By MS/MS	51.2	51.2	51.2	41.5	35.8	41.5
sspC;sspB;sspA	P02958;P04832;P04831	Small, acid-soluble spore protein C;Small, acid-soluble spore protein B;Small, acid-soluble spore protein A	0	3.5698	2	31.9		+	0	2.80196	0	5.70966	0	1.77404	NaN	1.05099	19.52	19.9748	19.0346	19.482	19.0309	21.2418	22.2059	21.5584	20.0871	NaN	NaN	NaN	NaN	NaN	NaN	22.2059	21.5584	NaN							By MS/MS	By matching		0	0	0	0	0	0
hag	P02968	Flagellin	0	323.31	42	100	+	+	0.237197	1.20884	1.9568	2.5423	1.97783	2.94947	2.34944	4.21504	32.649	32.3709	32.5073	34.1605	34.4527	34.8474	35.513	35.62	35.2425	32.649	32.3709	32.5073	34.1605	34.4527	34.8474	35.513	35.62	35.2425	By MS/MS	By MS/MS	By MS/MS	By MS/MS	By MS/MS	By MS/MS	By MS/MS	By MS/MS	By MS/MS	98	100	100	98	98	98
trpD	P03947	Anthranilate phosphoribosyltransferase	0	8.4488	3	11.2	+	+	0.690708	-1.21763	-1.85263	-2.35591	-0.789919	-2.69825	1.2445	0.873693	21.8506	22.5423	21.9148	21.282	21.4598	21.1961	20.3333	17.1657	20.7139	21.8506	22.5423	21.9148	21.282	21.4598	NaN	20.3333	NaN	NaN	By MS/MS	By MS/MS	By MS/MS	By MS/MS	By MS/MS		By matching			8.9	11.2	4.7	8.9	4.1	0
trpE	P03963	Anthranilate synthase component 1	0	28.121	11	25			-0.339977	-0.931783	0.189906	-0.469299	0.00973956	-0.582067	0.00293797	0.355902	22.8846	23.3972	22.9878	24.1786	24.0487	21.0714	23.5014	21.4092	22.6127	22.8846	23.3972	22.9878	24.1786	24.0487	21.0714	23.5014	21.4092	22.6127	By MS/MS	By MS/MS	By MS/MS	By MS/MS	By MS/MS	By matching	By MS/MS	By MS/MS	By MS/MS	19.8	19.8	20.4	17.9	12.6	2.3
trpC	P03964	Indole-3-glycerol phosphate synthase	0	15.347	3	10.8			0.37872	0.29656	0.262506	0.284653	0.213025	0.130866	0.661143	0.371143	24.7173	24.4904	24.3037	24.7695	24.8107	24.5703	24.4683	24.7198	24.7159	24.7173	24.4904	24.3037	24.7695	24.8107	24.5703	24.4683	24.7198	24.7159	By MS/MS	By MS/MS	By MS/MS	By MS/MS	By MS/MS	By MS/MS	By MS/MS	By MS/MS	By MS/MS	10.8	10.8	10.8	10.8	10.8	10.8
aprE	P04189	Subtilisin E	0	7.4948	2	6.6		+	-0.135505	1.51179	-0.463756	2.25589	2.03143	3.67872	0.645257	3.03186	20.3696	20.8418	20.3298	20.2076	23.4016	24.0264	23.8678	24.7377	23.9719	20.3696	20.8418	20.3298	NaN	23.4016	24.0264	23.8678	24.7377	23.9719	By MS/MS	By MS/MS	By matching	By MS/MS	By MS/MS	By MS/MS	By MS/MS	By MS/MS	By MS/MS	3.9	3.9	3.9	2.6	6.6	6.6
thrB	P04948	Homoserine kinase	0	13.719	7	24.9		+	0.787775	-0.269053	-2.15473	-3.59645	-1.47387	-2.53069	0.828269	1.73915	24.3061	24.3847	24.015	23.9847	22.5395	21.76	22.5075	21.3025	21.3037	24.3061	24.3847	24.015	23.9847	22.5395	21.76	22.5075	NaN	21.3037	By MS/MS	By MS/MS	By MS/MS	By MS/MS	By MS/MS	By MS/MS	By MS/MS	By MS/MS	By MS/MS	24.9	24.9	24.9	22.7	16.2	2.9
rpsK	P04969	30S ribosomal protein S11	0	265.21	10	72.5			-0.131744	-0.441281	0.643621	0.457797	0.191029	-0.118507	0.355702	0.332722	30.5713	30.3479	30.7958	30.4319	30.8078	31.0484	30.363	30.5387	30.4578	30.5713	30.3479	30.7958	30.4319	30.8078	31.0484	30.363	30.5387	30.4578	By MS/MS	By MS/MS	By MS/MS	By MS/MS	By MS/MS	By MS/MS	By MS/MS	By MS/MS	By MS/MS	58	58	66.4	42	35.9	35.9
thrC	P04990	Threonine synthase	0	301.91	17	67.9	+		-1.67546	-0.876106	-1.44526	-2.24338	-0.869675	-0.0703176	1.32711	0.418328	27.1838	27.0686	27.0552	26.6116	26.1838	25.903	27.0488	27.1227	26.925	27.1838	27.0686	27.0552	26.6116	26.1838	25.903	27.0488	27.1227	26.925	By MS/MS	By MS/MS	By MS/MS	By MS/MS	By MS/MS	By MS/MS	By MS/MS	By MS/MS	By MS/MS	62.5	65.9	65.9	18.2	18.2	18.2
dnaG	P05096	DNA primase	0.00054083	2.6787	2	3.5	+		1.09954	-0.625231	1.05623	0.0769628	1.82719	0.102421	2.38343	0.0203728	20.1226	19.7449	19.8426	21.3337	22.0408	21.8172	21.8762	16.8724	21.2688	20.1226	NaN	NaN	21.3337	22.0408	21.8172	21.8762	NaN	21.2688	By matching			By MS/MS	By MS/MS	By MS/MS	By MS/MS		By MS/MS	1.3	0	0	2.2	2.2	2.2
sacP	P05306	PTS system sucrose-specific EIIBC component;Sucrose-specific phosphotransferase enzyme IIB component;Sucrose permease IIC component	0.008	1.5006	2	3.3			-5.06587	-6.54569	1.2846	0.523338	-4.45162	-5.93144	0.572725	0.570966	26.7884	26.4658	26.4946	20.1639	18.3422	27.8879	15.3603	28.2852	18.309	26.7884	26.4658	26.4946	NaN	NaN	27.8879	NaN	28.2852	NaN	By MS/MS	By MS/MS	By MS/MS			By matching	By MS/MS	By MS/MS		3.3	3.3	3.3	0	0	1.5
leuB	P05645	3-isopropylmalate dehydrogenase	0	293.08	15	50.4	+	+	-0.368843	-0.664825	-2.58807	-2.9031	-1.9952	-2.29119	1.41826	2.09751	26.7367	26.8466	26.6375	25.4686	24.7349	24.0318	24.9242	24.1265	24.2966	26.7367	26.8466	26.6375	25.4686	24.7349	24.0318	24.9242	24.1265	24.2966	By MS/MS	By MS/MS	By MS/MS	By MS/MS	By MS/MS	By MS/MS	By MS/MS	By MS/MS	By MS/MS	44.4	47.7	44.4	20.3	17.5	17.5
dnaA	P05648	Chromosomal replication initiator protein DnaA	0	106.12	19	47.5			-0.272591	-0.120835	0.0124029	0.694098	0.0735601	0.225316	0.267451	0.868329	24.8408	24.661	24.6991	24.9856	24.7619	24.6741	24.8176	25.1483	24.911	24.8408	24.661	24.6991	24.9856	24.7619	24.6741	24.8176	25.1483	24.911	By MS/MS	By MS/MS	By MS/MS	By MS/MS	By MS/MS	By MS/MS	By MS/MS	By MS/MS	By MS/MS	43.5	39	43.5	34.5	30.9	25.3
dnaN	P05649	DNA polymerase III subunit beta	0	204.79	15	38.4			0.11077	0.00171471	0.0356197	-0.165853	0.0686963	-0.0403589	0.149962	0.147809	24.3909	24.2676	24.0753	24.5641	24.3017	24.0741	24.2671	24.1851	24.1605	24.3909	24.2676	24.0753	24.5641	24.3017	24.0741	24.2671	24.1851	24.1605	By MS/MS	By MS/MS	By MS/MS	By MS/MS	By MS/MS	By MS/MS	By MS/MS	By MS/MS	By MS/MS	38.4	38.4	38.4	22.8	19.3	15.3
gyrB	P05652	DNA gyrase subunit B	0	104.35	21	33.7			-0.313598	-0.959687	0.161483	0.270037	0.271644	-0.374445	0.865186	0.743164	24.1245	24.2011	24.0616	24.5907	24.4262	24.1853	24.0597	23.4105	23.7936	24.1245	24.2011	24.0616	24.5907	24.4262	24.1853	24.0597	23.4105	23.7936	By MS/MS	By MS/MS	By MS/MS	By MS/MS	By MS/MS	By MS/MS	By MS/MS	By MS/MS	By MS/MS	32	30.4	32	16.5	17.1	9.6
gyrA	P05653	DNA gyrase subunit A	0	139.48	20	27.3		+	-0.277454	-1.174	0.141193	-0.190641	0.216225	-0.680323	0.531052	1.83555	24.3196	24.7496	24.4741	24.9107	24.7978	24.4834	23.6601	23.8973	23.9449	24.3196	24.7496	24.4741	24.9107	24.7978	24.4834	23.6601	23.8973	23.9449	By MS/MS	By MS/MS	By MS/MS	By MS/MS	By MS/MS	By MS/MS	By MS/MS	By MS/MS	By MS/MS	26.1	22.2	24.5	16.8	12.8	7.4
pyrB	P05654	Aspartate carbamoyltransferase	0	6.0081	4	15.5			-0.0816854	-2.8481	-2.56707	-2.9451	-0.938517	-3.70493	0.379076	0.596543	22.4158	22.7777	22.1316	22.3497	22.5037	19.6562	18.977	22.658	14.5753	22.4158	22.7777	22.1316	22.3497	22.5037	NaN	NaN	22.658	NaN	By MS/MS	By MS/MS	By MS/MS	By MS/MS	By MS/MS			By matching		8.2	15.5	8.2	7.9	7.9	0
sacB	P05655	Levansucrase	0	4.7427	3	8	+		1.60849	-0.426463	0.728519	1.51242	1.75822	-0.276731	1.34788	0.0592735	19.6474	19.1426	19.5256	21.3719	21.8541	20.3643	21.1186	16.1749	20.1918	NaN	NaN	19.5256	21.3719	21.8541	20.3643	21.1186	NaN	20.1918			By matching	By MS/MS	By MS/MS	By matching	By matching		By matching	0	0	2.7	5.3	8	2.7
rpmA	P05657	50S ribosomal protein L27	0	182.49	8	55.3	+	+	0.668216	1.10851	1.77737	1.36146	1.29131	1.7316	1.86984	2.35568	29.2878	29.0867	29.5173	30.1866	30.6206	30.9585	31.0417	31.0523	30.9926	29.2878	29.0867	29.5173	30.1866	30.6206	30.9585	31.0417	31.0523	30.9926	By MS/MS	By MS/MS	By MS/MS	By MS/MS	By MS/MS	By MS/MS	By MS/MS	By MS/MS	By MS/MS	54.3	54.3	55.3	55.3	45.7	54.3
sigA	P06224	RNA polymerase sigma factor SigA	0	61.351	12	26.7		+	-0.698307	-1.15361	-0.750516	-0.918091	-0.467689	-0.922991	0.905278	3.15373	26.7227	26.4907	26.6016	26.516	25.8848	26.0111	25.7704	25.6378	25.6378	26.7227	26.4907	26.6016	26.516	25.8848	26.0111	25.7704	25.6378	25.6378	By MS/MS	By MS/MS	By MS/MS	By MS/MS	By MS/MS	By MS/MS	By MS/MS	By MS/MS	By MS/MS	24.5	23.5	26.7	23.5	21	18.6
sinR	P06533	HTH-type transcriptional regulator SinR	0	47.768	6	56.8	+		-0.400671	0.816036	-0.828938	-1.01038	-0.958941	0.257765	1.50861	0.443849	27.7547	27.6477	28.1982	26.4546	27.1293	27.1399	27.9553	27.927	28.4916	27.7547	27.6477	28.1982	26.4546	27.1293	27.1399	27.9553	27.927	28.4916	By MS/MS	By MS/MS	By MS/MS	By MS/MS	By MS/MS	By MS/MS	By MS/MS	By MS/MS	By MS/MS	56.8	48.6	48.6	42.3	34.2	42.3
dnaI	P06567	Primosomal protein DnaI	0	17.36	5	17.4			0.254086	-0.137764	0.11565	0.116102	-0.067536	-0.459386	0.125009	0.854537	24.3007	24.1176	24.0959	23.9389	23.9121	24.4606	23.4452	24.1063	23.5845	24.3007	24.1176	24.0959	23.9389	23.9121	24.4606	23.4452	24.1063	23.5845	By MS/MS	By MS/MS	By MS/MS	By MS/MS	By MS/MS	By MS/MS	By MS/MS	By MS/MS	By MS/MS	13.8	17.4	17.4	6.8	7.1	7.1
sigB	P06574	RNA polymerase sigma-B factor	0	63.084	12	51.5	+	+	-0.0980854	-0.0335948	-0.473363	-0.734123	-0.423663	-0.359173	1.13508	0.962564	24.4722	24.4389	24.8015	23.9561	24.3975	24.088	24.392	23.9592	24.2838	24.4722	24.4389	24.8015	23.9561	24.3975	24.088	24.392	23.9592	24.2838	By MS/MS	By MS/MS	By MS/MS	By MS/MS	By MS/MS	By MS/MS	By MS/MS	By MS/MS	By MS/MS	48.5	45.4	48.5	18.7	23.3	16
spo0F	P06628	Sporulation initiation phosphotransferase F	0	14.466	6	48.4			0.589617	0.60033	-1.10243	-2.23701	-0.499816	-0.489103	0.311017	0.364648	23.0246	24.7043	24.1481	24.3173	22.9834	23.0769	23.539	23.1399	23.7308	23.0246	24.7043	24.1481	24.3173	22.9834	23.0769	23.539	23.1399	23.7308	By MS/MS	By MS/MS	By MS/MS	By MS/MS	By MS/MS	By MS/MS	By MS/MS	By MS/MS	By MS/MS	41.9	48.4	40.3	24.2	7.3	15.3
ywjG	P06629	Uncharacterized protein YwjG	0	40.691	1	6.9			-0.454003	-2.54062	-1.42456	-4.56266	-2.0433	-4.12991	0.865013	0.757126	22.3609	23.1073	22.9899	21.7879	21.5034	19.0369	21.2534	14.7222	20.0928	22.3609	23.1073	22.9899	21.7879	21.5034	NaN	21.2534	NaN	NaN	By MS/MS	By MS/MS	By MS/MS	By MS/MS	By MS/MS		By MS/MS			6.9	6.9	6.9	6.9	6.9	0
fumC	P07343	Fumarate hydratase class II	0	323.31	21	59.1	+	+	-0.416901	-0.565368	-1.25804	-1.09569	-0.891047	-1.03951	1.18733	2.53096	27.9641	27.5525	27.7468	27.4081	26.5772	26.605	26.9101	26.6823	26.5524	27.9641	27.5525	27.7468	27.4081	26.5772	26.605	26.9101	26.6823	26.5524	By MS/MS	By MS/MS	By MS/MS	By MS/MS	By MS/MS	By MS/MS	By MS/MS	By MS/MS	By MS/MS	56.5	58	54.5	18.4	18.4	18.6
trpB	P07600	Tryptophan synthase beta chain	0	169.47	12	37.8		+	-0.0474548	-0.901248	0.432755	-0.206422	0.438557	-0.415237	0.881068	1.56738	25.571	25.7121	25.4774	26.3537	26.016	25.7064	24.9971	25.3192	25.1984	25.571	25.7121	25.4774	26.3537	26.016	25.7064	24.9971	25.3192	25.1984	By MS/MS	By MS/MS	By MS/MS	By MS/MS	By MS/MS	By MS/MS	By MS/MS	By MS/MS	By MS/MS	31.2	33.5	33.5	21	23.2	19.5
trpA	P07601	Tryptophan synthase alpha chain	0	66.971	10	47.6		+	0.705228	-0.0198587	-0.283983	-0.981822	-0.006073	-0.73116	0.00768723	2.58666	24.7368	24.8716	24.5897	25.1763	24.6287	24.3748	24.0046	24.1146	23.8854	24.7368	24.8716	24.5897	25.1763	24.6287	24.3748	24.0046	24.1146	23.8854	By MS/MS	By MS/MS	By MS/MS	By MS/MS	By MS/MS	By MS/MS	By MS/MS	By MS/MS	By MS/MS	22.5	41.6	37.8	32.2	34.8	12.7
sspE	P07784	Small, acid-soluble spore protein gamma-type	0	323.31	5	82.1	+	+	6.02095	6.56476	6.71942	9.43447	5.78885	6.33266	2.25098	2.513	19.8259	17.8657	19.8218	24.416	25.1369	25.327	26.2077	25.1128	25.1908	NaN	NaN	NaN	24.416	25.1369	25.327	26.2077	25.1128	25.1908				By MS/MS	By MS/MS	By MS/MS	By MS/MS	By MS/MS	By MS/MS	0	0	0	32.1	64.3	64.3
sacA	P07819	Sucrose-6-phosphate hydrolase	0	5.4479	2	4.8			-2.75347	-2.41069	-0.92628	-2.12801	-2.1729	-1.83012	0.972638	0.613604	21.0238	20.5418	20.5669	19.9164	17.1657	18.5317	19.0192	16.869	20.7539	21.0238	20.5418	20.5669	NaN	NaN	NaN	NaN	NaN	NaN	By MS/MS	By matching	By matching							4.8	2.1	2.1	0	0	0
sdhC	P08064	Succinate dehydrogenase cytochrome b558 subunit	0	7.9944	3	17.8		+	0.305437	-1.47417	-0.638348	-3.96837	-1.04311	-2.82272	0.976391	1.32787	21.8407	23.0353	22.6292	21.8371	21.7941	20.7447	20.4946	18.1682	20.3743	21.8407	23.0353	22.6292	21.8371	21.7941	20.7447	20.4946	NaN	NaN	By MS/MS	By MS/MS	By MS/MS	By MS/MS	By MS/MS	By MS/MS	By MS/MS			8.9	17.8	12.9	4	4	4
sdhA	P08065	Succinate dehydrogenase flavoprotein subunit	0	323.31	29	55.8	+	+	-0.125182	-0.779701	0.156591	-0.249219	0.2078	-0.446719	1.94597	1.49094	26.4007	26.4309	26.4719	26.5836	26.6402	26.7031	25.8394	26.1482	25.9757	26.4007	26.4309	26.4719	26.5836	26.6402	26.7031	25.8394	26.1482	25.9757	By MS/MS	By MS/MS	By MS/MS	By MS/MS	By MS/MS	By MS/MS	By MS/MS	By MS/MS	By MS/MS	52.6	54.3	54.1	29	32.6	19.5
sdhB	P08066	Succinate dehydrogenase iron-sulfur subunit	0	102.99	10	41.5	+	+	-0.453408	-1.31914	-0.497515	-1.13258	-0.470315	-1.33605	1.18595	2.86044	27.6065	27.3326	27.7602	26.8422	27.1318	27.3144	26.0448	26.4108	26.2356	27.6065	27.3326	27.7602	26.8422	27.1318	27.3144	26.0448	26.4108	26.2356	By MS/MS	By MS/MS	By MS/MS	By MS/MS	By MS/MS	By MS/MS	By MS/MS	By MS/MS	By MS/MS	41.5	41.5	41.5	30.4	30.4	20.9
nadE	P08164	NH(3)-dependent NAD(+) synthetase	0	139.65	9	43.4	+	+	-1.26467	-0.718484	-1.44746	-1.98146	-1.53859	-0.992402	4.83292	2.67817	26.5121	26.3709	26.4282	24.9858	24.8427	24.867	25.3984	25.6082	25.3274	26.5121	26.3709	26.4282	24.9858	24.8427	24.867	25.3984	25.6082	25.3274	By MS/MS	By MS/MS	By MS/MS	By MS/MS	By MS/MS	By MS/MS	By MS/MS	By MS/MS	By MS/MS	43.4	43.4	43.4	19.9	13.6	7.7
lysC	P08495	Aspartokinase 2	0	147.24	9	53.9		+	0.11662	0.347403	0.607392	0.755768	0.435979	0.666762	0.799312	1.16161	24.8304	25.4734	25.4236	25.8291	25.7572	25.449	25.8238	26.0701	25.8338	24.8304	25.4734	25.4236	25.8291	25.7572	25.449	25.8238	26.0701	25.8338	By MS/MS	By MS/MS	By MS/MS	By MS/MS	By MS/MS	By MS/MS	By MS/MS	By MS/MS	By MS/MS	29.2	42.9	39.2	22.1	28.2	17.4
dacA	P08750	D-alanyl-D-alanine carboxypeptidase DacA	0	88.307	14	34.1	+		0.26926	-0.430747	0.338419	-0.218122	0.479059	-0.220947	2.66472	0.465512	24.7877	24.7794	24.9014	25.2736	25.335	25.297	24.2672	24.8803	24.6581	24.7877	24.7794	24.9014	25.2736	25.335	25.297	24.2672	24.8803	24.6581	By MS/MS	By MS/MS	By MS/MS	By MS/MS	By MS/MS	By MS/MS	By MS/MS	By MS/MS	By MS/MS	26.9	30	32.3	16	17.8	14.2
hupA	P08821	DNA-binding protein HU 1	0	323.31	14	85.9			-0.529604	0.529719	-1.30645	-1.3958	-1.13568	-0.076355	0.985679	0.0569516	33.3437	32.0076	33.2692	31.4749	31.6058	32.1328	32.7682	32.9188	32.7046	33.3437	32.0076	33.2692	31.4749	31.6058	32.1328	32.7682	32.9188	32.7046	By MS/MS	By MS/MS	By MS/MS	By MS/MS	By MS/MS	By MS/MS	By MS/MS	By MS/MS	By MS/MS	83.7	83.7	85.9	78.3	75	73.9
ptsI	P08838	Phosphoenolpyruvate-protein phosphotransferase	0	128.56	21	40.4		+	0.460837	-0.594085	-0.790007	-1.7334	-0.371347	-1.42627	0.508501	2.01493	26.1326	26.232	25.8211	26.2075	25.5869	25.2773	25.0362	24.2761	24.5947	26.1326	26.232	25.8211	26.2075	25.5869	25.2773	25.0362	24.2761	24.5947	By MS/MS	By MS/MS	By MS/MS	By MS/MS	By MS/MS	By MS/MS	By MS/MS	By MS/MS	By MS/MS	38.6	40.4	35.4	28.1	27.9	15.1
abrB	P08874	Transition state regulatory protein AbrB	0	73.742	7	72.9		+	0.185795	0.548765	1.31005	0.890605	0.666247	1.02922	0.640461	1.6765	29.7705	29.1	29.5202	29.4627	30.1016	30.8251	30.5065	30.6321	30.3397	29.7705	29.1	29.5202	29.4627	30.1016	30.8251	30.5065	30.6321	30.3397	By MS/MS	By MS/MS	By MS/MS	By MS/MS	By MS/MS	By MS/MS	By MS/MS	By MS/MS	By MS/MS	72.9	72.9	72.9	34.4	24	24
ptsH	P08877	Phosphocarrier protein HPr	0	323.01	11	87.5	+	+	4.06656	4.74547	4.58186	5.20813	4.12344	4.80235	2.08454	2.35329	30.3639	29.2635	28.4073	33.0357	33.4031	33.9662	33.5997	34.6833	34.1587	30.3639	29.2635	28.4073	33.0357	33.4031	33.9662	33.5997	34.6833	34.1587	By MS/MS	By MS/MS	By MS/MS	By MS/MS	By MS/MS	By MS/MS	By MS/MS	By MS/MS	By MS/MS	83	54.5	79.5	54.5	86.4	86.4
dnaX	P09122	DNA polymerase III subunit gamma/tau	0	8.9836	7	10.5	+	+	-2.67846	-2.9687	-1.8745	-1.7032	-2.13886	-2.4291	1.24519	1.56336	22.9321	21.8695	23.742	20.706	20.8198	20.6012	19.8784	20.9301	20.4477	22.9321	21.8695	23.742	20.706	20.8198	NaN	19.8784	20.9301	20.4477	By MS/MS	By MS/MS	By MS/MS	By MS/MS	By MS/MS		By matching	By MS/MS	By MS/MS	10.5	9.2	9.2	1.4	1.4	0
gapA	P09124	Glyceraldehyde-3-phosphate dehydrogenase 1	0	323.31	30	93.7		+	0.0249557	-0.195816	-0.0897675	-0.494303	-0.193914	-0.414686	0.695684	1.95809	30.433	30.5022	30.3339	30.4396	30.1002	30.1476	30.0249	30.0103	29.99	30.433	30.5022	30.3339	30.4396	30.1002	30.1476	30.0249	30.0103	29.99	By MS/MS	By MS/MS	By MS/MS	By MS/MS	By MS/MS	By MS/MS	By MS/MS	By MS/MS	By MS/MS	88.4	93.7	93.7	60	60	49
citB	P09339	Aconitate hydratase A	0	323.31	43	48.1	+	+	-0.708905	-1.69496	-0.60939	-1.55028	-0.475299	-1.46135	1.84869	4.42129	28.6741	28.7997	28.7778	28.3604	28.3503	28.1151	27.2579	27.3324	27.2772	28.6741	28.7997	28.7778	28.3604	28.3503	28.1151	27.2579	27.3324	27.2772	By MS/MS	By MS/MS	By MS/MS	By MS/MS	By MS/MS	By MS/MS	By MS/MS	By MS/MS	By MS/MS	44.2	46.2	44.2	31	31.8	22.1
slrA	P0C8M5	Transcriptional regulator SlrA	0	36.852	3	57.7	+	+	2.45279	1.4388	4.89819	3.81751	4.42867	3.41469	2.92728	2.48531	25.5206	24.7184	24.8946	28.8862	29.3676	30.1658	28.3385	28.4964	28.5427	25.5206	24.7184	24.8946	28.8862	29.3676	30.1658	28.3385	28.4964	28.5427	By MS/MS	By MS/MS	By MS/MS	By MS/MS	By MS/MS	By MS/MS	By MS/MS	By MS/MS	By MS/MS	57.7	57.7	57.7	57.7	57.7	57.7
glmS	P0CI73	Glutamine--fructose-6-phosphate aminotransferase [isomerizing]	0	84.113	15	31.5		+	-0.279153	-1.05036	-0.664598	-0.987885	-0.526709	-1.29792	1.0341	1.264	24.5578	24.678	24.3275	24.0369	24.3034	23.643	23.5709	22.5306	23.5681	24.5578	24.678	24.3275	24.0369	24.3034	23.643	23.5709	22.5306	23.5681	By MS/MS	By MS/MS	By MS/MS	By MS/MS	By MS/MS	By MS/MS	By MS/MS	By MS/MS	By MS/MS	28.8	28.7	29.3	16.2	10.5	4.7
gpsB	P0CI74	Cell cycle protein GpsB	0	278.96	12	87.8		+	0.444827	1.61808	0.126998	0.0849495	0.225353	1.39861	0.258729	2.42886	29.3426	28.7629	28.9612	28.6675	29.4599	29.6154	30.1433	30.6649	30.4543	29.3426	28.7629	28.9612	28.6675	29.4599	29.6154	30.1433	30.6649	30.4543	By MS/MS	By MS/MS	By MS/MS	By MS/MS	By MS/MS	By MS/MS	By MS/MS	By MS/MS	By MS/MS	84.7	81.6	84.7	60.2	60.2	52
rtp	P0CI76	Replication termination protein	0	26.361	5	44.3	+	+	-1.00068	-1.28794	-0.581929	-0.661334	-0.943441	-1.2307	1.82058	2.47108	24.4803	24.2779	24.7752	23.2459	23.6117	23.8455	23.5434	23.184	23.1139	24.4803	24.2779	24.7752	23.2459	23.6117	23.8455	23.5434	23.184	23.1139	By MS/MS	By MS/MS	By MS/MS	By MS/MS	By MS/MS	By MS/MS	By MS/MS	By MS/MS	By MS/MS	44.3	44.3	44.3	25.4	25.4	25.4
rplX	P0CI78	50S ribosomal protein L24	0	323.31	15	82.5	+	+	0.35556	0.659429	1.26598	0.946789	0.903132	1.207	2.00994	2.65424	30.3445	30.1822	30.5772	31.0238	31.2555	31.534	31.6873	31.5752	31.4625	30.3445	30.1822	30.5772	31.0238	31.2555	31.534	31.6873	31.5752	31.4625	By MS/MS	By MS/MS	By MS/MS	By MS/MS	By MS/MS	By MS/MS	By MS/MS	By MS/MS	By MS/MS	68	68	72.8	82.5	77.7	73.8
thyA1	P0CI79	Thymidylate synthase 1	0.0020747	2.0403	2	7.5	+	+	0.776466	-0.976878	-2.14979	-1.01912	-1.37108	-3.12443	1.22649	1.37594	20.6385	21.565	22.0128	20.4531	20.2378	19.4121	16.7958	19.5799	18.4673	20.6385	21.565	22.0128	NaN	NaN	NaN	NaN	NaN	NaN	By MS/MS	By MS/MS	By MS/MS							4.3	4.3	7.5	0	0	0
xylA	P0CI80	Xylose isomerase	0	323.31	24	61.6		+	0.267172	-0.0305061	0.225978	-0.0940437	-0.146692	-0.444371	0.456855	1.29489	27.9513	27.7056	27.5391	27.6693	27.5904	27.4963	27.2952	27.2028	27.3649	27.9513	27.7056	27.5391	27.6693	27.5904	27.4963	27.2952	27.2028	27.3649	By MS/MS	By MS/MS	By MS/MS	By MS/MS	By MS/MS	By MS/MS	By MS/MS	By MS/MS	By MS/MS	55.3	60.2	56.4	32.6	30.8	25.4
alr1	P10725	Alanine racemase 1	0	9.0649	6	14.9		+	-0.329185	-0.861333	-0.128532	-1.43171	-0.610228	-1.14237	0.500941	1.80072	22.9662	23.4649	23.388	23.1308	23.1154	21.7422	21.9657	21.8658	22.5605	22.9662	23.4649	23.388	23.1308	23.1154	21.7422	21.9657	21.8658	22.5605	By MS/MS	By MS/MS	By MS/MS	By MS/MS	By MS/MS	By MS/MS	By MS/MS	By matching	By matching	10.8	13.1	13.1	7.5	7.5	2.3
sigD	P10726	RNA polymerase sigma-D factor	0	12.972	5	21.3			-1.33002	-2.61077	-2.97568	-4.87301	-1.81564	-3.0964	0.470073	0.809275	22.9281	23.4803	22.9525	18.3887	22.7626	22.7626	17.8625	19.5676	22.6415	22.9281	23.4803	22.9525	NaN	22.7626	22.7626	NaN	NaN	22.6415	By MS/MS	By MS/MS	By MS/MS		By MS/MS	By MS/MS			By MS/MS	9.8	21.3	12.6	0	3.1	3.1
spoIIAA	P10727	Anti-sigma F factor antagonist	0	3.4788	1	7.7	+	+	0.0530281	0.683413	-1.2819	-2.73096	-1.74021	-1.10982	1.38373	1.5518	21.1515	22.027	21.6699	20.0438	19.019	20.5649	20.2073	20.5377	20.7739	21.1515	22.027	21.6699	NaN	NaN	NaN	NaN	NaN	NaN	By MS/MS	By MS/MS	By MS/MS							7.7	7.7	7.7	0	0	0
hutP	P10943	Hut operon positive regulatory protein	0	6.5969	3	25.7			-3.1402	-3.44842	-3.56951	-1.72566	-3.18871	-3.49694	0.951525	0.72373	21.9459	21.8668	21.7913	20.0087	19.6775	16.3516	20.1206	14.8038	20.1887	21.9459	21.8668	21.7913	NaN	NaN	NaN	NaN	NaN	NaN	By MS/MS	By MS/MS	By MS/MS							25.7	25.7	13.5	0	0	0
isp	P11018	Major intracellular serine protease	0	14.876	5	21.9	+	+	-4.02174	-2.7594	-3.54209	-2.50141	-4.60121	-3.33887	1.58106	2.61834	23.0515	23.3034	22.3669	19.5234	16.5854	18.8093	19.8142	19.4659	19.4251	23.0515	23.3034	22.3669	NaN	NaN	NaN	NaN	NaN	NaN	By MS/MS	By MS/MS	By MS/MS							16	16	6	0	0	0
thyA2	P11044	Thymidylate synthase 2	0	10.013	5	20.8		+	-1.619	-0.955239	-2.10977	-1.08557	-1.73332	-1.06956	0.579764	1.13435	23.9092	24.0599	24.0143	23.2135	20.0196	23.5503	23.3592	22.3163	23.0992	23.9092	24.0599	24.0143	23.2135	NaN	23.5503	23.3592	22.3163	23.0992	By MS/MS	By MS/MS	By MS/MS	By matching		By matching	By MS/MS	By matching	By MS/MS	8.7	15.5	15.5	6.8	0	3.4
dfrA	P11045	Dihydrofolate reductase	0	5.0845	4	19.6			-3.19321	-2.6884	-1.86917	-0.0419178	-3.05249	-2.54767	0.527579	0.765692	21.7932	22.5665	22.0202	22.0088	20.4119	14.8017	20.5375	21.0718	17.1275	21.7932	22.5665	22.0202	22.0088	NaN	NaN	NaN	NaN	NaN	By MS/MS	By MS/MS	By MS/MS	By matching						19.6	19	19.6	6.5	0	0
hpr	P11065	HTH-type transcriptional regulator Hpr	0	10.98	5	23.6	+		-1.03855	0.326436	-1.81489	-1.45861	-1.44641	-0.0814196	2.53578	0.106723	25.6012	26.1326	25.9288	24.7055	24.1523	24.4655	25.3798	25.8954	26.1431	25.6012	26.1326	25.9288	24.7055	24.1523	24.4655	25.3798	25.8954	26.1431	By MS/MS	By MS/MS	By MS/MS	By MS/MS	By MS/MS	By MS/MS	By MS/MS	By MS/MS	By MS/MS	23.6	23.6	23.6	12.3	12.3	9.4
ysmA	P11469	Uncharacterized protein YsmA	0	23.59	3	20.4			0.039608	-1.07005	0.0932655	0.0762208	0.239761	-0.869894	0.713006	0.362306	23.3083	23.0717	22.964	23.1367	23.4012	23.5253	20.4547	23.075	23.2045	23.3083	23.0717	22.964	23.1367	23.4012	23.5253	NaN	23.075	23.2045	By MS/MS	By MS/MS	By MS/MS	By MS/MS	By MS/MS	By MS/MS		By MS/MS	By MS/MS	20.4	20.4	20.4	5.4	5.4	5.4
ogt	P11742	Methylated-DNA--protein-cysteine methyltransferase, constitutive	0	12.827	6	36.4		+	-3.55039	-0.905868	-5.55255	-1.66351	-3.51626	-0.871739	0.840418	1.72367	22.7432	23.2918	23.2258	16.6911	21.8297	20.1912	22.0186	22.247	22.38	22.7432	23.2918	23.2258	NaN	21.8297	NaN	22.0186	22.247	22.38	By MS/MS	By MS/MS	By MS/MS		By matching		By matching	By matching	By matching	26.7	26.7	30.9	0	6.7	0
ribH	P11998	6,7-dimethyl-8-ribityllumazine synthase	0	317.17	11	89	+	+	1.77518	1.88316	1.06492	0.748631	0.546859	0.654842	1.51779	1.85374	28.5029	28.6514	28.2437	29.0073	29.1004	28.9309	28.9493	29.2732	29.14	28.5029	28.6514	28.2437	29.0073	29.1004	28.9309	28.9493	29.2732	29.14	By MS/MS	By MS/MS	By MS/MS	By MS/MS	By MS/MS	By MS/MS	By MS/MS	By MS/MS	By MS/MS	89	89	89	73.4	70.1	44.2
gntK	P12011	Gluconokinase	0	4.8886	5	10.3		+	-0.0401707	-1.42433	0.283829	-3.09243	0.30976	-1.0744	0.71387	1.0939	22.3862	21.9422	22.4739	22.5928	22.4219	22.7169	21.8514	20.5956	21.1321	22.3862	21.9422	22.4739	22.5928	22.4219	22.7169	21.8514	NaN	NaN	By MS/MS	By MS/MS	By MS/MS	By MS/MS	By MS/MS	By MS/MS	By matching			6.4	8.6	6.4	4.3	6.4	2.1
gntZ	P12013	6-phosphogluconate dehydrogenase, NAD(+)-dependent, decarboxylating	0	12.967	6	15		+	1.24503	-1.3095	-1.14969	-0.36809	0.0812022	-2.47333	0.0557145	0.880474	23.3127	22.9894	21.8593	23.0998	22.3756	22.9295	21.7201	20.8357	18.1856	23.3127	22.9894	21.8593	23.0998	22.3756	22.9295	21.7201	NaN	NaN	By MS/MS	By MS/MS	By MS/MS	By MS/MS	By matching	By matching	By matching	By matching	By matching	15	15	15	6.2	7.1	4.3
purD	P12039	Phosphoribosylamine--glycine ligase	0	323.31	18	47.6	+	+	1.05948	0.393888	1.18827	0.752871	1.42676	0.761168	2.93088	2.11364	25.7468	26.0271	25.9101	27.549	27.281	27.1343	26.6462	26.6979	26.6234	25.7468	26.0271	25.9101	27.549	27.281	27.1343	26.6462	26.6979	26.6234	By MS/MS	By MS/MS	By MS/MS	By MS/MS	By MS/MS	By MS/MS	By MS/MS	By MS/MS	By MS/MS	35.8	38.6	41.9	29.4	29.6	24.2
purN	P12040	Phosphoribosylglycinamide formyltransferase	0	117.97	7	50.8	+	+	0.497468	0.633525	-1.53453	-1.93782	-1.52984	-1.39378	2.62633	2.36248	25.2327	25.644	25.7206	23.7215	24.0027	24.2836	23.8576	24.4699	24.0885	25.2327	25.644	25.7206	23.7215	24.0027	24.2836	23.8576	24.4699	24.0885	By MS/MS	By MS/MS	By MS/MS	By MS/MS	By MS/MS	By MS/MS	By MS/MS	By MS/MS	By MS/MS	47.2	47.2	47.2	13.8	10.3	10.8
purQ	P12041	Phosphoribosylformylglycinamidine synthase subunit PurQ	0	19.611	4	18.1	+	+	1.88657	1.43402	0.68942	-0.0134074	1.09015	0.637589	1.05139	1.19091	24.5453	25.1357	24.5635	26.5865	25.6481	25.2804	25.4797	25.2201	25.4576	24.5453	25.1357	24.5635	26.5865	25.6481	25.2804	25.4797	25.2201	25.4576	By MS/MS	By MS/MS	By MS/MS	By MS/MS	By MS/MS	By MS/MS	By MS/MS	By MS/MS	By MS/MS	18.1	18.1	12.3	18.1	18.1	7
purL	P12042;REV__P54513	Phosphoribosylformylglycinamidine synthase subunit PurL	0	304.98	23	38.3	+	+	0.64772	-0.00786082	0.940519	0.38559	1.1971	0.541521	2.04304	1.28994	25.3892	25.8876	25.4878	27.1388	26.7329	26.4843	26.2623	25.9941	26.1328	25.3892	25.8876	25.4878	27.1388	26.7329	26.4843	26.2623	25.9941	26.1328	By MS/MS	By MS/MS	By MS/MS	By MS/MS	By MS/MS	By MS/MS	By MS/MS	By MS/MS	By MS/MS	30.6	37.3	35.2	23.5	25.5	17.5
purM	P12043	Phosphoribosylformylglycinamidine cyclo-ligase	0	54.254	9	22		+	0.784058	0.429848	-0.191461	-0.974538	-0.151927	-0.506137	0.245544	1.30631	25.6197	25.6147	25.5014	25.867	25.1421	25.271	25.3294	24.9646	24.9235	25.6197	25.6147	25.5014	25.867	25.1421	25.271	25.3294	24.9646	24.9235	By MS/MS	By MS/MS	By MS/MS	By MS/MS	By MS/MS	By MS/MS	By MS/MS	By MS/MS	By MS/MS	22	22	22	17.1	15	15
purE	P12044	N5-carboxyaminoimidazole ribonucleotide mutase	0	95.892	6	63	+	+	0.632949	0.739499	-0.435644	-0.59285	-0.775599	-0.66905	1.71415	1.53417	25.5636	26.0534	25.6335	25.0517	25.156	24.716	24.9613	25.246	25.036	25.5636	26.0534	25.6335	25.0517	25.156	24.716	24.9613	25.246	25.036	By MS/MS	By MS/MS	By MS/MS	By MS/MS	By MS/MS	By MS/MS	By MS/MS	By MS/MS	By MS/MS	63	63	63	19.8	19.8	19.8
purK	P12045	N5-carboxyaminoimidazole ribonucleotide synthase	0	103.41	14	41.6			-0.228332	-0.490857	0.29727	-0.0176118	-0.078146	-0.340672	0.134492	0.728979	25.4468	25.8372	26.0537	25.632	25.5452	25.9261	25.3384	25.5545	25.4228	25.4468	25.8372	26.0537	25.632	25.5452	25.9261	25.3384	25.5545	25.4228	By MS/MS	By MS/MS	By MS/MS	By MS/MS	By MS/MS	By MS/MS	By MS/MS	By MS/MS	By MS/MS	41.3	41.3	29.5	11.8	11.8	6.1
purC	P12046	Phosphoribosylaminoimidazole-succinocarboxamide synthase	0	34.517	8	29			0.857928	0.845307	0.045077	-0.284683	0.0298983	0.0172774	0.0371461	0.0369885	25.9283	25.9124	26.1145	26.4578	26.0031	25.584	26.2505	25.7657	25.9909	25.9283	25.9124	26.1145	26.4578	26.0031	25.584	26.2505	25.7657	25.9909	By MS/MS	By MS/MS	By MS/MS	By MS/MS	By MS/MS	By MS/MS	By MS/MS	By MS/MS	By MS/MS	29	29	29	25.3	21.6	18.3
purB	P12047	Adenylosuccinate lyase	0	323.31	25	58.9		+	0.116261	-0.449264	0.49913	0.23466	0.432969	-0.132556	0.893722	1.4855	27.9162	27.8982	27.9026	28.6365	28.3379	28.0415	27.8253	27.7417	27.7523	27.9162	27.8982	27.9026	28.6365	28.3379	28.0415	27.8253	27.7417	27.7523	By MS/MS	By MS/MS	By MS/MS	By MS/MS	By MS/MS	By MS/MS	By MS/MS	By MS/MS	By MS/MS	58.7	58.9	58.9	45	37.6	33.9
purH	P12048	Bifunctional purine biosynthesis protein PurH;Phosphoribosylaminoimidazolecarboxamide formyltransferase;IMP cyclohydrolase	0	323.31	29	63.9			0.340305	-0.217278	0.355414	-0.0741189	0.383615	-0.173969	0.680205	0.695222	27.7304	27.8937	27.5635	28.4831	28.116	27.7393	27.6144	27.4913	27.56	27.7304	27.8937	27.5635	28.4831	28.116	27.7393	27.6144	27.4913	27.56	By MS/MS	By MS/MS	By MS/MS	By MS/MS	By MS/MS	By MS/MS	By MS/MS	By MS/MS	By MS/MS	62.1	56.4	62.1	38.9	38.3	32.6
purS	P12049	Phosphoribosylformylglycinamidine synthase subunit PurS	0	112.01	6	77.4	+	+	1.08915	0.927916	-1.43278	-2.35301	-1.01448	-1.17572	1.18417	1.46775	25.7619	26.5923	26.6544	25.7645	25.4022	24.7985	25.1937	24.838	25.4499	25.7619	26.5923	26.6544	25.7645	25.4022	24.7985	25.1937	24.838	25.4499	By MS/MS	By MS/MS	By MS/MS	By MS/MS	By MS/MS	By MS/MS	By MS/MS	By MS/MS	By MS/MS	77.4	77.4	77.4	34.5	31	31
glnA	P12425	Glutamine synthetase	0	323.31	21	50.2		+	0.237849	-0.630161	-0.159985	-0.91433	-0.00598907	-0.873999	0.00765789	1.67581	29.3644	28.9554	28.7474	29.3494	28.9781	28.7219	28.3751	27.9899	28.0802	29.3644	28.9554	28.7474	29.3494	28.9781	28.7219	28.3751	27.9899	28.0802	By MS/MS	By MS/MS	By MS/MS	By MS/MS	By MS/MS	By MS/MS	By MS/MS	By MS/MS	By MS/MS	50.2	44.8	44.8	27	27	19.4
rpoE	P12464	DNA-directed RNA polymerase subunit delta	0	72.613	5	38.2	+	+	-0.159359	0.153797	-3.27912	-3.42511	-2.21284	-1.89968	2.56446	1.31917	27.136	27.0411	27.4317	25.2119	25.2056	24.5529	25.7602	24.3709	25.7788	27.136	27.0411	27.4317	25.2119	25.2056	24.5529	25.7602	24.3709	25.7788	By MS/MS	By MS/MS	By MS/MS	By MS/MS	By MS/MS	By MS/MS	By MS/MS	By MS/MS	By MS/MS	38.2	38.2	38.2	20.8	19.1	11.6
nin	P12669	DNA-entry nuclease inhibitor	0	282.65	10	63.6		+	-3.99767	1.08382	-0.816055	3.86313	-0.429281	4.65221	0.188958	1.61505	26.883	24.4838	24.7032	24.2691	25.0706	25.4424	29.8808	30.2177	29.9282	26.883	24.4838	24.7032	24.2691	25.0706	25.4424	29.8808	30.2177	29.9282	By MS/MS	By MS/MS	By MS/MS	By MS/MS	By MS/MS	By MS/MS	By MS/MS	By MS/MS	By MS/MS	56.8	56.1	56.1	26.5	26.5	26.5
rpmC	P12873	50S ribosomal protein L29	0	112.02	7	65.2		+	-0.0221691	1.4998	-0.775484	-1.59119	-0.440923	1.08104	0.776554	1.73651	31.5536	31.0437	31.6148	30.5855	31.155	31.1488	32.4287	32.4182	32.6084	31.5536	31.0437	31.6148	30.5855	31.155	31.1488	32.4287	32.4182	32.6084	By MS/MS	By MS/MS	By MS/MS	By MS/MS	By MS/MS	By MS/MS	By MS/MS	By MS/MS	By MS/MS	50	50	50	50	62.1	62.1
rpsQ	P12874	30S ribosomal protein S17	0	37.164	5	39.1	+	+	0.121653	0.196637	1.72702	1.95442	1.45423	1.52921	2.0118	2.12762	28.5311	27.9228	28.6281	29.3702	30.0263	30.0482	29.6663	30.122	29.8813	28.5311	27.9228	28.6281	29.3702	30.0263	30.0482	29.6663	30.122	29.8813	By MS/MS	By MS/MS	By MS/MS	By MS/MS	By MS/MS	By MS/MS	By MS/MS	By MS/MS	By MS/MS	39.1	39.1	39.1	26.4	26.4	26.4
rplN	P12875	50S ribosomal protein L14	0	11.839	6	44.3	+	+	-0.259656	-0.107384	1.03823	1.01682	0.495104	0.647376	1.24528	1.84478	29.2017	29.1108	29.4993	29.5008	29.8097	29.9867	29.8049	30.0559	29.8931	29.2017	29.1108	29.4993	29.5008	29.8097	29.9867	29.8049	30.0559	29.8931	By MS/MS	By MS/MS	By MS/MS	By MS/MS	By MS/MS	By MS/MS	By MS/MS	By MS/MS	By MS/MS	31.1	31.1	31.1	31.1	31.1	31.1
rplE	P12877	50S ribosomal protein L5	0	323.31	16	76			-0.0511112	0.362494	-0.531	-0.33886	-0.457772	-0.0441672	0.919807	0.0693282	29.7706	29.8938	30.3706	29.3	29.7581	29.6035	30.0572	29.7233	30.1219	29.7706	29.8938	30.3706	29.3	29.7581	29.6035	30.0572	29.7233	30.1219	By MS/MS	By MS/MS	By MS/MS	By MS/MS	By MS/MS	By MS/MS	By MS/MS	By MS/MS	By MS/MS	76	74.3	76	64.8	56.4	55.3
rpsN1	P12878	30S ribosomal protein S14	0.0036008	1.9456	1	24.6	+		2.60276	0.0820103	1.77743	1.10226	1.23086	-1.28988	1.82443	0.330395	22.2726	22.3888	22.827	23.331	23.7236	24.1264	19.345	24.057	20.2169	22.2726	22.3888	22.827	23.331	23.7236	24.1264	NaN	24.057	NaN	By MS/MS	By MS/MS	By MS/MS	By MS/MS	By MS/MS	By MS/MS	By matching	By MS/MS	By matching	24.6	24.6	24.6	24.6	24.6	24.6
rpsH	P12879	30S ribosomal protein S8	0	134.17	19	87.1	+		-0.553793	-0.272273	-0.51336	-0.655103	-0.479282	-0.197762	1.31463	0.684443	29.6109	29.6311	29.9453	29.0451	29.489	29.2154	29.42	29.5337	29.6404	29.6109	29.6311	29.9453	29.0451	29.489	29.2154	29.42	29.5337	29.6404	By MS/MS	By MS/MS	By MS/MS	By MS/MS	By MS/MS	By MS/MS	By MS/MS	By MS/MS	By MS/MS	77.3	79.5	87.1	38.6	40.2	22.7
pyrG	P13242	CTP synthase	0	161.95	15	34.6		+	0.091451	-0.488653	-0.0280457	-0.553784	0.0166187	-0.563485	0.0319917	1.29123	25.1682	25.6556	25.1844	25.4578	25.282	25.3183	24.6595	24.9986	24.6596	25.1682	25.6556	25.1844	25.4578	25.282	25.3183	24.6595	24.9986	24.6596	By MS/MS	By MS/MS	By MS/MS	By MS/MS	By MS/MS	By MS/MS	By MS/MS	By MS/MS	By MS/MS	31.4	32.7	33.3	22.8	17.2	9.5
fbaA	P13243	Probable fructose-bisphosphate aldolase	0	323.31	25	73.7		+	0.497242	0.14915	-0.193031	-0.959394	-0.208408	-0.5565	0.44646	1.65164	29.6364	29.5755	29.2559	29.5403	29.3123	28.99	29.0766	28.9185	28.8032	29.6364	29.5755	29.2559	29.5403	29.3123	28.99	29.0766	28.9185	28.8032	By MS/MS	By MS/MS	By MS/MS	By MS/MS	By MS/MS	By MS/MS	By MS/MS	By MS/MS	By MS/MS	72.3	69.8	73	55.4	53	43.2
tagE	P13484	Probable poly(glycerol-phosphate) alpha-glucosyltransferase	0	15.383	11	15.5	+		-0.320366	-0.65661	0.364277	0.342118	0.363076	0.0268313	1.57291	0.112554	24.3528	24.3339	24.5573	24.826	24.7582	24.749	24.4903	24.4863	24.3479	24.3528	24.3339	24.5573	24.826	24.7582	24.749	24.4903	24.4863	24.3479	By MS/MS	By MS/MS	By MS/MS	By MS/MS	By MS/MS	By MS/MS	By MS/MS	By MS/MS	By MS/MS	11.3	13.1	13.1	8	6.4	5.3
tagF	P13485	CDP-glycerol:poly(glycerophosphate) glycerophosphotransferase	0	17.654	17	20.9			-0.440791	-0.859929	0.319091	-0.0858771	0.0298386	-0.389299	0.0963699	0.870973	23.7849	24.046	24.0341	24.0381	24.0713	23.8452	23.2331	23.672	23.792	23.7849	24.046	24.0341	24.0381	24.0713	23.8452	23.2331	23.672	23.792	By MS/MS	By MS/MS	By MS/MS	By MS/MS	By MS/MS	By MS/MS	By MS/MS	By MS/MS	By MS/MS	12.9	15.8	15.8	8.7	7.9	4
phoP	P13792	Alkaline phosphatase synthesis transcriptional regulatory protein PhoP	0	13.35	6	24.6			0.479413	0.428828	-0.380164	-0.244607	-0.38507	-0.435655	0.960059	0.667928	24.5909	24.2435	24.3337	24.0238	23.7371	24.2521	23.4671	24.284	24.11	24.5909	24.2435	24.3337	24.0238	23.7371	24.2521	23.4671	24.284	24.11	By MS/MS	By MS/MS	By MS/MS	By MS/MS	By MS/MS	By matching	By MS/MS	By MS/MS	By MS/MS	24.6	24.6	20.8	8.8	4.2	4.2
degS	P13799	Signal transduction histidine-protein kinase/phosphatase DegS	0	48.105	14	33.8			-0.425271	-0.691261	-0.0383066	-0.169401	-0.0584183	-0.324408	0.169885	0.728479	24.5243	24.2037	24.3481	24.4435	24.3261	24.1313	23.7264	24.3065	24.07	24.5243	24.2037	24.3481	24.4435	24.3261	24.1313	23.7264	24.3065	24.07	By MS/MS	By MS/MS	By MS/MS	By MS/MS	By MS/MS	By MS/MS	By MS/MS	By MS/MS	By MS/MS	26.8	31.9	31.2	14.5	12.7	15.6
degU	P13800	Transcriptional regulatory protein DegU	0	116.59	15	77.3		+	0.171228	-0.402536	0.334457	-0.369877	0.184203	-0.389561	0.628631	1.16687	27.5474	27.3318	27.1811	27.6455	27.3981	27.5693	26.9557	27.1671	26.7688	27.5474	27.3318	27.1811	27.6455	27.3981	27.5693	26.9557	27.1671	26.7688	By MS/MS	By MS/MS	By MS/MS	By MS/MS	By MS/MS	By MS/MS	By MS/MS	By MS/MS	By MS/MS	65.5	60.3	67.2	55	42.4	41.5
glmU	P14192	Bifunctional protein GlmU;UDP-N-acetylglucosamine pyrophosphorylase;Glucosamine-1-phosphate N-acetyltransferase	0	52.975	7	18		+	-0.233044	-1.03739	-0.242541	-0.585828	-0.086338	-0.890687	0.140099	2.05141	26.0985	25.6306	25.7442	26.0364	25.7582	25.4198	25.1572	24.7804	24.8637	26.0985	25.6306	25.7442	26.0364	25.7582	25.4198	25.1572	24.7804	24.8637	By MS/MS	By MS/MS	By MS/MS	By MS/MS	By MS/MS	By MS/MS	By MS/MS	By MS/MS	By MS/MS	12.5	15.6	15.6	9.9	7.5	8.1
prs	P14193	Ribose-phosphate pyrophosphokinase	0	195.39	12	41	+	+	-0.433054	-1.07011	-0.538645	-0.750771	-0.620977	-1.25804	1.77636	2.74502	26.4373	26.4563	26.6225	26.0703	25.905	25.678	25.23	25.253	25.259	26.4373	26.4563	26.6225	26.0703	25.905	25.678	25.23	25.253	25.259	By MS/MS	By MS/MS	By MS/MS	By MS/MS	By MS/MS	By MS/MS	By MS/MS	By MS/MS	By MS/MS	41	41	41	26.8	31.2	13.2
ctc	P14194	General stress protein CTC	0	87.109	5	33.8			-0.13802	-0.48031	0.651753	-0.519279	-0.0939198	-0.436209	0.095645	0.440625	25.8151	24.9402	25.2207	24.8742	25.1374	25.6827	24.2227	25.2393	25.2053	25.8151	24.9402	25.2207	24.8742	25.1374	25.6827	24.2227	25.2393	25.2053	By MS/MS	By MS/MS	By MS/MS	By MS/MS	By MS/MS	By MS/MS	By MS/MS	By MS/MS	By MS/MS	33.8	33.8	33.8	5.9	5.9	5.9
yuxH	P14203	Uncharacterized protein YuxH	0	9.7726	5	11.2	+	+	-0.718562	-0.879358	-1.25832	-0.973374	-1.24096	-1.40175	1.47481	2.13334	22.5627	23.2488	23.1086	22.0211	22.049	21.1272	21.3421	21.846	21.5268	22.5627	23.2488	23.1086	22.0211	22.049	21.1272	21.3421	21.846	21.5268	By MS/MS	By MS/MS	By MS/MS	By MS/MS	By MS/MS	By MS/MS	By MS/MS	By MS/MS	By MS/MS	11.2	11.2	11.2	6.1	8.8	2
comA	P14204	Transcriptional regulatory protein ComA	0	19.876	5	27.1	+	+	-0.111717	-0.670771	-2.58578	-4.28583	-1.5084	-2.06745	1.53401	1.13516	24.931	24.0345	24.0992	22.7608	22.7972	22.9815	20.9656	23.1051	22.7916	24.931	24.0345	24.0992	22.7608	22.7972	22.9815	NaN	23.1051	22.7916	By MS/MS	By MS/MS	By MS/MS	By MS/MS	By MS/MS	By MS/MS		By MS/MS	By matching	27.1	20.1	16.4	16.4	16.4	3.7
yuxO	P14205	Putative esterase ComA2	0.007996	1.498	1	7.9	+		-4.66432	-3.1578	0.197901	-2.56367	-4.00483	-2.49831	1.5738	0.687607	23.8302	23.9851	23.3831	18.2673	20.2783	20.6382	20.8933	23.7375	19.0727	23.8302	23.9851	23.3831	NaN	NaN	NaN	NaN	23.7375	NaN	By MS/MS	By MS/MS	By MS/MS					By MS/MS		7.9	7.9	7.9	0	0	0
rplP	P14577	50S ribosomal protein L16	0	45.748	9	61.1			-0.785008	-1.01867	0.422882	-0.0198803	-0.0184059	-0.252068	0.0273945	0.507263	25.1176	25.755	25.5148	25.6375	25.2126	25.4821	25.3808	25.1393	25.1111	25.1176	25.755	25.5148	25.6375	25.2126	25.4821	25.3808	25.1393	25.1111	By MS/MS	By MS/MS	By MS/MS	By MS/MS	By MS/MS	By MS/MS	By MS/MS	By MS/MS	By MS/MS	50.7	57.6	50.7	31.9	34	23.6
yoxD	P14802	Uncharacterized oxidoreductase YoxD	0	131.86	13	59.7	+		-0.00386047	0.736692	-0.370523	-0.788563	-0.343134	0.397419	1.5527	0.731343	25.9277	25.9955	26.0513	25.5019	25.6948	25.7484	26.0714	26.7657	26.3296	25.9277	25.9955	26.0513	25.5019	25.6948	25.7484	26.0714	26.7657	26.3296	By MS/MS	By MS/MS	By MS/MS	By MS/MS	By MS/MS	By MS/MS	By MS/MS	By MS/MS	By MS/MS	55.9	55.9	48.7	31.9	31.9	31.9
trxA	P14949	Thioredoxin	0	91.593	5	61.5	+		1.36233	0.0789108	2.17597	1.43303	1.50076	0.217345	1.5089	0.23029	26.7814	25.6545	25.9478	27.5307	27.4247	27.9306	26.4423	26.3879	26.2056	26.7814	25.6545	25.9478	27.5307	27.4247	27.9306	26.4423	26.3879	26.2056	By MS/MS	By MS/MS	By MS/MS	By MS/MS	By MS/MS	By MS/MS	By MS/MS	By MS/MS	By MS/MS	61.5	61.5	61.5	46.2	46.2	46.2
uvrC	P14951	UvrABC system protein C	0	3.9137	4	7.3		+	0.0273323	-0.403561	-0.0694097	-0.126149	-0.051307	-0.482201	0.13576	2.57363	24.8327	24.9763	24.9744	24.9682	25.0328	24.6285	24.4911	24.4442	24.4016	24.8327	24.9763	24.9744	24.9682	25.0328	24.6285	24.4911	24.4442	24.4016	By MS/MS	By MS/MS	By MS/MS	By MS/MS	By MS/MS	By MS/MS	By MS/MS	By MS/MS	By MS/MS	5.3	7.3	5.3	3.6	3.6	3.6
sacY	P15401	Levansucrase and sucrase synthesis operon antiterminator	0	4.6197	2	7.5	+	+	-0.347404	3.73957	-2.85804	3.00615	-1.46842	2.61855	1.12641	1.57212	22.912	21.3288	21.6867	19.9498	20.4111	21.1614	24.4878	24.8175	24.4778	22.912	21.3288	21.6867	NaN	NaN	NaN	24.4878	24.8175	24.4778	By MS/MS	By MS/MS	By MS/MS				By MS/MS	By MS/MS	By MS/MS	7.5	7.5	7.5	0	0	0
grpE	P15874	Protein GrpE	0	38.127	9	31.6	+	+	0.839076	1.62659	1.07862	1.39743	1.32107	2.10859	2.49643	3.01051	27.3936	27.4126	27.0478	28.7142	28.299	28.8041	29.4068	29.304	29.4689	27.3936	27.4126	27.0478	28.7142	28.299	28.8041	29.4068	29.304	29.4689	By MS/MS	By MS/MS	By MS/MS	By MS/MS	By MS/MS	By MS/MS	By MS/MS	By MS/MS	By MS/MS	31.6	31	31.6	31.6	25.1	19.3
odhB	P16263	Dihydrolipoyllysine-residue succinyltransferase component of 2-oxoglutarate dehydrogenase complex	0	323.31	19	44.8	+	+	-0.510245	-0.640914	-0.470816	-0.267815	-0.385286	-0.515956	1.40689	1.65717	28.0701	27.8077	28.0961	27.5672	27.5747	27.6761	27.5018	27.4162	27.508	28.0701	27.8077	28.0961	27.5672	27.5747	27.6761	27.5018	27.4162	27.508	By MS/MS	By MS/MS	By MS/MS	By MS/MS	By MS/MS	By MS/MS	By MS/MS	By MS/MS	By MS/MS	36.7	40.5	44.8	24.2	21.6	24.2
adk	P16304	Adenylate kinase	0	16.852	7	35			1.62851	1.22855	-0.266671	-1.3896	0.126192	-0.273769	0.0636489	0.185197	25.7593	26.3196	24.7527	26.7634	25.2757	25.1711	25.935	24.841	25.2343	25.7593	26.3196	24.7527	26.7634	25.2757	25.1711	25.935	24.841	25.2343	By MS/MS	By MS/MS	By MS/MS	By MS/MS	By MS/MS	By MS/MS	By MS/MS	By MS/MS	By MS/MS	31.3	35	31.3	22.6	13.4	9.2
secY	P16336	Protein translocase subunit SecY	0	45.943	7	15.8	+	+	-0.0922496	-0.0415573	1.17738	1.61883	1.02707	1.07776	2.58382	2.48176	25.2022	24.8703	24.9427	25.9473	26.014	26.1351	26.1185	26.1345	25.9954	25.2022	24.8703	24.9427	25.9473	26.014	26.1351	26.1185	26.1345	25.9954	By MS/MS	By MS/MS	By MS/MS	By MS/MS	By MS/MS	By MS/MS	By MS/MS	By MS/MS	By MS/MS	15.8	15.8	15.8	14.2	14.2	14.2
epr	P16396	Minor extracellular protease Epr	0	148.25	10	15			-1.03733	-0.703878	-0.810599	0.183243	-0.349424	-0.0159721	0.257742	0.0140335	25.8992	24.9198	24.8284	24.109	24.9539	25.5363	25.1342	25.4323	25.0331	25.8992	24.9198	24.8284	24.109	24.9539	25.5363	25.1342	25.4323	25.0331	By MS/MS	By MS/MS	By MS/MS	By MS/MS	By MS/MS	By MS/MS	By MS/MS	By MS/MS	By MS/MS	11.5	4	7	6	10.4	9.6
ribE	P16440	Riboflavin synthase	0	138.77	8	46	+		1.01837	-0.34504	1.0543	0.308561	1.14576	-0.217643	2.3717	0.57182	25.0708	25.1975	25.3653	26.6081	26.3355	26.1273	25.2165	24.736	25.0281	25.0708	25.1975	25.3653	26.6081	26.3355	26.1273	25.2165	24.736	25.0281	By MS/MS	By MS/MS	By MS/MS	By MS/MS	By MS/MS	By MS/MS	By MS/MS	By MS/MS	By MS/MS	32.6	38.6	35.3	34	34	23.3
kinA	P16497	Sporulation kinase A	0	7.7316	6	8.1		+	0.198594	0.161938	0.761325	0.715676	0.611573	0.574916	0.561985	0.936649	22.027	22.3309	21.9777	22.294	22.3269	23.5495	22.7946	23.0241	22.2417	22.027	22.3309	21.9777	22.294	22.3269	23.5495	22.7946	23.0241	22.2417	By MS/MS	By MS/MS	By MS/MS	By MS/MS	By MS/MS	By MS/MS	By MS/MS	By MS/MS	By MS/MS	8.1	8.1	6.9	5	5	1.3
patA	P16524	Putative N-acetyl-LL-diaminopimelate aminotransferase	0	93.441	12	31.3	+	+	0.163481	-0.0914974	0.701652	0.618432	0.616568	0.36159	1.38178	2.36711	25.1696	25.1946	25.1033	26.0358	25.7067	25.5747	25.6028	25.4944	25.455	25.1696	25.1946	25.1033	26.0358	25.7067	25.5747	25.6028	25.4944	25.455	By MS/MS	By MS/MS	By MS/MS	By MS/MS	By MS/MS	By MS/MS	By MS/MS	By MS/MS	By MS/MS	26.2	31.3	27.5	20.9	18.8	18.8
hemC	P16616	Porphobilinogen deaminase	0	106.7	8	29.9	+	+	0.30033	-1.59206	-1.20728	-1.92881	-1.11843	-3.01083	1.31621	1.44449	26.0536	26.2066	26.0174	25.4331	24.9921	24.497	24.2197	22.2059	22.8195	26.0536	26.2066	26.0174	25.4331	24.9921	24.497	24.2197	22.2059	22.8195	By MS/MS	By MS/MS	By MS/MS	By MS/MS	By MS/MS	By MS/MS	By MS/MS	By MS/MS	By MS/MS	24.2	26.8	29.9	24.2	19.7	10.2
hemA	P16618	Glutamyl-tRNA reductase	0	7.2248	3	7	+	+	4.60259	3.06196	3.03798	3.45044	4.31055	2.76992	2.11636	3.00481	19.772	19.7874	19.1091	22.9103	23.9077	24.7822	22.4109	22.6746	21.8928	NaN	NaN	NaN	22.9103	23.9077	24.7822	22.4109	22.6746	21.8928				By MS/MS	By MS/MS	By MS/MS	By MS/MS	By MS/MS	By matching	0	0	0	7	7	7
divIB	P16655	Cell division protein DivIB	0	38.051	6	22.4			-0.503526	-2.5168	-0.263662	-1.21278	-0.479693	-2.49297	0.647556	0.789758	24.2394	24.1494	24.068	23.9453	23.9578	23.1146	20.6609	20.3637	23.9533	24.2394	24.1494	24.068	23.9453	23.9578	23.1146	NaN	NaN	23.9533	By MS/MS	By MS/MS	By MS/MS	By MS/MS	By MS/MS	By MS/MS			By MS/MS	18.6	18.6	18.6	11.4	14.1	5.3
recA	P16971	Protein RecA	0	323.31	15	59.8	+		-1.71856	0.694272	-2.06011	1.01647	-2.28893	0.123907	1.88737	0.142162	29.3297	28.3201	28.596	26.3797	26.392	26.6074	28.8472	28.8853	28.8851	29.3297	28.3201	28.596	26.3797	26.392	26.6074	28.8472	28.8853	28.8851	By MS/MS	By MS/MS	By MS/MS	By MS/MS	By MS/MS	By MS/MS	By MS/MS	By MS/MS	By MS/MS	58.9	56.3	54.3	15.2	15.2	15.2
aadK	P17585	Aminoglycoside 6-adenylyltransferase	0	5.2582	6	21.8			-0.308082	0.137799	0.0197875	-1.24487	-0.0670242	0.378857	0.156853	0.425817	23.3473	23.296	23.1873	23.4361	23.2545	22.939	23.9804	24.0005	22.9863	23.3473	23.296	23.1873	23.4361	23.2545	22.939	23.9804	24.0005	22.9863	By MS/MS	By MS/MS	By MS/MS	By MS/MS	By matching	By matching	By MS/MS	By MS/MS	By matching	8.5	19.4	18.3	2.8	2.8	2.8
ypuD	P17616	Uncharacterized protein YpuD	0	4.33	1	8.8			-1.8673	-3.11356	-1.846	-0.203201	0.559174	-0.687083	0.149576	0.131437	21.6759	20.683	21.1554	19.3832	22.0067	23.8019	22.0041	16.9272	22.5218	21.6759	20.683	21.1554	NaN	22.0067	23.8019	22.0041	NaN	22.5218	By MS/MS	By matching	By MS/MS		By matching	By MS/MS	By MS/MS	By MS/MS	By matching	8.8	8.8	8.8	0	8.8	8.8
ribD	P17618	Riboflavin biosynthesis protein RibD;Diaminohydroxyphosphoribosylaminopyrimidine deaminase;5-amino-6-(5-phosphoribosylamino)uracil reductase	0	115.8	13	43.8	+	+	1.42479	0.217361	1.8206	1.10917	1.86231	0.654879	2.34862	2.31642	23.8848	23.8114	23.8276	25.9764	25.5876	25.5468	24.5758	24.3709	24.5417	23.8848	23.8114	23.8276	25.9764	25.5876	25.5468	24.5758	24.3709	24.5417	By MS/MS	By MS/MS	By MS/MS	By MS/MS	By MS/MS	By MS/MS	By MS/MS	By MS/MS	By MS/MS	41.3	41.3	41.3	28.8	28.8	23.8
ribBA	P17620	Riboflavin biosynthesis protein RibBA;3,4-dihydroxy-2-butanone 4-phosphate synthase;GTP cyclohydrolase-2	0	109.29	22	52.8	+	+	1.39315	0.689864	1.8872	1.49089	1.73854	1.03525	3.11405	2.29501	27.7013	27.3832	27.7314	29.4579	29.2606	29.313	28.7285	28.57	28.6231	27.7013	27.3832	27.7314	29.4579	29.2606	29.313	28.7285	28.57	28.6231	By MS/MS	By MS/MS	By MS/MS	By MS/MS	By MS/MS	By MS/MS	By MS/MS	By MS/MS	By MS/MS	37.7	49	52.8	34.4	34.4	32.4
ribT	P17622	Protein RibT	0	15.346	3	29	+	+	-0.730142	-0.442732	-4.02848	-4.02224	-3.85033	-3.56292	3.64518	1.72768	22.4718	23.0523	23.1971	19.3334	19.1823	18.6546	19.0685	20.5152	18.4487	22.4718	23.0523	23.1971	NaN	NaN	NaN	NaN	NaN	NaN	By MS/MS	By MS/MS	By MS/MS							10.5	23.4	29	0	0	0
dnaJ	P17631	Chaperone protein DnaJ	0	83.792	9	20.5		+	-0.367075	-0.812478	0.237588	0.124933	0.00906817	-0.436335	0.0207576	0.982374	26.177	25.867	26.3177	26.043	26.1777	26.1681	25.5806	25.9943	25.4777	26.177	25.867	26.3177	26.043	26.1777	26.1681	25.5806	25.9943	25.4777	By MS/MS	By MS/MS	By MS/MS	By MS/MS	By MS/MS	By MS/MS	By MS/MS	By MS/MS	By MS/MS	17.9	17.9	20	16.8	17.1	12.8
hisC	P17731	Histidinol-phosphate aminotransferase	0	148.4	15	41.7		+	-0.0223707	-0.270212	0.0175152	-0.0253264	-0.136149	-0.383991	0.359719	1.05596	29.3154	29.0141	28.848	28.9803	28.992	28.7968	28.6117	28.8271	28.5867	29.3154	29.0141	28.848	28.9803	28.992	28.7968	28.6117	28.8271	28.5867	By MS/MS	By MS/MS	By MS/MS	By MS/MS	By MS/MS	By MS/MS	By MS/MS	By MS/MS	By MS/MS	37.5	37.5	38.3	28.1	18.6	27.8
dnaK	P17820	Chaperone protein DnaK	0	323.31	36	58.8	+	+	0.14979	0.000132879	-1.63705	-1.49787	-1.24637	-1.39603	1.13857	1.63556	29.2543	29.2357	29.3355	28.7435	27.7221	27.6208	28.326	27.6216	27.6897	29.2543	29.2357	29.3355	28.7435	27.7221	27.6208	28.326	27.6216	27.6897	By MS/MS	By MS/MS	By MS/MS	By MS/MS	By MS/MS	By MS/MS	By MS/MS	By MS/MS	By MS/MS	55.2	55	51.6	32.7	31.3	15.4
ftsZ	P17865	Cell division protein FtsZ	0	323.31	22	64.4			-0.0721766	-0.242292	-0.0139815	0.165212	0.097463	-0.0726528	0.55878	0.303269	27.7162	27.5406	27.5484	27.7121	27.7818	27.6037	27.5401	27.6581	27.3891	27.7162	27.5406	27.5484	27.7121	27.7818	27.6037	27.5401	27.6581	27.3891	By MS/MS	By MS/MS	By MS/MS	By MS/MS	By MS/MS	By MS/MS	By MS/MS	By MS/MS	By MS/MS	58.1	58.1	57.9	36.9	33.8	33.8
sigH	P17869	RNA polymerase sigma-H factor	0	6.8878	5	24.8		+	-2.72794	-2.83097	-4.34534	-2.9823	-4.0591	-4.16213	1.01542	1.18196	25.5179	25.4774	25.6095	19.7642	24.1682	20.4951	23.6169	20.397	20.1045	25.5179	25.4774	25.6095	NaN	24.1682	NaN	23.6169	NaN	NaN	By MS/MS	By MS/MS	By MS/MS		By MS/MS		By MS/MS			14.2	4.6	21.1	0	3.7	0
infB	P17889	Translation initiation factor IF-2	0	323.31	27	39.8	+	+	-0.703308	-1.12879	-0.397334	-0.415956	-0.691464	-1.11695	1.75987	1.98733	28.017	28.0133	28.4053	27.4486	27.5786	27.334	27.087	26.9911	27.0067	28.017	28.0133	28.4053	27.4486	27.5786	27.334	27.087	26.9911	27.0067	By MS/MS	By MS/MS	By MS/MS	By MS/MS	By MS/MS	By MS/MS	By MS/MS	By MS/MS	By MS/MS	37.2	38.5	38.5	22.1	22.1	22.1
argR	P17893	Arginine repressor	0	4.9756	3	18.1	+		-0.154746	0.765231	-0.546784	-0.343582	-0.758027	0.16195	2.92326	0.668552	24.4817	24.2465	24.3827	23.6057	23.7103	23.5209	24.4223	24.6994	24.4751	24.4817	24.2465	24.3827	23.6057	23.7103	23.5209	24.4223	24.6994	24.4751	By MS/MS	By MS/MS	By MS/MS	By MS/MS	By MS/MS	By matching	By MS/MS	By MS/MS	By MS/MS	12.8	12.8	12.8	18.1	12.8	12.8
recN	P17894	DNA repair protein RecN	0	13.081	9	15.5			-0.372208	-0.994221	-3.85299	-1.49059	-0.30396	-0.925973	0.385231	0.463025	23.1804	22.964	23.3335	22.9055	23.3333	22.3271	20.738	23.1596	22.8023	23.1804	22.964	23.3335	22.9055	23.3333	22.3271	NaN	23.1596	22.8023	By MS/MS	By MS/MS	By MS/MS	By MS/MS	By MS/MS	By MS/MS	By MS/MS	By MS/MS	By MS/MS	9.4	13.4	11.5	6.8	2.8	1.9
rsbV	P17903	Anti-sigma-B factor antagonist	0	11.45	5	39.4	+	+	-0.812721	-6.0013	-4.69614	-4.88781	-2.29356	-7.48214	3.49809	0.87866	25.8493	25.62	26.0081	23.8125	23.3374	23.4468	13.1311	18.2639	23.6359	25.8493	25.62	26.0081	23.8125	23.3374	23.4468	NaN	NaN	23.6359	By MS/MS	By MS/MS	By MS/MS	By MS/MS	By MS/MS	By MS/MS	By MS/MS	By MS/MS	By matching	33	25.7	32.1	25.7	18.3	14.7
rsbW	P17904	Serine-protein kinase RsbW	0	19.391	6	38.8		+	1.46387	0.683338	-3.57516	-4.32291	-2.96043	-3.74096	0.913564	1.92406	24.4391	24.566	24.6464	23.301	22.0491	19.4201	21.2432	19.9435	21.2419	24.4391	24.566	24.6464	23.301	22.0491	NaN	21.2432	NaN	21.2419	By MS/MS	By MS/MS	By MS/MS	By MS/MS	By MS/MS		By matching		By matching	38.8	38.8	31.2	25.6	7.5	0
pheS	P17921	Phenylalanine--tRNA ligase alpha subunit	0	166.61	13	39.5	+	+	0.416897	-0.601831	0.301504	-0.649258	0.474597	-0.544131	1.57089	1.74864	24.9586	24.9066	24.7065	25.4618	25.1193	25.4145	24.3171	24.3292	24.2931	24.9586	24.9066	24.7065	25.4618	25.1193	25.4145	24.3171	24.3292	24.2931	By MS/MS	By MS/MS	By MS/MS	By MS/MS	By MS/MS	By MS/MS	By MS/MS	By MS/MS	By MS/MS	36.3	39.5	36.3	20.6	17.4	11.6
pheT	P17922	Phenylalanine--tRNA ligase beta subunit	0	281.4	29	44.3		+	0.585125	-0.273326	0.117975	-0.915077	0.372481	-0.48597	0.673395	1.12931	24.6553	25.0543	24.5282	25.4679	25.0837	24.8036	24.4892	24.12	24.1707	24.6553	25.0543	24.5282	25.4679	25.0837	24.8036	24.4892	24.12	24.1707	By MS/MS	By MS/MS	By MS/MS	By MS/MS	By MS/MS	By MS/MS	By MS/MS	By MS/MS	By MS/MS	35.6	38.4	38.2	22.1	17.9	11.1
glpF	P18156	Glycerol uptake facilitator protein	0.007992	1.4964	1	4	+	+	3.09871	3.30113	3.95529	4.55973	4.11732	4.31973	1.45349	1.61588	19.9763	19.9442	17.5173	23.0683	23.4144	23.307	23.0954	24.004	23.2975	19.9763	NaN	NaN	23.0683	23.4144	23.307	23.0954	24.004	23.2975	By matching			By MS/MS	By MS/MS	By MS/MS	By MS/MS	By MS/MS	By MS/MS	4	0	0	4	4	4
glpK	P18157	Glycerol kinase	0	21.968	6	14.1	+	+	0.665716	0.427017	1.27639	0.981769	1.34363	1.10493	2.94276	1.583	22.522	22.267	22.2642	23.4606	23.822	23.8015	23.0166	23.734	23.6175	22.522	22.267	22.2642	23.4606	23.822	23.8015	23.0166	23.734	23.6175	By MS/MS	By MS/MS	By MS/MS	By MS/MS	By MS/MS	By MS/MS	By MS/MS	By MS/MS	By MS/MS	12.5	12.5	12.5	12.5	14.1	8.7
glpD	P18158	Aerobic glycerol-3-phosphate dehydrogenase	0	29.676	11	20.9	+	+	0.279634	0.328278	1.34997	1.35139	1.2636	1.31224	3.55653	2.0703	22.5186	22.3333	22.2792	23.5693	23.6141	23.7385	23.3441	23.8528	23.871	22.5186	22.3333	22.2792	23.5693	23.6141	23.7385	23.3441	23.8528	23.871	By MS/MS	By MS/MS	By MS/MS	By MS/MS	By MS/MS	By MS/MS	By MS/MS	By MS/MS	By MS/MS	17.7	17.7	17.3	12.6	10.1	8.8
pgcA	P18159	Phosphoglucomutase	0	208.24	27	50.9		+	-0.335891	-1.30245	-0.285163	-1.00004	-0.191608	-1.15817	0.668227	3.35672	26.6883	26.7657	26.5171	26.66	26.4321	26.3042	25.5644	25.4039	25.5284	26.6883	26.7657	26.5171	26.66	26.4321	26.3042	25.5644	25.4039	25.5284	By MS/MS	By MS/MS	By MS/MS	By MS/MS	By MS/MS	By MS/MS	By MS/MS	By MS/MS	By MS/MS	42.7	49.2	44.9	20.7	19.4	15.8
carB	P18185	Carbamoyl-phosphate synthase arginine-specific large chain	0	97.037	21	27.7	+	+	-0.804274	-0.862739	-0.69729	-0.634678	-0.439647	-0.498112	1.0997	1.33822	24.4776	24.4417	24.0529	23.9019	23.915	23.8364	23.9965	23.8107	23.6707	24.4776	24.4417	24.0529	23.9019	23.915	23.8364	23.9965	23.8107	23.6707	By MS/MS	By MS/MS	By MS/MS	By MS/MS	By MS/MS	By MS/MS	By MS/MS	By MS/MS	By MS/MS	21.6	23.7	23.6	10	8.2	7.4
argF	P18186	Ornithine carbamoyltransferase	0	139.72	10	42.3	+	+	-0.838557	-1.07753	-0.849129	-1.35766	-0.787219	-1.02619	1.93349	2.73652	25.9475	25.7543	25.6077	25.0517	25.1754	24.7207	24.6343	24.8553	24.7413	25.9475	25.7543	25.6077	25.0517	25.1754	24.7207	24.6343	24.8553	24.7413	By MS/MS	By MS/MS	By MS/MS	By MS/MS	By MS/MS	By MS/MS	By MS/MS	By MS/MS	By MS/MS	39.5	39.5	39.5	18.2	18.2	8.8
thrS	P18255	Threonine--tRNA ligase 1	0	213.01	22	37.2		+	0.032011	-1.07796	0.12582	-0.622623	0.218175	-0.891799	0.383665	2.72679	26.94	26.7503	26.7474	27.3714	27.0773	26.6435	26.0731	25.7644	25.9248	26.94	26.7503	26.7474	27.3714	27.0773	26.6435	26.0731	25.7644	25.9248	By MS/MS	By MS/MS	By MS/MS	By MS/MS	By MS/MS	By MS/MS	By MS/MS	By MS/MS	By MS/MS	30.6	35.8	35.8	24.7	22.1	19.4
thrZ	P18256	Threonine--tRNA ligase 2	0	41.378	9	13.9	+	+	0.900306	-3.12659	1.85935	-0.312993	1.78475	-2.24214	1.6911	0.927923	23.6594	23.5224	23.4512	25.6429	25.5805	24.7639	20.0274	22.9149	20.9642	23.6594	23.5224	23.4512	25.6429	25.5805	24.7639	20.0274	22.9149	NaN	By MS/MS	By MS/MS	By MS/MS	By MS/MS	By MS/MS	By MS/MS	By MS/MS	By MS/MS		11.9	11.9	13.8	9.4	10.8	6.9
xynA	P18429	Endo-1,4-beta-xylanase A	0	96.27	6	39	+		0.684774	-2.45416	-2.33519	-3.30313	1.79804	-1.3409	1.65651	0.291579	22.9643	22.9061	22.8729	24.2252	24.7283	25.1839	18.2725	23.8634	22.5846	22.9643	22.9061	22.8729	24.2252	24.7283	25.1839	NaN	23.8634	22.5846	By MS/MS	By MS/MS	By MS/MS	By MS/MS	By MS/MS	By MS/MS		By MS/MS	By MS/MS	25.4	25.4	25.4	10.3	19.7	28.6
murB	P18579	UDP-N-acetylenolpyruvoylglucosamine reductase	0	323.31	13	58.7	+	+	-0.309109	-0.90594	-0.331512	-0.985197	-0.442882	-1.03971	2.03708	1.78226	26.8668	27.1013	27.0484	26.6611	26.5547	26.4721	25.7439	26.3123	25.8411	26.8668	27.1013	27.0484	26.6611	26.5547	26.4721	25.7439	26.3123	25.8411	By MS/MS	By MS/MS	By MS/MS	By MS/MS	By MS/MS	By MS/MS	By MS/MS	By MS/MS	By MS/MS	53.1	58.7	53.5	38.9	34	30.7
aroH	P19080	Chorismate mutase AroH	0	5.601	1	7.1			0	1.56237	-2.51741	-2.94217	-1.70684	-0.574994	1.02996	0.214442	22.1924	21.5432	21.4385	20.0692	18.9345	21.05	22.6879	21.344	19.4172	22.1924	21.5432	21.4385	NaN	NaN	NaN	22.6879	NaN	NaN	By MS/MS	By MS/MS	By MS/MS				By matching			7.1	7.1	7.1	0	0	0
folE	P19465	GTP cyclohydrolase 1	0	76.119	9	51.1		+	-0.0876408	-1.09719	0.396613	-0.241351	0.031566	-0.977985	0.0347244	0.957736	27.062	26.8734	27.1469	26.5066	27.2278	27.4425	26.4481	25.3174	26.3827	27.062	26.8734	27.1469	26.5066	27.2278	27.4425	26.4481	25.3174	26.3827	By MS/MS	By MS/MS	By MS/MS	By MS/MS	By MS/MS	By MS/MS	By MS/MS	By MS/MS	By MS/MS	39.5	44.7	45.8	13.2	14.2	13.7
mtrB	P19466	Transcription attenuation protein MtrB	0	163.28	6	74.7			0.904569	0.613334	0.984832	0.718088	0.724688	0.433453	1.03524	0.535515	29.7532	30.0417	29.9362	30.2305	31.1043	30.5703	30.823	29.7717	30.4368	29.7532	30.0417	29.9362	30.2305	31.1043	30.5703	30.823	29.7717	30.4368	By MS/MS	By MS/MS	By MS/MS	By MS/MS	By MS/MS	By MS/MS	By MS/MS	By MS/MS	By MS/MS	74.7	57.3	74.7	74.7	74.7	74.7
hom	P19582	Homoserine dehydrogenase	0	297.15	19	43.4	+	+	-0.278492	-0.600797	-0.623397	-0.922234	-0.531805	-0.85411	1.07438	2.50008	28.3351	28.3882	28.0828	28.0474	27.757	27.4062	27.5764	27.2438	27.4236	28.3351	28.3882	28.0828	28.0474	27.757	27.4062	27.5764	27.2438	27.4236	By MS/MS	By MS/MS	By MS/MS	By MS/MS	By MS/MS	By MS/MS	By MS/MS	By MS/MS	By MS/MS	35.6	37	39.5	27.5	29.6	23.6
tal	P19669	Transaldolase	0	323.31	21	96.7		+	0.215878	1.35214	0.111256	0.522724	-0.0373643	1.0989	0.0811825	1.6839	28.97	29.1986	28.6806	28.9442	28.9587	28.8342	29.7316	30.4886	29.9258	28.97	29.1986	28.6806	28.9442	28.9587	28.8342	29.7316	30.4886	29.9258	By MS/MS	By MS/MS	By MS/MS	By MS/MS	By MS/MS	By MS/MS	By MS/MS	By MS/MS	By MS/MS	91.5	96.7	96.7	64.2	55.2	44.3
murAB	P19670	UDP-N-acetylglucosamine 1-carboxyvinyltransferase 2	0	67.701	10	32.4		+	-0.613682	-0.707668	-0.355075	-0.219264	-0.0754852	-0.16947	0.441036	1.34944	23.7096	23.8486	23.7663	23.6771	23.8123	23.6086	23.6372	23.6577	23.5211	23.7096	23.8486	23.7663	23.6771	23.8123	23.6086	23.6372	23.6577	23.5211	By MS/MS	By MS/MS	By MS/MS	By MS/MS	By MS/MS	By MS/MS	By MS/MS	By MS/MS	By MS/MS	27.7	27.7	32.4	15.4	13.8	7.7
yqxC	P19672	Putative rRNA methyltransferase YqxC	0	26.481	7	17.8			-0.512788	-0.449407	0.295845	0.345873	-0.0525119	0.0108687	0.0997856	0.0203239	23.7886	23.7629	24.1319	23.5655	23.899	24.0614	23.9247	24.1245	23.6669	23.7886	23.7629	24.1319	23.5655	23.899	24.0614	23.9247	24.1245	23.6669	By MS/MS	By MS/MS	By MS/MS	By MS/MS	By MS/MS	By MS/MS	By MS/MS	By MS/MS	By MS/MS	16.4	16.4	16.4	9.6	12.5	9.6
rplO	P19946	50S ribosomal protein L15	0	212.12	12	67.1		+	0.304085	0.408149	0.575784	0.113424	0.380777	0.484842	0.759504	1.1754	30.8616	30.4179	30.8525	30.7598	31.1551	31.3595	31.2062	31.2808	31.0996	30.8616	30.4179	30.8525	30.7598	31.1551	31.3595	31.2062	31.2808	31.0996	By MS/MS	By MS/MS	By MS/MS	By MS/MS	By MS/MS	By MS/MS	By MS/MS	By MS/MS	By MS/MS	67.1	65.1	67.1	40.4	40.4	40.4
rpmD	P19947	50S ribosomal protein L30	0	264.24	11	89.8	+	+	0.500654	1.38864	2.97166	2.92102	2.44018	3.32816	2.0916	3.76341	28.9391	28.3652	28.724	30.4932	31.2002	31.6554	31.7752	32.1639	32.0737	28.9391	28.3652	28.724	30.4932	31.2002	31.6554	31.7752	32.1639	32.0737	By MS/MS	By MS/MS	By MS/MS	By MS/MS	By MS/MS	By MS/MS	By MS/MS	By MS/MS	By MS/MS	83.1	83.1	83.1	83.1	83.1	83.1
map	P19994	Methionine aminopeptidase 1	0	31.549	5	24.6			0.12821	0.410611	0.111316	-0.48941	-0.212433	0.0699673	0.234535	0.0693356	23.9383	22.8257	23.4061	23.3557	23.1582	23.019	23.372	23.6755	23.3325	23.9383	22.8257	23.4061	23.3557	23.1582	23.019	23.372	23.6755	23.3325	By MS/MS	By MS/MS	By MS/MS	By MS/MS	By MS/MS	By MS/MS	By MS/MS	By MS/MS	By MS/MS	24.6	11.7	24.6	11.7	11.7	11.7
ptsG	P20166	PTS system glucose-specific EIICBA component;Glucose permease IIC component;Glucose-specific phosphotransferase enzyme IIB component;Glucose-specific phosphotransferase enzyme IIA component	0	143.43	15	26.9		+	-0.396198	-0.474888	-0.10706	-0.0255508	-0.235895	-0.314584	0.763236	1.3676	26.2989	26.5019	26.2272	26.3218	26.0569	25.9415	26.1577	25.9459	25.9806	26.2989	26.5019	26.2272	26.3218	26.0569	25.9415	26.1577	25.9459	25.9806	By MS/MS	By MS/MS	By MS/MS	By MS/MS	By MS/MS	By MS/MS	By MS/MS	By MS/MS	By MS/MS	26.9	23.7	26.9	10.2	9.2	10.2
trpF	P20167	N-(5-phosphoribosyl)anthranilate isomerase	0	26.332	3	18.1			-0.444511	-0.261229	-0.350875	0.0583725	-0.16509	0.0181923	0.256113	0.0574452	24.0225	23.9026	24.2196	23.784	23.5493	24.3162	23.9949	24.1768	24.0277	24.0225	23.9026	24.2196	23.784	23.5493	24.3162	23.9949	24.1768	24.0277	By MS/MS	By MS/MS	By MS/MS	By MS/MS	By MS/MS	By MS/MS	By MS/MS	By MS/MS	By MS/MS	18.1	13	18.1	6.5	6.5	6.5
rplQ	P20277	50S ribosomal protein L17	0	142.57	7	57.5	+	+	-0.290178	0.489862	-1.84171	-1.69896	-2.00812	-1.22808	1.98336	1.66705	31.3218	31.0499	31.8152	29.3693	29.3296	29.4637	29.9818	30.6571	29.8638	31.3218	31.0499	31.8152	29.3693	29.3296	29.4637	29.9818	30.6571	29.8638	By MS/MS	By MS/MS	By MS/MS	By MS/MS	By MS/MS	By MS/MS	By MS/MS	By MS/MS	By MS/MS	54.2	54.2	57.5	45	45	35.8
rpmJ	P20278	50S ribosomal protein L36	0	17.58	3	54.1	+	+	-1.38611	0.309635	2.9606	3.1497	1.9011	3.59684	1.90651	3.6689	26.375	25.7698	25.8952	27.3484	27.9319	28.463	29.2652	29.9757	29.5897	26.375	25.7698	25.8952	27.3484	27.9319	28.463	29.2652	29.9757	29.5897	By MS/MS	By MS/MS	By MS/MS	By MS/MS	By MS/MS	By MS/MS	By MS/MS	By MS/MS	By MS/MS	54.1	54.1	54.1	54.1	54.1	54.1
rpsM	P20282	30S ribosomal protein S13	0	95.208	15	61.2			-0.251036	-0.312198	0.311648	0.0424862	-0.118062	-0.179224	0.183176	0.456842	29.5817	29.2442	29.7471	29.1169	29.3261	29.7758	29.3131	29.3381	29.3841	29.5817	29.2442	29.7471	29.1169	29.3261	29.7758	29.3131	29.3381	29.3841	By MS/MS	By MS/MS	By MS/MS	By MS/MS	By MS/MS	By MS/MS	By MS/MS	By MS/MS	By MS/MS	50.4	50.4	52.9	50.4	50.4	50.4
rpoA	P20429	DNA-directed RNA polymerase subunit alpha	0	206.1	17	42.7			0.323289	-0.113787	0.243068	-0.351041	0.339169	-0.0979067	0.883097	0.313312	26.6024	26.698	26.3195	27.1265	26.8547	26.6562	26.517	26.4172	26.392	26.6024	26.698	26.3195	27.1265	26.8547	26.6562	26.517	26.4172	26.392	By MS/MS	By MS/MS	By MS/MS	By MS/MS	By MS/MS	By MS/MS	By MS/MS	By MS/MS	By MS/MS	37.3	37.3	37.3	28.3	24.5	24.2
infA	P20458	Translation initiation factor IF-1	0	188.34	4	77.8			-1.2751	-0.493862	-0.993416	-0.281289	-0.923096	-0.14186	0.961468	0.130687	27.8348	26.6147	27.3535	26.1013	26.4657	26.4667	26.8439	27.1656	27.368	27.8348	26.6147	27.3535	26.1013	26.4657	26.4667	26.8439	27.1656	27.368	By MS/MS	By MS/MS	By MS/MS	By MS/MS	By MS/MS	By MS/MS	By MS/MS	By MS/MS	By MS/MS	69.4	77.8	77.8	38.9	38.9	38.9
fliJ	P20487	Flagellar FliJ protein	0.0040942	1.8706	2	9.5	+	+	5.40783	5.71663	0.690562	3.4411	4.57852	4.88732	3.17792	2.88435	18.6643	18.267	19.4655	22.7863	23.5877	23.7584	23.5591	24.0272	23.4726	NaN	NaN	NaN	22.7863	23.5877	23.7584	23.5591	24.0272	23.4726				By MS/MS	By matching	By MS/MS	By MS/MS	By MS/MS	By MS/MS	0	0	0	4.8	4.8	9.5
gltC	P20668	HTH-type transcriptional regulator GltC	0	77.883	9	36		+	0.230452	-0.31933	-0.375786	-0.761912	-0.454556	-1.00434	0.746105	1.24916	23.7866	23.7886	23.6404	23.5107	23.5127	22.8284	23.0763	22.2244	22.9018	23.7866	23.7886	23.6404	23.5107	23.5127	22.8284	23.0763	22.2244	22.9018	By MS/MS	By MS/MS	By MS/MS	By MS/MS	By MS/MS	By MS/MS	By MS/MS	By MS/MS	By MS/MS	21	32.3	27	12.3	12.3	12.3
aroA	P20691	3-phosphoshikimate 1-carboxyvinyltransferase	0	262.75	19	52.1		+	0.292122	-0.0497011	0.202449	0.226261	0.13439	-0.207433	0.502288	1.06141	26.529	26.7783	26.6975	26.962	26.796	26.6499	26.4653	26.39	26.5272	26.529	26.7783	26.6975	26.962	26.796	26.6499	26.4653	26.39	26.5272	By MS/MS	By MS/MS	By MS/MS	By MS/MS	By MS/MS	By MS/MS	By MS/MS	By MS/MS	By MS/MS	44.4	50.2	50.2	40.9	37.6	31.3
tyrA	P20692	Prephenate dehydrogenase	0	52.042	9	24			-0.0480239	-0.0853621	0.523315	0.680908	0.306248	0.268909	0.450928	0.336709	23.7213	23.8063	23.5134	24.4581	23.9184	23.5831	23.5005	24.502	23.8453	23.7213	23.8063	23.5134	24.4581	23.9184	23.5831	23.5005	24.502	23.8453	By MS/MS	By MS/MS	By MS/MS	By MS/MS	By MS/MS	By MS/MS	By MS/MS	By MS/MS	By MS/MS	17	17	17	15.9	8.9	1.9
obg	P20964	GTPase ObgE	0	157.49	14	39		+	-0.581276	-0.92848	-0.291842	-0.0263532	-0.261623	-0.608827	0.607882	1.27668	24.9665	24.9725	25.0155	25.0349	24.643	24.4917	24.6699	24.259	24.199	24.9665	24.9725	25.0155	25.0349	24.643	24.4917	24.6699	24.259	24.199	By MS/MS	By MS/MS	By MS/MS	By MS/MS	By MS/MS	By MS/MS	By MS/MS	By MS/MS	By MS/MS	39	35.7	35.7	20.8	17.5	9.6
pheA	P21203	Prephenate dehydratase	0.0075226	1.5281	2	9.8		+	0.0589371	-0.300742	-1.58062	-1.71427	-1.12813	-1.48781	0.706155	1.0431	20.7816	21.162	21.8446	19.0158	20.29	21.0979	19.8818	18.7959	20.647	20.7816	21.162	21.8446	NaN	20.29	NaN	NaN	NaN	NaN	By matching	By MS/MS	By MS/MS		By MS/MS					6.3	9.8	9.8	0	3.5	0
yszB	P21204	UPF0735 ACT domain-containing protein YszB	0	15.683	8	38.1	+		-0.70325	1.21816	-2.0712	-4.87968	-1.48693	0.434479	1.18435	0.687133	24.7046	24.5573	24.8749	22.4549	23.9022	23.3189	25.2077	25.5301	24.7024	24.7046	24.5573	24.8749	22.4549	23.9022	23.3189	25.2077	25.5301	24.7024	By MS/MS	By MS/MS	By MS/MS	By MS/MS	By MS/MS	By MS/MS	By MS/MS	By MS/MS	By MS/MS	38.1	32.7	38.1	19.7	26.5	17
hemD	P21248	Uroporphyrinogen-III synthase	0	4.8157	4	14.5			0.597228	-0.441387	0.0926234	-1.24991	0.0713011	-0.967314	0.0335673	0.518012	22.6792	23.3522	21.1237	22.7157	22.5733	22.0799	22.0926	20.5314	21.6291	22.6792	23.3522	21.1237	22.7157	22.5733	22.0799	22.0926	NaN	21.6291	By MS/MS	By MS/MS	By MS/MS	By MS/MS	By MS/MS	By MS/MS	By MS/MS		By matching	8	8	10.7	3.8	3.8	7.6
paiB	P21341	Protease synthase and sporulation protein PAI 2	0	6.6531	3	18.8	+	+	0.0582218	-1.38929	-2.34557	-1.51785	-1.88978	-3.33729	2.93258	3.46319	21.9729	22.5328	22.3481	20.5348	20.1616	20.4881	18.5665	18.9732	19.3022	21.9729	22.5328	22.3481	NaN	NaN	NaN	NaN	NaN	NaN	By MS/MS	By MS/MS	By MS/MS							18.8	18.8	18.8	0	0	0
spoIIIE	P21458	DNA translocase SpoIIIE	0	3.8522	5	6.6			-0.0760365	-1.69745	0.165094	-1.53925	0.236083	-1.38533	0.714172	0.541643	23.9958	23.818	23.6612	23.8792	24.0302	24.2738	20.5084	23.3924	23.4182	23.9958	23.818	23.6612	23.8792	24.0302	24.2738	NaN	23.3924	23.4182	By MS/MS	By MS/MS	By MS/MS	By MS/MS	By MS/MS	By MS/MS		By matching	By MS/MS	3.2	4.1	5.6	2.2	2.2	0.9
rpsB	P21464	30S ribosomal protein S2	0	323.31	17	56.9	+		-0.137878	-0.379311	0.766258	0.575962	0.50119	0.259756	1.16539	0.707568	28.8442	28.5529	29.0261	29.1164	29.2115	29.5989	29.1178	29.0178	29.0669	28.8442	28.5529	29.0261	29.1164	29.2115	29.5989	29.1178	29.0178	29.0669	By MS/MS	By MS/MS	By MS/MS	By MS/MS	By MS/MS	By MS/MS	By MS/MS	By MS/MS	By MS/MS	53.3	53.3	53.3	43.5	51.6	37.8
rpsC	P21465	30S ribosomal protein S3	0	323.31	24	79.8	+	+	-0.463475	-0.569789	0.623269	0.694001	0.433294	0.32698	1.52505	1.22522	28.9821	28.8943	29.214	29.4143	29.5475	29.4285	29.3406	29.4317	29.2991	28.9821	28.8943	29.214	29.4143	29.5475	29.4285	29.3406	29.4317	29.2991	By MS/MS	By MS/MS	By MS/MS	By MS/MS	By MS/MS	By MS/MS	By MS/MS	By MS/MS	By MS/MS	73.9	79.8	79.8	73.9	63.3	63.3
rpsD	P21466	30S ribosomal protein S4	0	323.31	22	76			0.0338014	-0.202941	0.914924	0.818974	0.411439	0.174697	0.63374	0.441433	30.3541	30.0471	30.5545	30.3744	30.6273	31.1883	30.5278	30.5723	30.3798	30.3541	30.0471	30.5545	30.3744	30.6273	31.1883	30.5278	30.5723	30.3798	By MS/MS	By MS/MS	By MS/MS	By MS/MS	By MS/MS	By MS/MS	By MS/MS	By MS/MS	By MS/MS	74	75.5	76	53.5	63	42
rpsE	P21467	30S ribosomal protein S5	0	323.31	15	72.3	+	+	-0.715416	-0.972536	-0.0464516	-0.116122	-0.357393	-0.614513	1.14134	1.79715	29.0686	28.9852	29.368	28.7244	28.725	28.9002	28.6545	28.3917	28.532	29.0686	28.9852	29.368	28.7244	28.725	28.9002	28.6545	28.3917	28.532	By MS/MS	By MS/MS	By MS/MS	By MS/MS	By MS/MS	By MS/MS	By MS/MS	By MS/MS	By MS/MS	67.5	68.1	68.1	71.7	67.5	51.8
rpsF	P21468	30S ribosomal protein S6	0	263.74	16	92.6		+	1.03506	2.8004	0.518229	0.568137	0.359414	2.12476	0.290607	1.81299	30.3429	29.7544	29.1343	29.4014	30.3288	30.5797	31.5888	32.0461	31.971	30.3429	29.7544	29.1343	29.4014	30.3288	30.5797	31.5888	32.0461	31.971	By MS/MS	By MS/MS	By MS/MS	By MS/MS	By MS/MS	By MS/MS	By MS/MS	By MS/MS	By MS/MS	89.5	91.6	88.4	66.3	66.3	62.1
rpsG	P21469	30S ribosomal protein S7	0	310.76	12	63.5		+	-0.198462	-0.768169	0.00353877	-0.350639	-0.310195	-0.879903	0.669241	1.75891	29.7822	29.6719	30.2311	29.3665	29.6605	29.7275	29.1714	28.8033	29.0708	29.7822	29.6719	30.2311	29.3665	29.6605	29.7275	29.1714	28.8033	29.0708	By MS/MS	By MS/MS	By MS/MS	By MS/MS	By MS/MS	By MS/MS	By MS/MS	By MS/MS	By MS/MS	58.3	58.3	59	62.8	57.7	53.2
rpsI	P21470	30S ribosomal protein S9	0	208.62	7	59.2	+	+	-0.0565243	0.0369333	0.927404	0.825656	0.892488	0.985945	1.33073	1.81135	28.2142	27.8982	28.5172	28.7104	29.0468	29.5499	29.2188	29.4666	28.9021	28.2142	27.8982	28.5172	28.7104	29.0468	29.5499	29.2188	29.4666	28.9021	By MS/MS	By MS/MS	By MS/MS	By MS/MS	By MS/MS	By MS/MS	By MS/MS	By MS/MS	By MS/MS	58.5	58.5	58.5	22.3	22.3	23.1
rpsJ	P21471	30S ribosomal protein S10	0	115.71	10	65.7			-0.458242	0.569102	-0.44539	-0.527603	-0.499764	0.52758	0.786784	0.857927	29.9956	30.0168	30.5017	29.2138	29.821	29.9801	30.2579	31.0014	30.8376	29.9956	30.0168	30.5017	29.2138	29.821	29.9801	30.2579	31.0014	30.8376	By MS/MS	By MS/MS	By MS/MS	By MS/MS	By MS/MS	By MS/MS	By MS/MS	By MS/MS	By MS/MS	53.9	65.7	65.7	52.9	52.9	30.4
rpsL	P21472	30S ribosomal protein S12	0	82.843	4	34.1	+	+	0.670362	0.710443	1.77062	1.44471	1.13571	1.1758	1.06816	1.64878	30.9272	30.5231	30.0793	31.5257	31.0221	32.389	31.5949	31.9589	31.5031	30.9272	30.5231	30.0793	31.5257	31.0221	32.389	31.5949	31.9589	31.5031	By MS/MS	By MS/MS	By MS/MS	By MS/MS	By MS/MS	By MS/MS	By MS/MS	By MS/MS	By MS/MS	33.3	33.3	34.1	14.5	14.5	14.5
rpsO	P21473	30S ribosomal protein S15	0	241.86	8	66.3		+	-0.164142	0.613562	-0.341841	-0.500573	-0.175366	0.602338	0.245289	0.944991	29.9604	29.7545	30.5519	29.6789	29.8998	30.1621	30.5032	30.7462	30.8244	29.9604	29.7545	30.5519	29.6789	29.8998	30.1621	30.5032	30.7462	30.8244	By MS/MS	By MS/MS	By MS/MS	By MS/MS	By MS/MS	By MS/MS	By MS/MS	By MS/MS	By MS/MS	57.3	58.4	58.4	34.8	58.4	58.4
rpsP	P21474	30S ribosomal protein S16	0	117.94	9	72.2		+	-0.0410449	0.415939	0.294308	-0.152636	0.249699	0.706683	0.320265	1.06305	30.0436	29.54	30.3562	29.8089	30.3811	30.4988	30.5509	30.7934	30.7155	30.0436	29.54	30.3562	29.8089	30.3811	30.4988	30.5509	30.7934	30.7155	By MS/MS	By MS/MS	By MS/MS	By MS/MS	By MS/MS	By MS/MS	By MS/MS	By MS/MS	By MS/MS	66.7	72.2	66.7	66.7	72.2	66.7
rpsR	P21475	30S ribosomal protein S18	0	6.1267	2	22.8			0.0198669	-0.832056	-0.539494	-1.36406	-0.715686	-1.56761	0.316484	0.722346	27.3147	27.7778	25.1251	25.643	26.6413	25.7863	25.5793	24.8594	25.0761	27.3147	27.7778	25.1251	25.643	26.6413	25.7863	25.5793	24.8594	25.0761	By MS/MS	By MS/MS	By MS/MS	By MS/MS	By MS/MS	By MS/MS	By MS/MS	By MS/MS	By MS/MS	22.8	13.9	22.8	22.8	22.8	22.8
rpsS	P21476	30S ribosomal protein S19	0	262.69	10	66.3		+	0.104258	0.447354	0.440812	-0.0155195	0.198171	0.541267	0.294606	1.59597	31.2999	31.0882	31.2808	31.0737	31.296	31.8937	31.5339	31.9238	31.8349	31.2999	31.0882	31.2808	31.0737	31.296	31.8937	31.5339	31.9238	31.8349	By MS/MS	By MS/MS	By MS/MS	By MS/MS	By MS/MS	By MS/MS	By MS/MS	By MS/MS	By MS/MS	58.7	66.3	66.3	66.3	58.7	58.7
rpsT	P21477	30S ribosomal protein S20	0	103.42	4	30.7		+	0.0422897	0.757177	0.584425	0.197029	0.0721855	0.787073	0.0704619	0.929763	25.8136	26.8937	26.3424	26.3637	26.1768	26.7257	27.2055	27.2552	26.9502	25.8136	26.8937	26.3424	26.3637	26.1768	26.7257	27.2055	27.2552	26.9502	By MS/MS	By MS/MS	By MS/MS	By MS/MS	By MS/MS	By MS/MS	By MS/MS	By MS/MS	By MS/MS	30.7	30.7	30.7	14.8	28.4	23.9
rpsU	P21478	30S ribosomal protein S21	0	116.29	8	57.9	+	+	2.35811	1.90026	3.31012	2.4425	3.48178	3.02393	2.66722	1.87472	27.7254	26.4666	27.1954	29.9962	30.7392	31.0973	30.2096	30.1791	30.0705	27.7254	26.4666	27.1954	29.9962	30.7392	31.0973	30.2096	30.1791	30.0705	By MS/MS	By MS/MS	By MS/MS	By MS/MS	By MS/MS	By MS/MS	By MS/MS	By MS/MS	By MS/MS	56.1	56.1	56.1	57.9	57.9	57.9
trpS	P21656	Tryptophan--tRNA ligase	0	73.008	11	30.6		+	0.27618	-0.036377	-0.0215187	-0.285481	-0.0874456	-0.400003	0.119419	0.948917	25.4517	24.9527	25.375	24.9658	24.9491	25.6021	24.8375	24.9533	24.7886	25.4517	24.9527	25.375	24.9658	24.9491	25.6021	24.8375	24.9533	24.7886	By MS/MS	By MS/MS	By MS/MS	By MS/MS	By MS/MS	By MS/MS	By MS/MS	By MS/MS	By MS/MS	30.6	30.6	28.2	16.1	16.1	6.1
guaB	P21879	Inosine-5-monophosphate dehydrogenase	0	323.31	31	76		+	0.116931	-0.501664	0.245703	0.0577634	0.361367	-0.257228	0.987414	1.64264	26.8663	26.9698	26.7798	27.4807	27.2093	27.0101	26.6611	26.5418	26.6414	26.8663	26.9698	26.7798	27.4807	27.2093	27.0101	26.6611	26.5418	26.6414	By MS/MS	By MS/MS	By MS/MS	By MS/MS	By MS/MS	By MS/MS	By MS/MS	By MS/MS	By MS/MS	67.4	73.8	67	30.9	25.4	22.7
pdhD	P21880	Dihydrolipoyl dehydrogenase	0	323.31	22	55.7	+	+	0.119162	0.0160046	0.341	0.0395088	0.597054	0.493896	1.09788	2.62437	27.8887	27.8061	27.786	28.744	28.4234	28.1045	28.314	28.3379	28.3106	27.8887	27.8061	27.786	28.744	28.4234	28.1045	28.314	28.3379	28.3106	By MS/MS	By MS/MS	By MS/MS	By MS/MS	By MS/MS	By MS/MS	By MS/MS	By MS/MS	By MS/MS	47.9	50.6	50.6	33.8	24.9	23.2
pdhA	P21881	Pyruvate dehydrogenase E1 component subunit alpha	0	314.08	17	64.7	+	+	-0.186447	0.369845	0.292641	1.05098	0.421234	0.977526	1.8493	2.24706	27.0361	26.8105	27.0124	27.4233	27.4663	27.2332	27.6786	28.0751	28.038	27.0361	26.8105	27.0124	27.4233	27.4663	27.2332	27.6786	28.0751	28.038	By MS/MS	By MS/MS	By MS/MS	By MS/MS	By MS/MS	By MS/MS	By MS/MS	By MS/MS	By MS/MS	52	64.7	57.1	30.2	23.7	17.3
pdhB	P21882	Pyruvate dehydrogenase E1 component subunit beta	0	323.31	18	66.5		+	0.695715	0.910089	0.150935	-0.0403996	0.282579	0.496954	0.612718	1.02052	26.7622	27.3297	26.8838	27.4278	27.2964	27.0992	27.4092	27.518	27.5394	26.7622	27.3297	26.8838	27.4278	27.2964	27.0992	27.4092	27.518	27.5394	By MS/MS	By MS/MS	By MS/MS	By MS/MS	By MS/MS	By MS/MS	By MS/MS	By MS/MS	By MS/MS	65.5	62.2	61.2	38.5	33.5	18.8
pdhC	P21883	Dihydrolipoyllysine-residue acetyltransferase component of pyruvate dehydrogenase complex	0	323.31	26	63.1	+	+	-0.524635	-0.171565	-0.868539	-0.359086	-0.691673	-0.338604	2.21233	1.33063	28.3701	28.1496	28.4574	27.7972	27.4741	27.6308	28.0781	27.9275	27.9557	28.3701	28.1496	28.4574	27.7972	27.4741	27.6308	28.0781	27.9275	27.9557	By MS/MS	By MS/MS	By MS/MS	By MS/MS	By MS/MS	By MS/MS	By MS/MS	By MS/MS	By MS/MS	58.8	58.8	58.8	38	34.6	24.2
speA	P21885	Arginine decarboxylase	0.0045918	1.8115	1	2.4	+		0.424876	-0.972775	1.28089	-0.0432224	1.3244	-0.0732492	1.45484	0.0170983	22.1602	21.9263	21.9241	22.8181	23.3683	23.7975	23.4068	19.2563	23.1278	22.1602	21.9263	21.9241	22.8181	23.3683	23.7975	23.4068	NaN	23.1278	By MS/MS	By MS/MS	By MS/MS	By MS/MS	By MS/MS	By MS/MS	By MS/MS		By MS/MS	2.4	2.4	2.4	2.4	2.4	2.4
gltX	P22250	Glutamate--tRNA ligase	0	306.46	17	44.7		+	0.311718	-0.090428	-0.169841	-0.570798	-0.0291595	-0.431306	0.0447861	1.46794	27.6186	27.2824	27.3535	27.774	27.1822	27.2109	27.0085	27.1273	26.8248	27.6186	27.2824	27.3535	27.774	27.1822	27.2109	27.0085	27.1273	26.8248	By MS/MS	By MS/MS	By MS/MS	By MS/MS	By MS/MS	By MS/MS	By MS/MS	By MS/MS	By MS/MS	40.6	41.4	41.4	19.7	19.3	13.5
tyrS1	P22326	Tyrosine--tRNA ligase 1	0	185	17	43.8		+	-0.143718	-0.665061	-0.0689869	-0.485246	-0.0753454	-0.596688	0.0938104	3.14903	25.934	26.0778	25.9432	26.2333	26.1155	25.3801	25.4574	25.3752	25.3323	25.934	26.0778	25.9432	26.2333	26.1155	25.3801	25.4574	25.3752	25.3323	By MS/MS	By MS/MS	By MS/MS	By MS/MS	By MS/MS	By MS/MS	By MS/MS	By MS/MS	By MS/MS	43.6	43.8	41.5	18.7	18.7	13
odhA	P23129	2-oxoglutarate dehydrogenase E1 component	0	323.31	33	41.8		+	-0.615773	-0.712191	-0.500317	-0.659587	-0.358955	-0.455372	0.870044	1.0006	28.6285	28.2842	28.0927	28.1289	27.9507	27.8489	27.8989	27.8856	27.8548	28.6285	28.2842	28.0927	28.1289	27.9507	27.8489	27.8989	27.8856	27.8548	By MS/MS	By MS/MS	By MS/MS	By MS/MS	By MS/MS	By MS/MS	By MS/MS	By MS/MS	By MS/MS	36.5	39.9	40.5	27.4	25	17.3
sinI	P23308	Protein SinI	0	24.761	6	43.9	+	+	2.49571	3.25174	4.23091	4.99265	4.31843	5.07446	2.76672	2.88898	24.6822	24.1073	24.0486	27.8807	28.8035	29.1091	29.2938	29.3873	29.3803	24.6822	24.1073	24.0486	27.8807	28.8035	29.1091	29.2938	29.3873	29.3803	By MS/MS	By MS/MS	By MS/MS	By MS/MS	By MS/MS	By MS/MS	By MS/MS	By MS/MS	By MS/MS	31.6	31.6	31.6	43.9	43.9	43.9
fliI	P23445	Flagellum-specific ATP synthase	0	39.626	9	24	+	+	-2.2512	-2.70755	-1.98828	-1.50433	-2.1756	-2.63194	1.24027	1.74154	23.4104	23.1221	22.9501	21.7489	21.3576	19.8494	21.3586	20.2999	19.9283	23.4104	23.1221	22.9501	21.7489	21.3576	19.8494	21.3586	20.2999	19.9283	By MS/MS	By MS/MS	By MS/MS	By MS/MS	By MS/MS	By matching	By MS/MS	By MS/MS	By MS/MS	19.2	18	15.8	10.5	7.1	4.8
flgG	P23446	Flagellar basal-body rod protein FlgG	0	323.31	16	84.8	+	+	0.399158	0.160088	1.13549	1.42111	1.37756	1.13849	3.09801	1.2396	28.4858	28.1595	28.1596	29.4907	29.754	29.6929	28.8417	29.9434	29.4353	28.4858	28.1595	28.1596	29.4907	29.754	29.6929	28.8417	29.9434	29.4353	By MS/MS	By MS/MS	By MS/MS	By MS/MS	By MS/MS	By MS/MS	By MS/MS	By MS/MS	By MS/MS	83.3	83.3	72.3	58	58.3	53
fliF	P23447	Flagellar M-ring protein	0	323.31	13	28		+	-0.410625	-0.876824	-0.676976	-0.908453	-0.608933	-1.07513	0.748189	1.17993	26.307	25.3355	25.4886	25.0281	25.0969	25.1793	24.5253	24.6934	24.687	26.307	25.3355	25.4886	25.0281	25.0969	25.1793	24.5253	24.6934	24.687	By MS/MS	By MS/MS	By MS/MS	By MS/MS	By MS/MS	By MS/MS	By MS/MS	By MS/MS	By MS/MS	28	24.8	25.4	8.4	10.4	10.4
fliG	P23448	Flagellar motor switch protein FliG	0	7.0059	6	18.6	+		2.6941	0.319291	5.25782	4.89452	4.25845	1.88364	1.72365	0.300361	24.3427	23.003	21.4496	25.7638	27.7372	28.0697	26.6276	27.4957	20.323	24.3427	23.003	21.4496	25.7638	27.7372	28.0697	26.6276	27.4957	NaN	By MS/MS	By MS/MS	By MS/MS	By MS/MS	By MS/MS	By MS/MS	By MS/MS	By MS/MS		16	18.6	11.8	2.1	2.1	2.1
fliH	P23449	Probable flagellar assembly protein FliH	0	8.3206	2	12	+	+	0	0	-4.23513	-2.69173	-3.94381	-4.76796	1.74087	0.889839	23.6582	23.4697	23.3342	18.7267	19.2605	20.6434	14.9594	20.0819	21.117	23.6582	23.4697	23.3342	NaN	NaN	NaN	NaN	NaN	NaN	By MS/MS	By MS/MS	By MS/MS							12	12	12	0	0	0
fliL	P23452	Flagellar protein FliL	0	13.054	2	12.9		+	0.466832	0.963623	0.0488453	0.48199	0.406715	0.903506	0.53809	1.16151	25.5929	25.1619	24.8656	25.102	25.8572	25.8814	25.8517	26.6804	25.7987	25.5929	25.1619	24.8656	25.102	25.8572	25.8814	25.8517	26.6804	25.7987	By MS/MS	By MS/MS	By MS/MS	By MS/MS	By MS/MS	By MS/MS	By MS/MS	By MS/MS	By MS/MS	12.9	12.9	12.9	12.9	12.9	6.4
fliM	P23453	Flagellar motor switch protein FliM	0	155.48	10	37.7	+	+	-0.328781	-0.426995	-0.571204	-0.717659	-0.640092	-0.738306	1.10283	1.29413	26.2061	25.6771	25.5801	25.1367	25.2241	25.1822	24.9864	25.2097	25.0523	26.2061	25.6771	25.5801	25.1367	25.2241	25.1822	24.9864	25.2097	25.0523	By MS/MS	By MS/MS	By MS/MS	By MS/MS	By MS/MS	By MS/MS	By MS/MS	By MS/MS	By MS/MS	35.5	35.5	35.5	16.6	20.8	16.6
ylxF	P23454	FlaA locus 22.9 kDa protein	0	37.678	8	28.4		+	-0.00119527	0.350454	0.711011	0.586356	0.124754	0.476403	0.155209	0.956977	27.2634	26.807	27.0695	26.747	27.1183	27.6488	27.1628	27.7684	27.6378	27.2634	26.807	27.0695	26.747	27.1183	27.6488	27.1628	27.7684	27.6378	By MS/MS	By MS/MS	By MS/MS	By MS/MS	By MS/MS	By MS/MS	By MS/MS	By MS/MS	By MS/MS	28.4	24	23.5	23.5	19.1	23.5
addB	P23477	ATP-dependent helicase/deoxyribonuclease subunit B	0	28.791	14	13.4		+	-1.01534	-2.24159	-1.20645	-1.5986	-1.48473	-2.71098	0.953798	2.32341	23.1306	23.4068	24.0444	22.7304	22.5231	20.874	20.3161	21.5096	20.6231	23.1306	23.4068	24.0444	22.7304	22.5231	20.874	20.3161	21.5096	20.6231	By MS/MS	By MS/MS	By MS/MS	By MS/MS	By MS/MS	By matching	By matching	By matching	By matching	10.3	11.4	10.1	5.2	4.2	2.5
addA	P23478	ATP-dependent helicase/nuclease subunit A	0	37.262	19	17.8	+	+	-1.14839	-2.57732	-1.868	-1.9937	-1.7513	-3.18022	2.24347	1.93273	23.451	23.8303	23.0223	21.7531	21.887	21.4095	20.9084	19.2844	20.57	23.451	23.8303	23.0223	21.7531	21.887	21.4095	20.9084	NaN	20.57	By MS/MS	By MS/MS	By MS/MS	By MS/MS	By MS/MS	By MS/MS	By MS/MS		By matching	14.3	16.6	12.7	5.1	5.3	1.6
sbcD	P23479	Nuclease SbcCD subunit D	0	15.177	7	22.5	+	+	-0.695522	-1.14412	-2.50467	-3.12425	-2.01336	-2.46195	1.22322	2.53371	24.1585	24.1998	23.4405	23.0763	21.5414	21.141	21.9705	20.9973	21.4451	24.1585	24.1998	23.4405	23.0763	21.5414	21.141	21.9705	20.9973	21.4451	By MS/MS	By MS/MS	By MS/MS	By MS/MS	By matching	By matching	By MS/MS	By matching	By matching	12.5	18.7	22.5	5.1	2.8	2.8
phoR	P23545	Alkaline phosphatase synthesis sensor protein PhoR	0	22.192	12	22.8		+	-4.15637	-2.76388	-2.63546	-2.02076	-4.70968	-3.31719	0.580794	1.49452	22.7464	23.2792	22.9943	21.222	21.4735	12.1954	19.525	18.6347	20.9087	22.7464	23.2792	22.9943	21.222	21.4735	NaN	19.525	NaN	20.9087	By MS/MS	By MS/MS	By MS/MS	By matching	By MS/MS		By matching		By matching	17.6	22.8	20.9	3.3	6.6	0
lysA	P23630	Diaminopimelate decarboxylase	0	83.171	9	26.9			-0.252107	-0.0170383	0.058972	-0.310026	0.200778	0.435846	0.257144	0.725748	23.8594	24.5743	23.921	24.5428	24.5144	23.8998	24.6049	24.6795	24.3778	23.8594	24.5743	23.921	24.5428	24.5144	23.8998	24.6049	24.6795	24.3778	By MS/MS	By MS/MS	By MS/MS	By MS/MS	By MS/MS	By MS/MS	By MS/MS	By MS/MS	By MS/MS	24.4	22.3	25.1	15.7	13.2	4.3
argC	P23715	N-acetyl-gamma-glutamyl-phosphate reductase	0	60.713	10	40.6	+	+	-0.625088	-1.76182	-1.85355	-2.35083	-1.72036	-2.85709	1.8407	1.91278	25.9307	25.9	25.6879	24.3122	24.4243	23.6211	23.4869	22.2958	23.1647	25.9307	25.9	25.6879	24.3122	24.4243	23.6211	23.4869	22.2958	23.1647	By MS/MS	By MS/MS	By MS/MS	By MS/MS	By MS/MS	By MS/MS	By MS/MS	By MS/MS	By MS/MS	37.1	40.6	37.1	10.7	9.9	4.6
xre	P23789	HTH-type transcriptional regulator Xre	0	147.28	4	44.2		+	-0.337957	0.0630728	0.291108	-0.137681	0.0652542	0.466284	0.0580476	1.43571	25.4298	25.2498	25.5934	25.0095	25.2691	26.1902	25.7101	26.0971	25.8646	25.4298	25.2498	25.5934	25.0095	25.2691	26.1902	25.7101	26.0971	25.8646	By MS/MS	By MS/MS	By MS/MS	By MS/MS	By MS/MS	By MS/MS	By MS/MS	By MS/MS	By MS/MS	44.2	35.4	44.2	21.2	21.2	21.2
levR	P23914	Transcriptional regulatory protein LevR;Putative phosphotransferase EIIA component	0.00053107	2.3886	3	4.1		+	0.23699	-2.05849	-0.219656	-1.26818	-0.265601	-2.56108	0.357179	2.26972	23.3814	23.1364	22.6167	22.4422	22.7247	23.1708	19.7996	20.8606	20.7911	23.3814	23.1364	22.6167	22.4422	22.7247	23.1708	NaN	NaN	NaN	By MS/MS	By MS/MS	By MS/MS	By matching	By MS/MS	By MS/MS				2.5	4.1	4.1	2.5	2.7	1.4
menB	P23966	1,4-dihydroxy-2-naphthoyl-CoA synthase	0	131.89	9	38.7		+	-0.270952	-0.613979	-0.0222638	-0.360491	-0.177138	-0.520165	0.978599	1.71402	27.2504	27.0721	27.0923	27.0741	26.8563	26.9532	26.6732	26.7608	26.4205	27.2504	27.0721	27.0923	27.0741	26.8563	26.9532	26.6732	26.7608	26.4205	By MS/MS	By MS/MS	By MS/MS	By MS/MS	By MS/MS	By MS/MS	By MS/MS	By MS/MS	By MS/MS	32.8	38.7	38.7	22.5	22.5	22.5
menD	P23970	2-succinyl-5-enolpyruvyl-6-hydroxy-3-cyclohexene-1-carboxylate synthase	0.00054289	2.7582	3	4.5	+		-0.178118	-0.0218544	-1.33944	-3.41846	-0.638767	-0.482503	1.28874	0.841633	21.4169	20.8975	21.4694	20.7665	20.3903	20.7107	20.5456	21.1625	20.6282	21.4169	20.8975	21.4694	20.7665	20.3903	NaN	NaN	NaN	NaN	By MS/MS	By MS/MS	By MS/MS	By MS/MS	By MS/MS					2.6	2.6	4.5	3.1	3.1	0
cheY	P24072	Chemotaxis protein CheY	0	35.007	4	42.5			0.59816	-1.39302	-1.8597	-2.71052	-1.61702	-3.60819	0.659687	0.790179	27.1792	27.6819	27.0876	26.3188	26.897	23.8819	25.6082	20.3746	25.1414	27.1792	27.6819	27.0876	26.3188	26.897	23.8819	25.6082	NaN	25.1414	By MS/MS	By MS/MS	By MS/MS	By MS/MS	By MS/MS	By MS/MS	By MS/MS		By MS/MS	24.2	42.5	42.5	24.2	24.2	9.2
fliY	P24073	Flagellar motor switch phosphatase FliY	0	82.726	9	31.5	+	+	-0.680142	-1.89313	-1.8792	-3.10655	-1.90459	-3.11758	2.02868	1.42473	25.8357	25.9474	25.4641	24.3521	23.8064	23.375	23.4836	21.3164	23.0945	25.8357	25.9474	25.4641	24.3521	23.8064	23.375	23.4836	21.3164	23.0945	By MS/MS	By MS/MS	By MS/MS	By MS/MS	By MS/MS	By MS/MS	By MS/MS	By MS/MS	By MS/MS	28.8	22.8	21.4	11.6	11.6	11.6
oppD	P24136	Oligopeptide transport ATP-binding protein OppD	0	127.9	21	53.1	+		-0.0739257	-0.332595	0.494378	0.263739	0.327189	0.0685202	3.10869	0.149082	25.593	25.5972	25.5453	25.9354	25.8566	25.9252	25.3377	25.8669	25.7365	25.593	25.5972	25.5453	25.9354	25.8566	25.9252	25.3377	25.8669	25.7365	By MS/MS	By MS/MS	By MS/MS	By MS/MS	By MS/MS	By MS/MS	By MS/MS	By MS/MS	By MS/MS	46.4	52.8	48.3	33.5	36.6	33.5
oppF	P24137	Oligopeptide transport ATP-binding protein OppF	0	182.65	15	59			-0.282513	-0.441294	0.0962149	0.382157	-0.074639	-0.23342	0.161713	0.651963	26.3518	25.8866	26.0555	25.9176	25.9161	26.2363	25.7848	25.9074	25.9015	26.3518	25.8866	26.0555	25.9176	25.9161	26.2363	25.7848	25.9074	25.9015	By MS/MS	By MS/MS	By MS/MS	By MS/MS	By MS/MS	By MS/MS	By MS/MS	By MS/MS	By MS/MS	56.4	54.4	59	18.7	23.3	8.9
oppB	P24138	Oligopeptide transport system permease protein OppB	0	62.305	5	20.6		+	-0.648893	-2.89827	-1.43199	-2.21329	-1.43939	-3.68876	0.840096	1.09438	24.2631	24.4889	24.5999	23.6847	23.5855	21.7634	22.6501	18.7627	20.8728	24.2631	24.4889	24.5999	23.6847	23.5855	21.7634	22.6501	NaN	20.8728	By MS/MS	By MS/MS	By MS/MS	By MS/MS	By MS/MS	By MS/MS	By MS/MS		By matching	20.6	16.4	20.6	10.6	10.6	10.6
oppC	P24139	Oligopeptide transport system permease protein OppC	0	33.756	4	14.8		+	-0.648641	-1.0237	0.127363	0.297196	-0.160576	-0.535634	0.333707	0.976963	24.8113	24.9975	24.8358	25.0699	24.5888	24.5042	24.146	24.1466	24.745	24.8113	24.9975	24.8358	25.0699	24.5888	24.5042	24.146	24.1466	24.745	By MS/MS	By MS/MS	By MS/MS	By MS/MS	By MS/MS	By MS/MS	By MS/MS	By MS/MS	By MS/MS	14.8	14.8	14.8	12.5	12.5	12.5
oppA	P24141	Oligopeptide-binding protein OppA	0	323.31	28	49.9	+	+	-0.101033	-0.542625	-0.798257	-0.708608	-0.54346	-0.985052	1.07508	1.80725	28.4331	27.9113	27.8634	27.7918	27.5011	27.2845	26.8783	27.2528	27.1216	28.4331	27.9113	27.8634	27.7918	27.5011	27.2845	26.8783	27.2528	27.1216	By MS/MS	By MS/MS	By MS/MS	By MS/MS	By MS/MS	By MS/MS	By MS/MS	By MS/MS	By MS/MS	49.9	44.2	49.9	36.1	27.3	26.8
sigL	P24219	RNA polymerase sigma-54 factor	0.00054201	2.7102	1	2.5			2.95777	0.0187632	3.56902	3.91456	2.8564	-0.0826104	1.01091	0.0137946	18.2261	18.8492	19.91	19.7454	22.6929	23.1162	22.4051	16.2197	18.1127	NaN	NaN	NaN	NaN	22.6929	23.1162	22.4051	NaN	NaN					By MS/MS	By MS/MS	By matching			0	0	0	0	2.5	2.5
recR	P24277	Recombination protein RecR	0.0093966	1.4129	1	4.5			1.00483	1.74557	-1.0178	-1.97327	-0.793365	-0.0526257	0.192388	0.0248718	19.7583	19.8588	20.4403	16.3152	20.5439	20.8182	19.5003	19.1538	21.2455	19.7583	19.8588	20.4403	NaN	NaN	NaN	NaN	NaN	NaN	By MS/MS	By MS/MS	By MS/MS							4.5	4.5	4.5	0	0	0
yaaK	P24281	Nucleoid-associated protein YaaK	0	323.31	6	49.5		+	0.0531222	1.14025	0.306186	0.41614	-0.0191256	1.068	0.0154046	1.44509	28.1394	27.4943	27.4953	27.3514	27.3394	28.3809	28.2999	29.1974	28.8358	28.1394	27.4943	27.4953	27.3514	27.3394	28.3809	28.2999	29.1974	28.8358	By MS/MS	By MS/MS	By MS/MS	By MS/MS	By MS/MS	By MS/MS	By MS/MS	By MS/MS	By MS/MS	49.5	49.5	49.5	49.5	49.5	28
prsA	P24327	Foldase protein PrsA	0	323.31	29	67.1			0.326317	-0.0445271	0.904708	-0.0112813	0.472616	0.101772	0.836754	0.185853	30.3433	29.7104	30.0811	30.2273	30.4585	30.8668	30.0696	30.3176	30.0528	30.3433	29.7104	30.0811	30.2273	30.4585	30.8668	30.0696	30.3176	30.0528	By MS/MS	By MS/MS	By MS/MS	By MS/MS	By MS/MS	By MS/MS	By MS/MS	By MS/MS	By MS/MS	58.9	62.7	62.7	58.2	62.3	54.8
flgB	P24500	Flagellar basal body rod protein FlgB	0	83.377	2	24	+	+	1.59601	1.4619	-0.613547	1.65215	1.71225	1.57815	1.34509	1.05134	23.4241	22.9705	22.2253	23.7296	24.7208	25.3062	24.5906	25.3507	23.413	23.4241	22.9705	22.2253	23.7296	24.7208	25.3062	24.5906	25.3507	23.413	By MS/MS	By MS/MS	By MS/MS	By MS/MS	By MS/MS	By MS/MS	By MS/MS	By MS/MS	By MS/MS	11.6	24	11.6	11.6	11.6	11.6
flgC	P24501	Flagellar basal-body rod protein FlgC	0	61.498	5	41.3		+	1.11979	1.45644	0.594101	1.06705	0.527025	0.863675	0.803196	1.13601	24.0204	23.7336	23.2616	23.7847	24.3986	24.4133	24.1707	25.0723	24.3636	24.0204	23.7336	23.2616	23.7847	24.3986	24.4133	24.1707	25.0723	24.3636	By MS/MS	By MS/MS	By MS/MS	By MS/MS	By MS/MS	By MS/MS	By MS/MS	By MS/MS	By MS/MS	30	30	30	28	41.3	34.7
yqxJ	P24809	Uncharacterized protein YqxJ	0.0065425	1.5759	3	23.3	+	+	2.43511	1.24622	0.492214	-2.15411	2.44761	1.25873	1.62156	0.87677	19.6967	21.4707	20.8009	23.5101	22.563	23.238	21.802	21.8941	22.0484	NaN	21.4707	20.8009	23.5101	22.563	23.238	21.802	21.8941	22.0484		By matching	By matching	By MS/MS	By MS/MS	By MS/MS	By MS/MS	By MS/MS	By MS/MS	0	5.8	5.8	13.3	23.3	5.8
tenA	P25052	Aminopyrimidine aminohydrolase	0	179.79	10	45.8	+	+	-0.51845	-0.597111	0.958994	0.505025	1.01964	0.940978	3.32412	2.12871	25.7371	25.959	25.8911	26.9336	26.971	26.7415	26.5644	26.8424	27.0034	25.7371	25.959	25.8911	26.9336	26.971	26.7415	26.5644	26.8424	27.0034	By MS/MS	By MS/MS	By MS/MS	By MS/MS	By MS/MS	By MS/MS	By MS/MS	By MS/MS	By MS/MS	40.3	45.8	40.3	40.3	40.3	35.6
tenI	P25053	Thiazole tautomerase	0	12.734	6	27.3		+	0.176912	1.16175	0.187428	0.674791	-0.140451	0.84439	0.235658	1.74143	23.362	23.8251	23.8843	23.4423	23.3314	23.8763	24.3361	24.6067	24.6618	23.362	23.8251	23.8843	23.4423	23.3314	23.8763	24.3361	24.6067	24.6618	By MS/MS	By MS/MS	By MS/MS	By MS/MS	By MS/MS	By MS/MS	By MS/MS	By MS/MS	By MS/MS	21	16.6	21	15.6	22	14.6
ccpA	P25144	Catabolite control protein A	0	146.66	13	44			-0.53752	-0.414035	-0.0872631	0.116819	-0.0541553	0.0693296	0.222686	0.291127	25.6613	25.5884	25.3888	25.4734	25.4267	25.5759	25.5943	25.7056	25.5466	25.6613	25.5884	25.3888	25.4734	25.4267	25.5759	25.5943	25.7056	25.5466	By MS/MS	By MS/MS	By MS/MS	By MS/MS	By MS/MS	By MS/MS	By MS/MS	By MS/MS	By MS/MS	33.2	40.7	42.2	24.3	21	18.9
tyrS2	P25151	Tyrosine--tRNA ligase 2	0	6.7808	6	17.4	+	+	1.49049	1.75089	0.177588	0.00572332	1.3182	1.57861	1.50211	1.74506	20.427	21.3105	21.3848	21.8777	22.4557	22.7434	22.2457	22.8077	22.8047	20.427	21.3105	21.3848	21.8777	22.4557	22.7434	22.2457	22.8077	22.8047	By MS/MS	By MS/MS	By MS/MS	By MS/MS	By MS/MS	By MS/MS	By matching	By MS/MS	By MS/MS	13.6	6.8	13.1	1.9	1.9	1.9
ywaD	P25152	Aminopeptidase YwaD	0	29.516	6	14.3		+	-1.98659	-4.45576	-3.77802	-2.14891	-0.975261	-3.44443	0.305912	1.83157	23.1411	21.0762	21.9522	18.988	21.4876	22.768	18.5044	17.654	19.6777	23.1411	21.0762	21.9522	NaN	21.4876	22.768	NaN	NaN	NaN	By MS/MS	By MS/MS	By MS/MS		By MS/MS	By MS/MS				14.3	12.5	7.3	0	5.1	9
hrcA	P25499	Heat-inducible transcription repressor HrcA	0	7.1857	5	16.3			1.48041	0.414738	0.675845	-0.0812976	-0.177522	-1.24319	0.314037	0.679617	21.8982	22.1085	21.94	22.1715	21.7847	21.4579	21.364	21.477	19.3761	21.8982	22.1085	21.94	22.1715	21.7847	21.4579	21.364	21.477	NaN	By MS/MS	By MS/MS	By MS/MS	By MS/MS	By MS/MS	By matching	By MS/MS	By matching		13.1	13.1	10.8	9	5.5	3.2
hutU	P25503	Urocanate hydratase	0	6.2003	5	9.4	+	+	0.73773	3.27189	2.36255	3.76885	2.12542	4.65958	1.29458	2.41016	18.3803	18.3611	19.8436	19.8436	21.7427	21.375	23.4134	23.1743	23.976	NaN	NaN	NaN	NaN	21.7427	21.375	23.4134	23.1743	23.976					By MS/MS	By MS/MS	By MS/MS	By MS/MS	By MS/MS	0	0	0	0	2	2
mnmE	P25811	tRNA modification GTPase MnmE	0	28.222	8	19.6	+	+	-1.65756	-3.31507	-3.62911	-0.731703	-2.18238	-3.83989	1.17297	2.01524	24.3677	23.8907	23.4917	22.6668	22.0912	20.445	19.0626	20.9561	20.2117	24.3677	23.8907	23.4917	22.6668	22.0912	NaN	NaN	NaN	NaN	By MS/MS	By MS/MS	By MS/MS	By MS/MS	By MS/MS		By MS/MS			14.6	17.2	17	4.6	2	0
mnmG	P25812	tRNA uridine 5-carboxymethylaminomethyl modification enzyme MnmG	0	138.57	18	26.8	+		-1.50455	-0.74624	-0.88342	0.518429	-0.93814	-0.179827	1.46805	0.316943	24.6795	24.5766	24.068	23.4303	23.523	23.5564	24.5192	24.16	24.1054	24.6795	24.5766	24.068	23.4303	23.523	23.5564	24.5192	24.16	24.1054	By MS/MS	By MS/MS	By MS/MS	By MS/MS	By MS/MS	By MS/MS	By MS/MS	By MS/MS	By MS/MS	22.3	22.8	23.2	7.6	7.6	7.3
rsmG	P25813	Ribosomal RNA small subunit methyltransferase G	0	93.544	9	37.7	+	+	-1.75131	-1.13777	-2.01955	-1.33479	-2.4986	-1.88506	1.39172	2.78383	25.4338	25.189	25.5843	23.2542	23.6353	21.8218	23.8439	23.4664	23.2416	25.4338	25.189	25.5843	23.2542	23.6353	21.8218	23.8439	23.4664	23.2416	By MS/MS	By MS/MS	By MS/MS	By MS/MS	By MS/MS	By matching	By MS/MS	By MS/MS	By MS/MS	37.7	34.3	37.7	10.5	10.5	6.7
rnpA	P25814	Ribonuclease P protein component	0.00053619	2.5156	2	17.2			0.388087	-1.80973	0.667059	-0.800784	0.848932	-1.34888	0.590321	0.382414	21.1247	20.7977	21.0904	20.9536	21.7727	22.8332	20.8872	17.0161	21.0628	21.1247	20.7977	21.0904	20.9536	21.7727	22.8332	20.8872	NaN	21.0628	By MS/MS	By MS/MS	By MS/MS	By matching	By MS/MS	By MS/MS	By matching		By matching	11.2	17.2	17.2	6	6	6
comGA	P25953	ComG operon protein 1	0	217.48	21	59	+		-5.53443	-0.294511	-3.00877	0.811088	-4.7606	0.479322	1.74466	0.820386	26.6531	27.0894	27.4008	21.2695	21.829	23.763	27.5985	27.5587	27.4241	26.6531	27.0894	27.4008	21.2695	21.829	23.763	27.5985	27.5587	27.4241	By MS/MS	By MS/MS	By MS/MS	By MS/MS	By MS/MS	By MS/MS	By MS/MS	By MS/MS	By MS/MS	55.9	46.3	55.9	8.1	8.1	21.6
comGB	P25954	ComG operon protein 2	0	6.8534	5	12.7	+		-2.32349	-0.0575517	-3.28886	-3.09057	-2.12286	0.143078	1.17523	0.219834	22.3836	22.6803	23.1602	19.4282	21.6208	20.8065	22.7904	23.0587	22.8043	22.3836	22.6803	23.1602	NaN	21.6208	NaN	22.7904	23.0587	22.8043	By MS/MS	By MS/MS	By MS/MS		By MS/MS		By matching	By MS/MS	By MS/MS	12.7	9.9	12.7	0	3.1	0
comGC	P25955	ComG operon protein 3	0	82.274	3	37.8	+	+	-7.10806	1.74202	-4.80525	1.39636	-6.11817	2.7319	2.50962	2.98544	25.7793	25.5019	25.1916	20.3514	18.8401	18.9268	28.2321	28.62	27.8165	25.7793	25.5019	25.1916	NaN	NaN	NaN	28.2321	28.62	27.8165	By MS/MS	By MS/MS	By MS/MS				By MS/MS	By MS/MS	By MS/MS	37.8	37.8	37.8	0	0	0
comGF	P25958	ComG operon protein 6	0.0015674	2.1805	2	17.3			-2.33991	-1.34575	-2.265	-2.39506	-1.88989	-0.895727	0.955244	0.541266	21.4685	21.5957	21.5866	18.6641	19.3324	20.9847	21.1678	21.3837	19.4122	21.4685	21.5957	21.5866	NaN	NaN	NaN	21.1678	NaN	NaN	By MS/MS	By MS/MS	By MS/MS				By MS/MS			17.3	17.3	17.3	0	0	0
pyrF	P25971	Orotidine 5-phosphate decarboxylase	0	203.58	14	64.4	+	+	-0.540571	-0.169451	-1.21352	-1.14864	-1.48511	-1.11399	2.20169	3.05273	27.4748	27.5585	27.5664	26.1824	26.1853	25.7767	26.4144	26.3084	26.5348	27.4748	27.5585	27.5664	26.1824	26.1853	25.7767	26.4144	26.3084	26.5348	By MS/MS	By MS/MS	By MS/MS	By MS/MS	By MS/MS	By MS/MS	By MS/MS	By MS/MS	By MS/MS	60.7	64.4	64.4	53.6	37.2	35.1
pyrE	P25972	Orotate phosphoribosyltransferase	0	45.078	3	26.4	+	+	-0.428352	-0.218313	-1.53415	-1.4588	-1.82582	-1.61578	1.71808	3.26034	26.5009	26.8801	26.6417	25.3144	24.9806	24.2502	25.2597	24.8585	25.0571	26.5009	26.8801	26.6417	25.3144	24.9806	24.2502	25.2597	24.8585	25.0571	By MS/MS	By MS/MS	By MS/MS	By MS/MS	By MS/MS	By MS/MS	By MS/MS	By MS/MS	By MS/MS	10.2	26.4	10.2	10.2	10.2	10.2
pyrK	P25983	Dihydroorotate dehydrogenase B (NAD(+)), electron transfer subunit	0	52.635	8	34	+	+	-2.58481	-3.65779	-2.11508	-3.10114	-2.52105	-3.59403	2.13105	2.75397	23.2545	24.2063	24.3966	22.1367	20.9811	21.1763	19.9071	20.3835	20.7847	23.2545	24.2063	24.3966	22.1367	20.9811	21.1763	19.9071	20.3835	20.7847	By MS/MS	By MS/MS	By MS/MS	By MS/MS	By MS/MS	By MS/MS	By matching	By MS/MS	By MS/MS	34	34	34	12.1	12.5	8.2
pyrAA	P25993	Carbamoyl-phosphate synthase pyrimidine-specific small chain	0	323.31	14	41.2	+	+	-0.616302	-0.765171	-0.747753	-0.370067	-0.688637	-0.837506	1.39422	1.77175	25.528	25.8125	26.0694	25.3229	25.2398	24.7813	25.0471	24.6893	25.1609	25.528	25.8125	26.0694	25.3229	25.2398	24.7813	25.0471	24.6893	25.1609	By MS/MS	By MS/MS	By MS/MS	By MS/MS	By MS/MS	By MS/MS	By MS/MS	By MS/MS	By MS/MS	33.2	31.9	38.5	20.3	17.6	15.1
pyrAB	P25994	Carbamoyl-phosphate synthase pyrimidine-specific large chain	0	323.31	48	53.2		+	-0.559277	-0.763067	-0.527136	-0.509915	-0.414785	-0.618575	0.576405	0.890835	25.3637	26.2173	25.9306	25.6922	25.5299	25.0452	25.1414	25.2223	25.2923	25.3637	26.2173	25.9306	25.6922	25.5299	25.0452	25.1414	25.2223	25.2923	By MS/MS	By MS/MS	By MS/MS	By MS/MS	By MS/MS	By MS/MS	By MS/MS	By MS/MS	By MS/MS	42.5	52.3	46.3	26.4	25.1	12
pyrC	P25995	Dihydroorotase	0	53.013	11	30.1	+	+	-0.505734	-0.421762	-0.956507	-0.604675	-0.76421	-0.680238	1.16921	1.24302	25.1499	25.7335	25.119	24.9986	24.5029	24.2081	24.8467	24.5122	24.6027	25.1499	25.7335	25.119	24.9986	24.5029	24.2081	24.8467	24.5122	24.6027	By MS/MS	By MS/MS	By MS/MS	By MS/MS	By MS/MS	By MS/MS	By MS/MS	By MS/MS	By MS/MS	30.1	30.1	25	8.4	11	11
pyrD	P25996	Dihydroorotate dehydrogenase B (NAD(+)), catalytic subunit	0	24.695	5	20.6		+	-0.596218	-1.1132	-1.17519	-1.85718	-0.833659	-1.35064	0.902277	2.11945	23.8717	24.4036	23.8707	23.7382	23.358	22.5489	22.296	22.9005	22.8976	23.8717	24.4036	23.8707	23.7382	23.358	22.5489	22.296	22.9005	22.8976	By MS/MS	By MS/MS	By MS/MS	By MS/MS	By MS/MS	By MS/MS	By matching	By MS/MS	By MS/MS	15.1	20.6	15.1	9.3	7.1	4.8
sacT	P26212	SacPA operon antiterminator	0	4.0589	3	10.9			-0.970111	-1.38557	0.465342	0.211021	-0.510245	-0.925709	1.03857	0.829524	22.1908	22.3468	22.5297	21.5967	21.733	22.2069	21.7866	20.6063	21.8972	22.1908	22.3468	22.5297	21.5967	21.733	22.2069	21.7866	NaN	21.8972	By MS/MS	By MS/MS	By MS/MS	By MS/MS	By MS/MS	By MS/MS	By MS/MS	By MS/MS	By MS/MS	7.2	6.9	6.9	3.3	7.2	4
levE	P26380	Fructose-specific phosphotransferase enzyme IIB component	0	4.6581	3	19		+	0.0250212	-0.0137355	-1.51817	0.955252	1.07254	1.03378	0.920256	0.987488	22.2401	22.4593	23.4663	23.058	23.9299	24.3954	23.1512	24.0092	24.1066	22.2401	22.4593	23.4663	23.058	23.9299	24.3954	23.1512	24.0092	24.1066	By MS/MS	By MS/MS	By MS/MS	By MS/MS	By MS/MS	By MS/MS	By MS/MS	By matching	By MS/MS	19	19	12.9	5.5	11.7	5.5
spo0J	P26497	Stage 0 sporulation protein J	0	323.31	17	69.1		+	-0.427666	0.116759	0.103172	1.04548	-0.17012	0.374305	0.460996	1.21629	26.0446	25.7013	26.0338	25.5415	25.805	25.9229	26.3319	26.3773	26.1935	26.0446	25.7013	26.0338	25.5415	25.805	25.9229	26.3319	26.3773	26.1935	By MS/MS	By MS/MS	By MS/MS	By MS/MS	By MS/MS	By MS/MS	By MS/MS	By MS/MS	By MS/MS	59.9	69.1	64.9	33	36.5	33
ansB	P26899	Aspartate ammonia-lyase	0	8.8453	4	10.5		+	-1.22696	-3.26699	-1.70676	-1.52625	-1.32813	-3.36816	0.282617	1.28389	22.4127	22.4073	21.7711	22.6776	22.5001	17.429	18.1213	20.5379	17.8275	22.4127	22.4073	21.7711	22.6776	22.5001	NaN	NaN	NaN	NaN	By MS/MS	By MS/MS	By MS/MS	By MS/MS	By MS/MS					8.4	10.5	6.5	6.3	6.3	0
ansA	P26900	L-asparaginase 1	0	4.2903	2	9.4		+	-1.08415	-0.818967	-1.3191	-0.822253	-2.90908	-2.6439	0.883956	0.96961	21.6267	21.106	20.9665	18.2263	16.3142	20.4314	16.9579	18.4883	20.3213	21.6267	21.106	20.9665	NaN	NaN	NaN	NaN	NaN	NaN	By MS/MS	By matching	By matching							9.4	9.4	4.6	0	0	0
katA	P26901	Vegetative catalase	0	323.31	56	91.5			-0.0510661	-0.25716	0.206626	0.684964	0.230562	0.0244681	0.382594	0.033114	32.2867	31.5672	31.6671	32.1462	32.0905	31.9761	32.0193	31.7169	31.8583	32.2867	31.5672	31.6671	32.1462	32.0905	31.9761	32.0193	31.7169	31.8583	By MS/MS	By MS/MS	By MS/MS	By MS/MS	By MS/MS	By MS/MS	By MS/MS	By MS/MS	By MS/MS	89.9	91.5	80.7	73.7	70.2	57.1
dppA	P26902	D-aminopeptidase	0	73.969	8	34.3	+	+	-2.0054	-1.40209	-2.04151	-1.26842	-1.93125	-1.32794	3.91123	3.14026	26.629	26.7295	26.429	24.8224	24.494	24.6773	25.1758	25.2786	25.3492	26.629	26.7295	26.429	24.8224	24.494	24.6773	25.1758	25.2786	25.3492	By MS/MS	By MS/MS	By MS/MS	By MS/MS	By MS/MS	By MS/MS	By MS/MS	By MS/MS	By MS/MS	34.3	34.3	29.6	16.4	16.4	13.5
dppB	P26903	Dipeptide transport system permease protein DppB	0	12.521	5	17.9		+	-4.50895	-4.02417	-3.54566	-3.78734	-5.06786	-4.58308	0.898275	1.91922	23.1757	24.0341	23.8633	20.7045	14.5873	20.5777	18.3657	18.5077	20.4505	23.1757	24.0341	23.8633	20.7045	NaN	20.5777	NaN	NaN	20.4505	By MS/MS	By MS/MS	By MS/MS	By matching		By MS/MS			By matching	14	17.9	17.9	7.1	0	4.2
dppC	P26904	Dipeptide transport system permease protein DppC	0	8.3201	4	11.9			-0.589908	-0.26357	-0.0065937	0.211962	-0.457905	-0.131566	0.287626	0.170325	23.5783	23.2111	23.985	22.4075	22.7378	24.2554	23.8316	23.3051	23.243	23.5783	23.2111	23.985	22.4075	22.7378	24.2554	23.8316	23.3051	23.243	By MS/MS	By MS/MS	By MS/MS	By MS/MS	By MS/MS	By MS/MS	By MS/MS	By MS/MS	By MS/MS	8.1	11.9	11.9	3.8	3.8	3.8
dppD	P26905	Dipeptide transport ATP-binding protein DppD	0	32.056	9	34.6	+	+	-6.44152	-6.65203	-5.10472	-4.83438	-5.61923	-5.82975	3.19856	2.04649	24.3728	24.3568	24.1707	18.3505	19.0821	18.61	17.5965	18.2549	19.5598	24.3728	24.3568	24.1707	18.3505	19.0821	NaN	17.5965	NaN	NaN	By MS/MS	By MS/MS	By MS/MS	By matching	By MS/MS		By matching			24.2	29.6	29.6	2.4	6	0
dppE	P26906	Dipeptide-binding protein DppE	0	323.31	19	41.1	+	+	-1.64252	-1.40582	-3.11911	-2.70133	-2.85903	-2.62234	3.28024	2.6977	27.0675	26.6803	26.404	24.009	23.9645	23.6013	24.582	24.0436	23.6592	27.0675	26.6803	26.404	24.009	23.9645	23.6013	24.582	24.0436	23.6592	By MS/MS	By MS/MS	By MS/MS	By MS/MS	By MS/MS	By MS/MS	By MS/MS	By MS/MS	By MS/MS	38.5	39	39	13.4	14	10.5
gsiB	P26907	Glucose starvation-inducible protein B	0	15.666	5	44.7	+	+	1.76288	1.13901	4.76922	3.61999	3.99834	3.37448	3.54394	2.28931	23.1474	22.4032	22.7787	26.2885	27.0886	26.9473	25.6384	25.8556	26.9588	23.1474	22.4032	22.7787	26.2885	27.0886	26.9473	25.6384	25.8556	26.9588	By MS/MS	By MS/MS	By MS/MS	By MS/MS	By MS/MS	By MS/MS	By MS/MS	By MS/MS	By MS/MS	35.8	21.1	28.5	35.8	44.7	35.8
rplU	P26908	50S ribosomal protein L21	0	42.603	3	47.1		+	-0.362289	-0.73841	0.150142	-0.18161	-0.0471452	-0.423266	0.175132	1.41087	29.04	28.8114	29.0604	28.7976	28.9878	28.985	28.4755	28.7601	28.4065	29.04	28.8114	29.0604	28.7976	28.9878	28.985	28.4755	28.7601	28.4065	By MS/MS	By MS/MS	By MS/MS	By MS/MS	By MS/MS	By MS/MS	By MS/MS	By MS/MS	By MS/MS	47.1	47.1	47.1	24.5	24.5	24.5
ysxB	P26942	Uncharacterized protein YsxB	0.0020779	2.0565	1	6.2			-3.5799	-0.809928	0.292133	-1.02345	-0.971397	1.79858	0.26693	0.539306	21.825	21.8682	21.3327	23.2902	18.9048	19.9166	20.9677	24.9649	24.489	21.825	21.8682	21.3327	23.2902	NaN	NaN	NaN	24.9649	24.489	By matching	By matching	By matching	By MS/MS		By MS/MS	By MS/MS	By MS/MS	By MS/MS	6.2	6.2	6.2	6.2	0	6.2
srfAA	P27206	Surfactin synthase subunit 1	0	323.31	126	54.8	+	+	-8.35981	-1.95923	-9.33982	-2.22003	-8.25571	-1.85514	1.05871	1.64862	28.5037	29.7715	29.5774	16.6255	25.8362	20.6236	27.743	26.9039	27.6402	28.5037	29.7715	29.5774	NaN	25.8362	20.6236	27.743	26.9039	27.6402	By MS/MS	By MS/MS	By MS/MS	By matching	By matching	By matching	By MS/MS	By MS/MS	By MS/MS	46.4	51.4	49.7	0.8	0.7	0.5
tagA	P27620	Putative N-acetylmannosaminyltransferase	0	18.575	11	39.5	+	+	4.9	3.27413	4.01709	3.30977	3.87943	2.25356	1.67883	3.12933	26.6986	26.1602	26.6294	29.2898	30.3112	31.5254	28.7721	29.0376	28.439	26.6986	26.1602	26.6294	29.2898	30.3112	31.5254	28.7721	29.0376	28.439	By MS/MS	By MS/MS	By MS/MS	By MS/MS	By MS/MS	By MS/MS	By MS/MS	By MS/MS	By MS/MS	18.4	25	21.9	10.5	19.9	19.9
tagC	P27622	Putative major teichoic acid biosynthesis protein C	0	34.169	14	38		+	-1.21257	1.25149	-0.0809339	2.6056	-0.719122	1.74494	0.609368	1.23101	23.9631	22.6298	22.6118	22.152	22.3671	22.5283	24.8782	24.7358	24.8256	23.9631	22.6298	22.6118	22.152	22.3671	22.5283	24.8782	24.7358	24.8256	By MS/MS	By MS/MS	By MS/MS	By MS/MS	By MS/MS	By MS/MS	By MS/MS	By MS/MS	By MS/MS	33.3	27.1	22.2	13.3	13.3	5
tagD	P27623	Glycerol-3-phosphate cytidylyltransferase	0	26.527	7	40.3	+	+	-0.551797	-0.193815	-1.56377	-1.6072	-1.57889	-1.2209	2.0438	1.67525	26.2435	26.6321	27.0976	24.8276	24.8948	25.5142	25.1747	25.6256	25.5102	26.2435	26.6321	27.0976	24.8276	24.8948	25.5142	25.1747	25.6256	25.5102	By MS/MS	By MS/MS	By MS/MS	By MS/MS	By MS/MS	By MS/MS	By MS/MS	By MS/MS	By MS/MS	40.3	40.3	40.3	31.8	31.8	12.4
tpiA	P27876	Triosephosphate isomerase	0	289.8	21	72.3			-1.71379	-1.22362	-0.295591	-0.610853	-0.0688082	0.421356	0.0998358	0.653248	28.7023	28.1305	27.9805	28.1246	28.089	28.3933	28.574	29.0645	28.4388	28.7023	28.1305	27.9805	28.1246	28.089	28.3933	28.574	29.0645	28.4388	By MS/MS	By MS/MS	By MS/MS	By MS/MS	By MS/MS	By MS/MS	By MS/MS	By MS/MS	By MS/MS	72.3	71.5	72.3	24.1	24.1	18.6
spoVG	P28015	Putative septation protein SpoVG	0	108.79	10	73.2		+	-0.335492	1.76357	-0.230825	-0.52129	0.188567	2.28763	0.166551	2.3777	28.0158	28.2568	27.5867	27.419	28.6262	28.3798	29.8105	30.7836	30.1282	28.0158	28.2568	27.5867	27.419	28.6262	28.3798	29.8105	30.7836	30.1282	By MS/MS	By MS/MS	By MS/MS	By MS/MS	By MS/MS	By MS/MS	By MS/MS	By MS/MS	By MS/MS	71.1	71.1	70.1	52.6	52.6	52.6
ftsA	P28264	Cell division protein FtsA	0	148.39	14	28.2	+	+	-0.837278	-0.831392	-1.16588	-1.05458	-1.12227	-1.11639	1.16297	1.45799	25.3979	25.6633	25.7799	25.0199	24.5984	23.856	24.7729	23.9764	24.7426	25.3979	25.6633	25.7799	25.0199	24.5984	23.856	24.7729	23.9764	24.7426	By MS/MS	By MS/MS	By MS/MS	By MS/MS	By MS/MS	By MS/MS	By MS/MS	By MS/MS	By MS/MS	21.4	20.2	28.2	16.1	9.3	5.9
secA	P28366	Protein translocase subunit SecA	0	323.31	45	54.7	+		-0.278044	-0.577772	0.10682	0.0890134	0.191991	-0.107737	1.56227	0.537988	25.284	25.2987	25.3489	25.5541	25.5329	25.4205	25.0806	25.342	25.1857	25.284	25.2987	25.3489	25.5541	25.5329	25.4205	25.0806	25.342	25.1857	By MS/MS	By MS/MS	By MS/MS	By MS/MS	By MS/MS	By MS/MS	By MS/MS	By MS/MS	By MS/MS	48.2	49.1	48.6	29	28.4	26.5
prfB	P28367	Peptide chain release factor 2	0	100.19	13	41.3		+	-0.372077	-2.38929	-0.985812	-1.32741	-0.79411	-2.81132	0.685408	1.44489	24.8426	24.982	24.784	24.7473	24.2128	23.2661	23.123	21.2386	21.813	24.8426	24.982	24.784	24.7473	24.2128	23.2661	23.123	21.2386	21.813	By MS/MS	By MS/MS	By MS/MS	By MS/MS	By MS/MS	By MS/MS	By MS/MS	By MS/MS	By MS/MS	41.3	41.3	34.4	16.1	9.3	7.4
yvyD	P28368	Putative sigma-54 modulation protein	0	168.38	8	40.2	+	+	-0.267413	-3.09476	-2.86605	-3.60853	-2.8009	-5.62824	4.09633	1.0466	29.1915	29.3398	29.4951	26.3187	26.7204	26.5846	25.527	20.0835	25.5312	29.1915	29.3398	29.4951	26.3187	26.7204	26.5846	25.527	NaN	25.5312	By MS/MS	By MS/MS	By MS/MS	By MS/MS	By MS/MS	By MS/MS	By MS/MS	By MS/MS	By MS/MS	38.6	36	40.2	12.7	12.7	5.8
groL	P28598	60 kDa chaperonin	0	323.31	43	74.3	+	+	-0.142837	0.352249	-1.47497	-1.26735	-1.1954	-0.700316	1.47589	1.64959	29.7766	29.3928	29.2996	28.8612	28.0356	27.986	29.0332	28.6852	28.6497	29.7766	29.3928	29.2996	28.8612	28.0356	27.986	29.0332	28.6852	28.6497	By MS/MS	By MS/MS	By MS/MS	By MS/MS	By MS/MS	By MS/MS	By MS/MS	By MS/MS	By MS/MS	73	71.3	71.3	54	45.8	40.1
groS	P28599	10 kDa chaperonin	0	36.042	8	84	+	+	-0.867793	0.0817591	-0.396189	0.542124	-0.333579	0.615973	1.54627	1.47162	28.12	28.21	28.3601	27.7692	28.013	27.9071	28.6176	29.1152	28.8051	28.12	28.21	28.3601	27.7692	28.013	27.9071	28.6176	29.1152	28.8051	By MS/MS	By MS/MS	By MS/MS	By MS/MS	By MS/MS	By MS/MS	By MS/MS	By MS/MS	By MS/MS	84	84	84	67	67	28.7
motA	P28611	Motility protein A	0.00053333	2.4319	2	5.6		+	-0.780631	-0.827897	0.138753	0.361804	-0.243307	-0.290572	0.384572	1.50391	25.1901	25.2394	25.0966	25.277	25.0403	24.4789	24.8593	25.0148	24.7803	25.1901	25.2394	25.0966	25.277	25.0403	24.4789	24.8593	25.0148	24.7803	By MS/MS	By MS/MS	By MS/MS	By MS/MS	By MS/MS	By MS/MS	By MS/MS	By MS/MS	By MS/MS	5.6	5.6	5.6	5.6	5.6	2.6
motB	P28612	Motility protein B	0	99.831	11	43.7		+	-0.0204824	-0.0674362	0.625004	0.782049	0.505711	0.458757	0.789133	0.906835	25.0171	24.7974	25.4361	25.2723	25.4686	26.0268	25.4301	25.6229	25.5739	25.0171	24.7974	25.4361	25.2723	25.4686	26.0268	25.4301	25.6229	25.5739	By MS/MS	By MS/MS	By MS/MS	By MS/MS	By MS/MS	By MS/MS	By MS/MS	By MS/MS	By MS/MS	39.8	39.8	43.7	25.3	25.7	13
rph	P28619	Ribonuclease PH	0	19.674	4	15.5	+	+	-1.78435	-2.75702	-6.19518	-4.33756	-4.95262	-5.92529	1.58989	1.84532	24.2342	24.3363	24.5452	17.8305	20.6247	19.8026	19.6177	17.0698	18.6523	24.2342	24.3363	24.5452	NaN	20.6247	NaN	NaN	NaN	NaN	By MS/MS	By MS/MS	By MS/MS		By MS/MS					12.7	12.7	12.7	0	8.2	0
sipS	P28628;P42959	Signal peptidase I S	0	94.948	12	60.3		+	0.0672512	-0.307753	0.106936	0.297548	0.174673	-0.200331	0.357718	0.929865	25.4701	25.4975	25.7269	25.3928	25.8564	25.9693	25.32	25.3354	25.4381	25.4701	25.4975	25.7269	25.3928	25.8564	25.9693	25.32	25.3354	25.4381	By MS/MS	By MS/MS	By MS/MS	By MS/MS	By MS/MS	By MS/MS	By MS/MS	By MS/MS	By MS/MS	35.3	60.3	48.9	35.3	25.5	35.3
pabA	P28819	Aminodeoxychorismate/anthranilate synthase component 2	0	4.4174	3	19.1		+	-2.11333	-2.03558	-2.79755	-2.57519	-3.82251	-3.74475	0.748977	0.885911	22.6013	22.7169	22.5252	16.5701	22.5193	17.2865	20.6513	15.8836	20.0743	22.6013	22.7169	22.5252	NaN	22.5193	NaN	NaN	NaN	NaN	By matching	By MS/MS	By matching	By MS/MS	By MS/MS					4.1	15.5	11.3	3.6	7.7	0
pabB	P28820	Aminodeoxychorismate synthase component 1	0	15.311	6	13.4	+	+	-0.107399	-0.174297	1.01773	1.13245	1.13517	1.06827	1.18393	3.05661	22.4464	22.3818	22.4899	23.356	23.1826	24.1851	23.5311	23.6081	23.3838	22.4464	22.3818	22.4899	23.356	23.1826	24.1851	23.5311	23.6081	23.3838	By MS/MS	By MS/MS	By MS/MS	By MS/MS	By MS/MS	By MS/MS	By MS/MS	By MS/MS	By MS/MS	10.6	9.1	7.7	8.9	10.4	1.9
pabC	P28821	Aminodeoxychorismate lyase	0.0015682	2.1812	3	8.5	+	+	-2.14982	0.190109	-1.53875	-1.00281	-3.20867	-0.868742	1.57885	1.54142	21.6718	21.016	21.4512	17.6864	17.4312	19.3955	20.5304	20.2039	20.7985	21.6718	21.016	21.4512	NaN	NaN	NaN	NaN	NaN	NaN	By MS/MS	By MS/MS	By MS/MS							8.5	5.1	5.8	0	0	0
folB	P28823	Dihydroneopterin aldolase	0	11.789	6	56.7	+	+	-0.373757	-0.552546	-0.181084	-1.01107	-0.746677	-0.925467	3.00645	1.16167	26.3058	26.3178	26.4801	25.522	25.7397	25.602	24.9091	25.7559	25.6623	26.3058	26.3178	26.4801	25.522	25.7397	25.602	24.9091	25.7559	25.6623	By MS/MS	By MS/MS	By MS/MS	By MS/MS	By MS/MS	By MS/MS	By MS/MS	By MS/MS	By MS/MS	40	56.7	40	24.2	24.2	24.2
cheA	P29072	Chemotaxis protein CheA	0	196.32	21	34.1	+	+	-0.578737	-0.733603	-0.711509	-0.835351	-0.620085	-0.774951	1.14109	1.46591	26.683	26.6112	26.3227	26.3237	25.7333	25.6996	26.1369	25.524	25.6312	26.683	26.6112	26.3227	26.3237	25.7333	25.6996	26.1369	25.524	25.6312	By MS/MS	By MS/MS	By MS/MS	By MS/MS	By MS/MS	By MS/MS	By MS/MS	By MS/MS	By MS/MS	34.1	34.1	32.3	15.6	9.2	7.6
vpr	P29141	Minor extracellular protease vpr	0	323.31	24	41.7	+	+	0.601575	-0.301586	1.74836	1.05868	1.96036	1.0572	1.79091	1.0417	28.0152	26.799	27.016	28.832	29.1542	29.725	28.0569	28.3793	28.5655	28.0152	26.799	27.016	28.832	29.1542	29.725	28.0569	28.3793	28.5655	By MS/MS	By MS/MS	By MS/MS	By MS/MS	By MS/MS	By MS/MS	By MS/MS	By MS/MS	By MS/MS	38.6	33.4	33.4	24.3	25.9	25.9
purA	P29726	Adenylosuccinate synthetase	0	262.03	16	38.8		+	0.362749	0.0669492	0.794151	0.592956	0.646168	0.350368	0.896435	1.38725	25.5325	25.5274	25.5009	26.6048	26.1744	25.7201	26.0112	25.8464	25.7543	25.5325	25.5274	25.5009	26.6048	26.1744	25.7201	26.0112	25.8464	25.7543	By MS/MS	By MS/MS	By MS/MS	By MS/MS	By MS/MS	By MS/MS	By MS/MS	By MS/MS	By MS/MS	37.2	38.8	38.8	19.1	24	18.1
guaA	P29727	GMP synthase [glutamine-hydrolyzing]	0	323.31	21	53.6		+	0.16972	-0.921745	-0.717518	-1.74256	-0.580416	-1.67188	0.864741	1.99343	26.1365	26.6585	26.1027	26.1352	25.7393	25.282	25.0403	24.1108	24.731	26.1365	26.6585	26.1027	26.1352	25.7393	25.282	25.0403	24.1108	24.731	By MS/MS	By MS/MS	By MS/MS	By MS/MS	By MS/MS	By MS/MS	By MS/MS	By MS/MS	By MS/MS	46.6	45.8	42.5	20.3	20.3	12.1
glpP	P30300	Glycerol uptake operon antiterminator regulatory protein	0	18.734	3	18.2		+	-2.01071	-0.947813	0	1.93576	0.883107	1.94601	0.25062	2.07318	18.9398	19.2625	19.3134	17.6115	21.9284	20.6252	21.585	20.6781	21.0906	NaN	NaN	NaN	NaN	21.9284	20.6252	21.585	20.6781	21.0906	By MS/MS	By MS/MS	By MS/MS		By MS/MS	By matching	By matching	By matching	By MS/MS	12	6.2	12	0	12.5	6.2
hemL	P30949	Glutamate-1-semialdehyde 2,1-aminomutase	0	238.42	18	53	+	+	0.415909	-0.469918	0.371914	-0.176125	0.496578	-0.389249	1.8112	1.13138	27.7716	27.8693	27.8255	28.4644	28.2966	28.1951	27.3558	27.6649	27.2779	27.7716	27.8693	27.8255	28.4644	28.2966	28.1951	27.3558	27.6649	27.2779	By MS/MS	By MS/MS	By MS/MS	By MS/MS	By MS/MS	By MS/MS	By MS/MS	By MS/MS	By MS/MS	53	52.8	45.1	31.9	31.9	23
hemB	P30950	Delta-aminolevulinic acid dehydratase	0	224.31	20	70.1		+	0.361588	-0.804097	-0.164045	-0.944637	-0.268672	-1.43436	0.457081	2.61362	26.4775	26.7945	26.9193	26.6521	26.6899	26.0433	25.3989	25.3178	25.1715	26.4775	26.7945	26.9193	26.6521	26.6899	26.0433	25.3989	25.3178	25.1715	By MS/MS	By MS/MS	By MS/MS	By MS/MS	By MS/MS	By MS/MS	By MS/MS	By MS/MS	By MS/MS	67.3	70.1	70.1	34.3	34.3	17
lexA	P31080	LexA repressor	0	52.304	6	42		+	0.00244331	0.600272	-1.10166	-1.47779	-1.57413	-0.976299	0.877592	1.25824	24.5195	25.1341	25.3587	22.3305	23.3026	24.6569	24.4759	23.5634	24.0442	24.5195	25.1341	25.3587	22.3305	23.3026	24.6569	24.4759	23.5634	24.0442	By MS/MS	By MS/MS	By MS/MS	By MS/MS	By matching	By MS/MS	By MS/MS	By matching	By MS/MS	37.6	34.1	34.1	11.2	17.6	6.8
aroB	P31102	3-dehydroquinate synthase	0	102.26	14	41.4			-0.201918	-0.190205	0.157338	0.562532	0.0656999	0.0774136	0.270567	0.240264	25.1562	25.2263	25.3799	25.4358	25.3337	25.1901	25.504	25.1384	25.3523	25.1562	25.2263	25.3799	25.4358	25.3337	25.1901	25.504	25.1384	25.3523	By MS/MS	By MS/MS	By MS/MS	By MS/MS	By MS/MS	By MS/MS	By MS/MS	By MS/MS	By MS/MS	39.2	34.5	36.7	26.2	28.2	13.8
ndk	P31103	Nucleoside diphosphate kinase	0	165.92	9	52.3	+		0.0603561	0.676544	-0.77328	-0.850656	-0.873617	-0.257429	1.81675	0.615088	27.5808	28.07	27.955	26.8635	27.049	27.0724	27.4956	27.8362	27.5017	27.5808	28.07	27.955	26.8635	27.049	27.0724	27.4956	27.8362	27.5017	By MS/MS	By MS/MS	By MS/MS	By MS/MS	By MS/MS	By MS/MS	By MS/MS	By MS/MS	By MS/MS	45	52.3	52.3	45	45	38.9
aroC	P31104	Chorismate synthase	0	247.88	19	39.5	+	+	0.251159	0.0894623	0.741159	1.12519	0.551161	0.389465	1.73511	1.64179	26.8529	26.6253	26.8919	27.3742	27.3358	27.3137	27.2777	27.0882	27.1726	26.8529	26.6253	26.8919	27.3742	27.3358	27.3137	27.2777	27.0882	27.1726	By MS/MS	By MS/MS	By MS/MS	By MS/MS	By MS/MS	By MS/MS	By MS/MS	By MS/MS	By MS/MS	39.5	39.5	39.2	29.5	31.5	27.9
cheR	P31105	Chemotaxis protein methyltransferase	0	32.126	9	37.9			-1.1172	-0.933223	0.347878	0.590627	-0.366922	-0.182946	0.403206	0.227085	22.7809	23.0426	23.0649	22.9625	22.9094	21.9159	23.1163	22.215	23.0083	22.7809	23.0426	23.0649	22.9625	22.9094	21.9159	23.1163	22.215	23.0083	By MS/MS	By MS/MS	By MS/MS	By MS/MS	By MS/MS	By MS/MS	By MS/MS	By MS/MS	By MS/MS	28.5	25.4	28.1	7.4	11.3	4.3
hepS	P31112	Heptaprenyl diphosphate synthase component 1	0	29.302	7	33.1	+		-0.671218	0.0956796	-0.675636	-0.572584	-0.791881	-0.0249837	1.99928	0.0502789	24.2864	24.0542	24.115	23.321	23.1676	23.5913	24.1002	24.4007	23.8796	24.2864	24.0542	24.115	23.321	23.1676	23.5913	24.1002	24.4007	23.8796	By MS/MS	By MS/MS	By MS/MS	By MS/MS	By MS/MS	By MS/MS	By MS/MS	By MS/MS	By MS/MS	24.3	33.1	33.1	10.4	10.4	10.4
menG	P31113	Demethylmenaquinone methyltransferase	0	35.174	7	33.9		+	-0.448235	-0.794313	0.024388	-0.454075	-0.24717	-0.593248	0.441583	1.01904	23.7051	24.1266	24.4322	23.8801	23.7428	23.8996	23.4253	23.4348	23.6241	23.7051	24.1266	24.4322	23.8801	23.7428	23.8996	23.4253	23.4348	23.6241	By MS/MS	By MS/MS	By MS/MS	By MS/MS	By MS/MS	By MS/MS	By MS/MS	By MS/MS	By MS/MS	26.2	33.9	29.6	13.3	9.9	9.9
hepT	P31114	Heptaprenyl diphosphate synthase component 2	0	6.8467	2	7.8		+	-2.01649	-3.22346	-1.44684	-0.473707	-1.20595	-2.41292	0.42795	1.64863	21.9239	21.8365	22.5048	22.0729	21.8066	18.7678	19.0652	19.3534	20.6077	21.9239	21.8365	22.5048	22.0729	21.8066	NaN	NaN	NaN	NaN	By MS/MS	By MS/MS	By MS/MS	By matching	By matching					7.8	7.8	7.8	2.3	2.3	0
ypuA	P31847	Uncharacterized protein YpuA	0	206.52	11	55.2	+	+	0.101623	-0.487026	-1.04631	-2.03401	-0.68035	-1.269	1.34928	1.67863	26.5199	26.3155	26.3654	25.4895	25.6169	26.0534	24.7447	25.4893	25.1599	26.5199	26.3155	26.3654	25.4895	25.6169	26.0534	24.7447	25.4893	25.1599	By MS/MS	By MS/MS	By MS/MS	By MS/MS	By MS/MS	By MS/MS	By MS/MS	By MS/MS	By MS/MS	49	49	55.2	14.5	10.7	14.5
cspB	P32081	Cold shock protein CspB	0	174.67	5	100			1.76955	-0.271445	0.556124	1.37963	1.95919	-0.0818106	0.965875	0.0186608	23.0328	23.9774	22.7161	23.9797	26.6143	25.0099	24.1865	24.7981	20.4963	23.0328	23.9774	22.7161	23.9797	26.6143	25.0099	24.1865	24.7981	NaN	By MS/MS	By MS/MS	By MS/MS	By MS/MS	By MS/MS	By MS/MS	By MS/MS	By MS/MS	By MS/MS	53.7	80.6	37.3	67.2	74.6	67.2
comEB	P32393	ComE operon protein 2	0	10.483	6	37	+	+	-5.18747	1.08655	-1.44787	1.12078	-4.96005	1.31397	1.70753	2.33774	23.5037	23.1027	23.1975	19.1541	18.9467	16.8229	24.6564	24.5696	24.5198	23.5037	23.1027	23.1975	NaN	NaN	NaN	24.6564	24.5696	24.5198	By MS/MS	By MS/MS	By MS/MS				By MS/MS	By MS/MS	By MS/MS	21.2	30.2	21.2	0	0	0
hemE	P32395	Uroporphyrinogen decarboxylase	0	100.65	13	46.5		+	-0.0625998	-2.71979	-0.403889	-2.72025	-0.351274	-3.00846	0.699477	1.88577	25.6948	26.1453	26.3182	25.8497	25.7931	25.4617	23.7723	23.1698	22.1908	25.6948	26.1453	26.3182	25.8497	25.7931	25.4617	23.7723	23.1698	22.1908	By MS/MS	By MS/MS	By MS/MS	By MS/MS	By MS/MS	By MS/MS	By MS/MS	By MS/MS	By MS/MS	41.4	46.5	46.5	18.7	15.3	7.4
hemH	P32396	Ferrochelatase	0	52.852	8	36.5	+	+	-3.34355	-5.74819	-4.74265	-4.09042	-2.97236	-5.37701	1.13261	1.69018	24.383	25.4328	25.1777	23.1821	22.7184	20.176	19.1959	21.4184	18.2482	24.383	25.4328	25.1777	23.1821	22.7184	NaN	NaN	NaN	NaN	By MS/MS	By MS/MS	By MS/MS	By MS/MS	By MS/MS		By MS/MS			26.1	36.5	26.1	6.1	6.8	0
hemY	P32397	Protoporphyrinogen oxidase	0	47.345	12	33.4		+	-0.867289	-3.15132	-1.01593	-3.08574	-1.58591	-3.86994	0.964741	2.33192	23.1337	24.6785	24.6025	23.5541	22.5498	21.553	21.1393	19.7269	19.9386	23.1337	24.6785	24.6025	23.5541	22.5498	21.553	21.1393	19.7269	19.9386	By MS/MS	By MS/MS	By MS/MS	By MS/MS	By MS/MS	By MS/MS	By MS/MS	By matching	By matching	21.5	33.4	26.8	15.3	7.7	8.9
degV	P32436	Protein DegV	0	42.772	7	28.5		+	-0.166785	-0.452397	0.127309	-0.258687	-0.0647818	-0.350394	0.106653	1.11701	23.0918	23.3975	23.3492	23.5842	23.1187	22.9413	23.0814	22.9937	22.7123	23.0918	23.3975	23.3492	23.5842	23.1187	22.9413	23.0814	22.9937	22.7123	By MS/MS	By MS/MS	By MS/MS	By MS/MS	By MS/MS	By MS/MS	By MS/MS	By MS/MS	By MS/MS	25.6	23.8	28.5	28.5	28.5	11
yvyE	P32437	IMPACT family member YvyE	0	27.102	6	29.5	+		-0.810102	-0.743535	-0.477125	-0.288123	-0.536185	-0.469618	1.78898	0.6021	23.9885	24.2334	24.2686	23.6871	23.4325	23.7624	23.1544	24.1768	23.7505	23.9885	24.2334	24.2686	23.6871	23.4325	23.7624	23.1544	24.1768	23.7505	By MS/MS	By MS/MS	By MS/MS	By MS/MS	By MS/MS	By MS/MS	By matching	By matching	By MS/MS	29.5	29.5	29.5	17.5	17.5	3.7
rimP	P32726	Ribosome maturation factor RimP	0	5.0246	3	15.4		+	-1.76723	-6.2876	-2.05632	-3.7788	-2.46609	-6.98646	0.902454	1.21541	24.7003	24.7635	24.7744	23.1998	23.2915	20.3486	14.3211	20.4483	18.5094	24.7003	24.7635	24.7744	23.1998	23.2915	NaN	NaN	NaN	NaN	By MS/MS	By MS/MS	By MS/MS	By MS/MS	By MS/MS					15.4	15.4	15.4	9.6	5.1	0
nusA	P32727	Transcription termination/antitermination protein NusA	0	55.608	10	30.7		+	-0.101538	-0.408805	-0.548396	-0.732775	-0.422548	-0.729815	0.66939	1.86973	25.817	25.5483	25.6013	25.7069	24.9275	25.0646	25.1826	24.763	24.8316	25.817	25.5483	25.6013	25.7069	24.9275	25.0646	25.1826	24.763	24.8316	By MS/MS	By MS/MS	By MS/MS	By MS/MS	By MS/MS	By MS/MS	By MS/MS	By MS/MS	By MS/MS	30.7	30.7	30.7	8.6	11.1	8.6
ylxR	P32728	Uncharacterized protein YlxR	0	10.79	3	23.1		+	0.249635	1.21006	0.494576	-0.0324815	-0.0139516	0.946469	0.0253655	0.955476	25.1038	24.747	24.9228	24.6575	24.8945	25.1796	25.2188	26.4673	25.9268	25.1038	24.747	24.9228	24.6575	24.8945	25.1796	25.2188	26.4673	25.9268	By MS/MS	By MS/MS	By MS/MS	By MS/MS	By MS/MS	By MS/MS	By MS/MS	By MS/MS	By MS/MS	23.1	23.1	23.1	23.1	8.8	8.8
rplGA	P32729	Probable ribosomal protein YlxQ	0	5.3864	1	13			-0.787889	0.457265	-0.459641	-1.38817	-2.28149	-1.03633	0.663755	0.780582	21.3212	21.0261	21.0851	19.7191	20.5296	16.3393	20.237	19.1993	20.8872	21.3212	21.0261	21.0851	NaN	NaN	NaN	NaN	NaN	NaN	By matching	By matching	By matching						By MS/MS	13	13	13	0	0	0
rbfA	P32731	Ribosome-binding factor A	0	19.755	5	44.4	+	+	-0.486263	-0.0204652	-1.08156	-1.2266	-1.02783	-0.562037	1.58468	0.962135	25.8467	26	26.5636	24.9012	25.2264	25.1992	25.3926	25.8671	25.4644	25.8467	26	26.5636	24.9012	25.2264	25.1992	25.3926	25.8671	25.4644	By MS/MS	By MS/MS	By MS/MS	By MS/MS	By MS/MS	By MS/MS	By MS/MS	By MS/MS	By MS/MS	44.4	44.4	44.4	31.6	31.6	23.1
truB	P32732	tRNA pseudouridine synthase B	0.0045965	1.8476	4	12		+	-0.595636	-4.34611	-4.17833	-0.400595	-0.316936	-4.06741	0.254584	1.45191	22.2505	21.5369	22.6543	22.2437	22.1557	21.0914	18.8226	19.1595	16.2573	22.2505	21.5369	22.6543	22.2437	22.1557	NaN	NaN	NaN	NaN	By MS/MS	By matching	By MS/MS	By matching	By matching					2.6	2.6	2.6	2.6	3.9	0
pbpE	P32959	Penicillin-binding protein 4*	0	121.99	14	37.3	+		-1.14367	-0.982469	-0.53737	-0.386051	-0.466683	-0.305485	1.17958	0.789428	25.2054	25.0599	25.5495	24.8998	24.9237	24.5913	24.8879	25.0264	24.9842	25.2054	25.0599	25.5495	24.8998	24.9237	24.5913	24.8879	25.0264	24.9842	By MS/MS	By MS/MS	By MS/MS	By MS/MS	By MS/MS	By MS/MS	By MS/MS	By MS/MS	By MS/MS	28.2	20.8	29.3	18.6	19.3	11.5
racX	P32960	Probable amino-acid racemase	0	26.545	3	18.9			1.30981	0.493668	-0.648293	-0.287941	-0.2457	-1.06184	0.240144	0.558869	21.3962	22.6719	22.0694	21.8687	21.6739	21.8579	22.2358	20.9381	19.7781	21.3962	22.6719	22.0694	21.8687	21.6739	21.8579	22.2358	NaN	NaN	By MS/MS	By MS/MS	By MS/MS	By MS/MS	By MS/MS	By MS/MS	By MS/MS	By MS/MS		11.5	18.9	18.9	12.3	12.3	4.8
tuf	P33166	Elongation factor Tu	0	323.31	38	81.3			-0.258153	-0.368226	0.325843	0.0658563	0.161779	0.0517069	0.670641	0.135023	32.0959	31.9949	31.7972	32.1785	32.0018	32.1929	32.1238	32.125	31.7943	32.0959	31.9949	31.7972	32.1785	32.0018	32.1929	32.1238	32.125	31.7943	By MS/MS	By MS/MS	By MS/MS	By MS/MS	By MS/MS	By MS/MS	By MS/MS	By MS/MS	By MS/MS	78.8	77.5	76.5	61.9	62.1	56.6
yhxA	P33189	Uncharacterized aminotransferase YhxA	0	58.467	8	28			-0.568405	-1.88099	-0.244205	-0.985156	-0.850037	-2.16263	0.930354	0.351254	23.1385	23.6835	23.4541	23.1173	21.9336	22.6751	16.6757	23.6131	23.4994	23.1385	23.6835	23.4541	23.1173	21.9336	22.6751	NaN	23.6131	23.4994	By MS/MS	By MS/MS	By MS/MS	By MS/MS	By MS/MS	By MS/MS	By matching	By MS/MS	By MS/MS	17.3	21.8	24.7	8	2	6
csrA	P33911	Carbon storage regulator homolog	0	21.874	3	44.6	+		-0.815201	0.519109	-0.985485	0.212001	-1.68127	-0.346963	1.42868	0.553273	24.1427	24.1142	23.6276	22.2121	23.0056	21.623	23.3148	24.0391	23.4897	24.1427	24.1142	23.6276	22.2121	23.0056	21.623	23.3148	24.0391	23.4897	By MS/MS	By MS/MS	By MS/MS	By MS/MS	By MS/MS	By MS/MS	By MS/MS	By MS/MS	By MS/MS	44.6	44.6	44.6	31.1	31.1	21.6
qoxB	P34956	Quinol oxidase subunit 1	0	26.97	8	14.2			0.208072	-0.613481	0.669507	-0.24084	0.528206	-0.293347	1.03046	0.574883	26.0059	26.5885	26.4744	27.1308	26.9399	26.5828	26.0055	26.3235	25.8597	26.0059	26.5885	26.4744	27.1308	26.9399	26.5828	26.0055	26.3235	25.8597	By MS/MS	By MS/MS	By MS/MS	By MS/MS	By MS/MS	By MS/MS	By MS/MS	By MS/MS	By MS/MS	7.4	14.2	14.2	7.2	7.1	5.7
qoxA	P34957	Quinol oxidase subunit 2	0	323.31	13	43.3	+		0.469415	-0.842086	2.26362	0.724398	2.09826	0.786763	1.49176	0.807958	27.5906	27.8037	27.4084	28.9253	29.7664	30.4059	28.0797	29.1168	27.9665	27.5906	27.8037	27.4084	28.9253	29.7664	30.4059	28.0797	29.1168	27.9665	By MS/MS	By MS/MS	By MS/MS	By MS/MS	By MS/MS	By MS/MS	By MS/MS	By MS/MS	By MS/MS	35.5	43	43	18.1	24.6	13.4
qoxC	P34958	Quinol oxidase subunit 3	0	20.14	1	10.3	+	+	-0.121335	-0.535501	-4.0556	-4.34634	-2.23594	-2.6501	1.49261	1.14969	21.7539	22.1762	21.9288	20.5597	18.9893	19.6021	20.5526	17.9112	19.4448	21.7539	22.1762	21.9288	NaN	NaN	NaN	NaN	NaN	NaN	By MS/MS	By MS/MS	By MS/MS							10.3	10.3	10.3	0	0	0
qoxD	P34959	Quinol oxidase subunit 4	0.0015625	2.0716	1	8.1	+		0.124965	-1.63428	-1.14264	-0.748839	0.649108	-1.11014	1.39127	0.508775	22.2589	22.6093	22.8419	23.3911	22.9925	23.2738	22.4537	19.8201	22.1058	22.2589	22.6093	22.8419	23.3911	22.9925	23.2738	22.4537	NaN	22.1058	By MS/MS	By MS/MS	By MS/MS	By MS/MS	By MS/MS	By MS/MS	By matching		By MS/MS	8.1	8.1	8.1	8.1	8.1	8.1
serA	P35136	D-3-phosphoglycerate dehydrogenase	0	323.31	28	63.8			-0.447146	-0.626628	-0.170363	-0.133343	-0.118031	-0.297512	0.216323	0.6492	27.6646	27.7303	27.5859	27.7705	27.6997	27.1565	27.6729	27.0732	27.3422	27.6646	27.7303	27.5859	27.7705	27.6997	27.1565	27.6729	27.0732	27.3422	By MS/MS	By MS/MS	By MS/MS	By MS/MS	By MS/MS	By MS/MS	By MS/MS	By MS/MS	By MS/MS	56	61.1	62.1	30.9	29.1	22.5
ppiB	P35137	Peptidyl-prolyl cis-trans isomerase B	0	72.073	6	65.7	+	+	1.08578	1.12276	0.672354	1.17154	1.04532	1.0823	2.22534	2.60105	25.0848	25.4375	25.2068	26.2207	26.0754	26.5689	26.2868	26.5474	26.1419	25.0848	25.4375	25.2068	26.2207	26.0754	26.5689	26.2868	26.5474	26.1419	By MS/MS	By MS/MS	By MS/MS	By MS/MS	By MS/MS	By MS/MS	By MS/MS	By MS/MS	By MS/MS	39.9	58	58	47.6	39.9	39.9
aroD	P35146	3-dehydroquinate dehydratase	0	14.491	8	27.5	+	+	-0.0168107	0.32991	-0.793965	-0.464392	-0.735312	-0.38859	1.31162	0.920543	23.7435	23.4149	23.3712	23.1771	22.5046	22.6419	23.3035	23.2449	22.8153	23.7435	23.4149	23.3712	23.1771	22.5046	22.6419	23.3035	23.2449	22.8153	By MS/MS	By MS/MS	By MS/MS	By MS/MS	By MS/MS	By MS/MS	By MS/MS	By MS/MS	By MS/MS	27.5	24.7	23.5	19.6	19.6	15.7
rluB	P35159	Ribosomal large subunit pseudouridine synthase B	0	31.28	14	37.7	+	+	-0.788232	-0.860935	-0.252483	-0.0438608	-0.589811	-0.662514	1.05958	1.17353	24.9123	25.0799	25.6055	24.3979	24.5817	24.8488	24.5678	24.3387	24.7037	24.9123	25.0799	25.6055	24.3979	24.5817	24.8488	24.5678	24.3387	24.7037	By MS/MS	By MS/MS	By MS/MS	By MS/MS	By MS/MS	By MS/MS	By MS/MS	By MS/MS	By MS/MS	33.6	26.2	34.4	25	19.7	14.8
resA	P35160	Thiol-disulfide oxidoreductase ResA	0	31.03	6	38.5		+	-0.542759	-1.65962	-0.696108	-3.52629	-0.935268	-2.05213	0.898347	2.1023	23.7002	24.047	24.74	23.287	23.8384	22.556	22.6599	21.9252	21.7456	23.7002	24.047	24.74	23.287	23.8384	22.556	22.6599	21.9252	21.7456	By MS/MS	By MS/MS	By MS/MS	By MS/MS	By MS/MS	By matching	By MS/MS	By matching	By matching	30.2	30.2	38.5	12.3	16.2	4.5
resC	P35162	Cytochrome c biogenesis protein ResC	0	5.3243	3	12			-0.184805	-2.86182	-0.737439	-1.14981	0.302891	-2.37412	0.289625	0.526405	21.9421	23.0371	23.1367	22.9086	23.1451	22.9708	22.0094	22.0707	16.9135	21.9421	23.0371	23.1367	22.9086	23.1451	22.9708	22.0094	22.0707	NaN	By MS/MS	By MS/MS	By MS/MS	By MS/MS	By MS/MS	By MS/MS	By MS/MS	By MS/MS		6.1	6.1	12	2.6	2.6	2.6
resD	P35163	Transcriptional regulatory protein ResD	0	163.01	11	42.9	+	+	-0.693424	-1.55685	-1.00463	-2.56778	-1.30643	-2.16985	1.84521	2.63331	25.3748	25.7843	26.1676	24.8604	24.4292	24.1179	23.1772	23.8326	23.8074	25.3748	25.7843	26.1676	24.8604	24.4292	24.1179	23.1772	23.8326	23.8074	By MS/MS	By MS/MS	By MS/MS	By MS/MS	By MS/MS	By MS/MS	By MS/MS	By MS/MS	By MS/MS	37.1	42.9	40.8	26.2	26.2	20.8
resE	P35164	Sensor histidine kinase ResE	0	31.547	11	22.8			0.597737	-0.698707	-0.103006	-1.72111	0.161344	-1.1351	0.0614187	0.480803	23.7585	24.4726	25.0756	24.0351	23.5738	26.1818	22.1072	25.0234	22.7708	23.7585	24.4726	25.0756	24.0351	23.5738	26.1818	22.1072	25.0234	22.7708	By MS/MS	By MS/MS	By MS/MS	By MS/MS	By MS/MS	By matching	By MS/MS	By matching	By MS/MS	15.1	20.9	20.9	8.5	8.5	1.9
sigX	P35165	RNA polymerase sigma factor SigX	0	39.687	7	42.3	+	+	-0.882083	-0.864545	-1.49046	-2.36078	-1.49282	-1.47528	1.42785	1.32455	23.175	23.5806	24.4541	22.1998	22.6588	21.8726	22.0363	22.2587	22.4888	23.175	23.5806	24.4541	22.1998	22.6588	21.8726	22.0363	22.2587	22.4888	By MS/MS	By MS/MS	By MS/MS	By MS/MS	By MS/MS	By MS/MS	By MS/MS	By MS/MS	By MS/MS	32	36.1	33.5	10.3	13.9	4.1
rsiX	P35166	Sigma-X negative effector	0	39.272	7	18.5			0.0854759	-0.504197	0.815303	-0.464511	0.651424	0.061751	0.991873	0.122736	23.9767	23.5495	23.5937	23.8618	24.5988	24.6135	23.6782	24.0133	23.6136	23.9767	23.5495	23.5937	23.8618	24.5988	24.6135	23.6782	24.0133	23.6136	By MS/MS	By MS/MS	By MS/MS	By MS/MS	By MS/MS	By MS/MS	By MS/MS	By MS/MS	By MS/MS	18.2	18.2	14.7	18.2	14.7	14.4
fliP	P35528	Flagellar biosynthetic protein FliP	0.0093874	1.4037	1	4.5		+	-2.43163	-1.56249	-2.59209	-2.5674	-3.87121	-3.00207	0.682153	1.18254	21.3599	21.934	21.7864	19.319	20.4987	13.649	20.1184	17.1909	18.7648	21.3599	21.934	21.7864	NaN	20.4987	NaN	NaN	NaN	NaN	By MS/MS	By MS/MS	By MS/MS		By matching					4.5	4.5	4.5	0	4.5	0
fliZ	P35536	Flagellar biosynthetic protein FliZ	0.007984	1.4925	1	7.8	+	+	-2.55095	-2.03475	-2.1217	-2.07873	-2.31865	-1.80245	1.3637	1.07812	19.8208	21.8472	21.2179	18.1136	18.7848	19.0314	19.5167	19.0909	18.8708	NaN	21.8472	21.2179	NaN	NaN	NaN	NaN	NaN	NaN		By MS/MS	By matching							0	7.8	7.8	0	0	0
flhA	P35620	Flagellar biosynthesis protein FlhA	0	16.425	5	8.4		+	-4.22517	-1.22179	-0.936974	-0.758875	-4.31976	-1.31639	0.476793	1.60482	23.8776	23.5469	22.9907	22.355	22.7823	12.3185	22.3109	22.183	21.972	23.8776	23.5469	22.9907	22.355	22.7823	NaN	22.3109	22.183	21.972	By MS/MS	By MS/MS	By MS/MS	By MS/MS	By MS/MS		By MS/MS	By MS/MS	By MS/MS	8.4	7.2	7.2	1.3	1.3	0
leuS	P36430	Leucine--tRNA ligase	0	98.141	23	30		+	0.695955	-0.29084	0.00364176	-0.39925	0.229658	-0.757136	0.336097	0.978802	25.5204	25.4557	25.0551	26.0312	25.4359	25.2531	25.1669	24.238	24.355	25.5204	25.4557	25.0551	26.0312	25.4359	25.2531	25.1669	24.238	24.355	By MS/MS	By MS/MS	By MS/MS	By MS/MS	By MS/MS	By MS/MS	By MS/MS	By MS/MS	By MS/MS	28.9	28	29	18.3	16.3	9.8
carA	P36838	Carbamoyl-phosphate synthase arginine-specific small chain	0	13.235	4	13		+	-3.43665	-1.29201	-3.39049	-1.29287	-3.81285	-1.66821	1.02714	2.31343	25.0791	25.0312	25.3523	23.2711	18.9564	21.7965	23.8583	23.1957	23.4039	25.0791	25.0312	25.3523	23.2711	NaN	21.7965	23.8583	23.1957	23.4039	By MS/MS	By MS/MS	By MS/MS	By MS/MS		By matching	By MS/MS	By MS/MS	By MS/MS	13	13	13	7.1	0	3.4
argD	P36839	Acetylornithine aminotransferase	0	161.44	12	41.8	+		-0.253646	-0.0680758	-0.512193	-0.334672	-0.516418	-0.330848	1.22844	0.608938	25.7183	25.5538	25.2495	24.9373	25.0121	25.0229	24.8188	25.4924	25.2179	25.7183	25.5538	25.2495	24.9373	25.0121	25.0229	24.8188	25.4924	25.2179	By MS/MS	By MS/MS	By MS/MS	By MS/MS	By MS/MS	By MS/MS	By MS/MS	By MS/MS	By MS/MS	41.8	33.8	27.3	10.6	10.6	8.3
[truncated: 879 more rows]
[truncated: 16 more columns]
